# Supplementary material for: Influence of N-protonation on electronic properties of acridine derivatives by quantum crystallography
Source: RSC Adv. 2024 Feb 12;14(8):5340–50. doi: 10.1039/d3ra08081a (PMC10859733; doi:10.1039/d3ra08081a)
Supplement: RA-014-D3RA08081A-s002 [file RA-014-D3RA08081A-s002.cif]

# Electronic Supplementary Material (ESI) for RSC Advances.
# This journal is © The Royal Society of Chemistry 2024

####################################################################### 
# 
# This file contains crystal structure data downloaded from the 
# Cambridge Structural Database (CSD) hosted by the Cambridge 
# Crystallographic Data Centre (CCDC).
# 
# Full information about CCDC data access policies and citation 
# guidelines are available at http://www.ccdc.cam.ac.uk/access/V1 
# 
# Audit and citation data items may have been added by the CCDC. 
# Please retain this information to preserve the provenance of 
# this file and to allow appropriate attribution of the data. 
# 
#######################################################################

data_9AA
_database_code_depnum_ccdc_archive 'CCDC 2270291'
_audit_update_record             
;
2024-01-23 deposited with the CCDC.	2024-01-31 downloaded from the CCDC.
;
_audit_creation_date             2023-01-17
_audit_creation_method           
;
Olex2 1.5
(compiled 2022.04.07 svn.rca3783a0 for OlexSys, GUI svn.r6498)
;
_chemical_formula_moiety         'Cl, H2 O, C13 H11 N2'
_chemical_formula_sum            'C13 H13 Cl N2 O'
_chemical_formula_weight         248.70
loop_
_atom_type_symbol
_atom_type_scat_source
H 'DiSCaMB, J. Appl. Cryst. 2018, DOI:10.1107/S1600576717015825'
O 'DiSCaMB, J. Appl. Cryst. 2018, DOI:10.1107/S1600576717015825'
C 'DiSCaMB, J. Appl. Cryst. 2018, DOI:10.1107/S1600576717015825'
Cl 'DiSCaMB, J. Appl. Cryst. 2018, DOI:10.1107/S1600576717015825'
N 'DiSCaMB, J. Appl. Cryst. 2018, DOI:10.1107/S1600576717015825'

_space_group_crystal_system      triclinic
_space_group_IT_number           2
_space_group_name_H-M_alt        'P -1'
_space_group_name_Hall           '-P 1'
loop_
_space_group_symop_id
_space_group_symop_operation_xyz
1 x,y,z
2 -x,-y,-z

_symmetry_Int_Tables_number      2
_cell_length_a                   7.7880(5)
_cell_length_b                   8.7699(5)
_cell_length_c                   9.7291(6)
_cell_angle_alpha                111.057(2)
_cell_angle_beta                 96.558(2)
_cell_angle_gamma                104.436(2)
_cell_volume                     585.08(6)
_cell_formula_units_Z            2
_cell_measurement_reflns_used    9427
_cell_measurement_temperature    100(2)
_cell_measurement_theta_max      48.63
_cell_measurement_theta_min      2.30
_exptl_absorpt_coefficient_mu    0.310
_exptl_absorpt_correction_T_max  0.9870
_exptl_absorpt_correction_T_min  0.9546
_exptl_absorpt_correction_type   numerical
_exptl_absorpt_process_details   
;
SADABS-2012/1 (Bruker,2012) was used for absorption correction.
wR2(int) was 0.0454 before and 0.0398 after correction.
The Ratio of minimum to maximum transmission is 0.9672.
The \l/2 correction factor is 0.0015.
;
_exptl_absorpt_special_details   ?
_exptl_crystal_colour            'clear yellow'
_exptl_crystal_colour_lustre     clear
_exptl_crystal_colour_modifier   .
_exptl_crystal_colour_primary    yellow
_exptl_crystal_density_diffrn    1.412
_exptl_crystal_density_meas      ?
_exptl_crystal_density_method    ?
_exptl_crystal_description       prism
_exptl_crystal_F_000             260.394
_exptl_crystal_size_max          0.312
_exptl_crystal_size_mid          0.201
_exptl_crystal_size_min          0.178
_diffrn_reflns_av_R_equivalents  0.0275
_diffrn_reflns_av_unetI/netI     0.0259
_diffrn_reflns_Laue_measured_fraction_full 0.994
_diffrn_reflns_Laue_measured_fraction_max 0.995
_diffrn_reflns_limit_h_max       16
_diffrn_reflns_limit_h_min       -16
_diffrn_reflns_limit_k_max       17
_diffrn_reflns_limit_k_min       -18
_diffrn_reflns_limit_l_max       20
_diffrn_reflns_limit_l_min       0
_diffrn_reflns_number            11578
_diffrn_reflns_point_group_measured_fraction_full 0.994
_diffrn_reflns_point_group_measured_fraction_max 0.995
_diffrn_reflns_theta_full        25.2417
_diffrn_reflns_theta_max         48.76
_diffrn_reflns_theta_min         2.30
_diffrn_ambient_temperature      100(2)
_diffrn_measured_fraction_theta_full 0.994
_diffrn_measured_fraction_theta_max 0.995
_diffrn_measurement_device_type  'Bruker APEX-II CCD'
_diffrn_measurement_method       '\f and \w scans'
_diffrn_radiation_type           'Mo K\a'
_diffrn_radiation_wavelength     0.71073
_reflns_Friedel_coverage         0.0
_reflns_limit_h_max              16
_reflns_limit_h_min              -16
_reflns_limit_k_max              16
_reflns_limit_k_min              -18
_reflns_limit_l_max              20
_reflns_limit_l_min              0
_reflns_number_gt                9998
_reflns_number_total             11578
_reflns_threshold_expression     I>=2u(I)
_computing_molecular_graphics    'Olex2 1.5 (Dolomanov et al., 2009)'
_computing_publication_material  'Olex2 1.5 (Dolomanov et al., 2009)'
_computing_structure_refinement  'olex2.refine 1.5 (Bourhis et al., 2015)'
_computing_structure_solution    'olex2.solve 1.5 (Bourhis et al., 2015)'
_refine_diff_density_max         0.3603
_refine_diff_density_min         -0.2864
_refine_diff_density_rms         0.0366
_refine_ls_d_res_high            0.4726
_refine_ls_d_res_low             8.8456
_refine_ls_goodness_of_fit_ref   1.1780
_refine_ls_hydrogen_treatment    refxyz
_refine_ls_matrix_type           full
_refine_ls_number_constraints    0
_refine_ls_number_parameters     193
_refine_ls_number_reflns         11578
_refine_ls_number_restraints     0
_refine_ls_R_factor_all          0.0186
_refine_ls_R_factor_gt           0.0139
_refine_ls_restrained_S_all      1.1780
_refine_ls_shift/su_max          0.0008
_refine_ls_shift/su_mean         0.0001
_refine_ls_structure_factor_coef Fsqd
_refine_ls_weighting_details     
'w=1/[\s^2^(Fo^2^)+(0.0083P)^2^] where P=(Fo^2^+2Fc^2^)/3'
_refine_ls_weighting_scheme      calc
_refine_ls_wR_factor_gt          0.0387
_refine_ls_wR_factor_ref         0.0426
_refine_special_details          
;
Electron Density Partition Based Refinement (EDPBR):
  .  Aspherical atomic scattering factors obtained from
     selected partitioning of molecular electron density
     derived from molecular wavefunction. Crystal field
     effect is modelled in the course of wavefunction
     calculations by embedding the system in a cluster of
Hirshfeld partition derived atomic multipoles for
molecules within certain radius from the system or
performing wave function calculations for a cluster of
molecules surrounding the system. Software used for
quantum mechanical calculations: ORCA 5.0. Software
used to partition electron density:HORTON. 
  .  Partitioning of molecular electron density: Iterative
     Hirshfeld
  .  Level of theory: DFT(B3LYP)/cc-pVDZ
  .  Cluster of multipoles: radius=16.0 angstrom, lmax=1
  .  Cluster of molecules: yes
  .  ADPs were computed and refined only for C, N and O, 
      while H atoms were estimated using SHADE3 server60 
      and fixed during the refinements.
  .  Refinement based on Fsqd as implemented in olex2.refine. DiSCaMB library used to obtain
aspherical atomic scattering factors.
;
_olex2_refinement_description    
;
1. Others
 Fixed U11: H16(0.041734) H14(0.028708) H13(0.031712) H12(0.024091)
 H11(0.030177) H5(0.033814) H2(0.025258) H9(0.022299) H4(0.038171) H8(0.027659)
 H10(0.032882) H3(0.024341) H15(0.045892)
 Fixed U12: H16(-0.007636) H14(0.005661) H13(0.00867) H12(0.011761)
 H11(0.007465) H5(0.004735) H2(0.006579) H9(0.011721) H4(0.005164) H8(0.006232)
 H10(0.009835) H3(0.008861) H15(-0.014892)
 Fixed U13: H16(0.003145) H14(-0.008295) H13(-0.003699) H12(-0.004746) H11(-
 0.00713) H5(-0.00735) H2(-0.00677) H9(-0.001557) H4(0.005896) H8(-0.01045)
 H10(0.00344) H3(0.004083) H15(0.001002)
 Fixed U22: H16(0.049776) H14(0.039354) H13(0.039277) H12(0.03881)
 H11(0.041415) H5(0.043915) H2(0.041345) H9(0.041277) H4(0.044175) H8(0.042375)
 H10(0.040685) H3(0.041361) H15(0.042462)
 Fixed U23: H16(-0.017851) H14(-0.002744) H13(-0.009855) H12(-0.005324) H11(-
 0.005311) H5(-0.003708) H2(-0.004159) H9(-0.004276) H4(-0.00824) H8(-0.003528)
 H10(-0.008475) H3(-0.006095) H15(-0.009608)
 Fixed U33: H16(0.03108) H14(0.01886) H13(0.01935) H12(0.0271) H11(0.01866)
 H5(0.01874) H2(0.02376) H9(0.03529) H4(0.01933) H8(0.02451) H10(0.02294)
 H3(0.0321) H15(0.03117)
;
_atom_sites_solution_primary     iterative
loop_
_atom_site_label
_atom_site_type_symbol
_atom_site_fract_x
_atom_site_fract_y
_atom_site_fract_z
_atom_site_U_iso_or_equiv
_atom_site_adp_type
_atom_site_occupancy
_atom_site_refinement_flags_posn
Cl1 Cl 1.061866(6) 0.731645(5) 0.897100(4) 0.015108(11) Uani 1.000000 .
O1 O 0.92282(2) 0.330530(19) 0.802027(15) 0.01767(2) Uani 1.000000 .
N2 N 0.641137(19) 0.241262(18) 0.559012(15) 0.012603(19) Uani 1.000000 .
N1 N 0.22826(2) 0.09310(2) 0.186825(16) 0.01493(2) Uani 1.000000 .
C13 C 0.36067(2) 0.140382(19) 0.306183(16) 0.01098(2) Uani 1.000000 .
C12 C 0.50519(2) 0.064885(19) 0.295390(16) 0.01101(2) Uani 1.000000 .
C1 C 0.36349(2) 0.268815(19) 0.449626(16) 0.01112(2) Uani 1.000000 .
C11 C 0.51531(2) -0.06187(2) 0.158645(18) 0.01341(2) Uani 1.000000 .
C6 C 0.50640(2) 0.315335(19) 0.574387(16) 0.01157(2) Uani 1.000000 .
C5 C 0.51107(2) 0.43913(2) 0.717547(18) 0.01455(2) Uani 1.000000 .
C2 C 0.22516(2) 0.34834(2) 0.471496(18) 0.01358(2) Uani 1.000000 .
C9 C 0.79742(2) -0.07012(2) 0.28315(2) 0.01529(2) Uani 1.000000 .
C4 C 0.37419(3) 0.51279(2) 0.734866(19) 0.01592(2) Uani 1.000000 .
C8 C 0.79128(2) 0.05175(2) 0.417264(19) 0.01402(2) Uani 1.000000 .
C7 C 0.64497(2) 0.120883(19) 0.424993(17) 0.01136(2) Uani 1.000000 .
C10 C 0.65815(2) -0.12770(2) 0.15271(2) 0.01515(2) Uani 1.000000 .
C3 C 0.23016(2) 0.46736(2) 0.61117(2) 0.01559(2) Uani 1.000000 .
H16 H 0.9221(9) 0.3097(8) 0.8911(8) 0.040863 Uani 1.000000 .
H14 H 0.7434(7) 0.2773(7) 0.6552(6) 0.028974 Uani 1.000000 .
H13 H 0.2123(8) -0.0097(7) 0.0884(6) 0.030113 Uani 1.000000 .
H12 H 0.1323(7) 0.1546(7) 0.1895(6) 0.030000 Uani 1.000000 .
H11 H 0.4085(7) -0.1085(6) 0.0578(5) 0.030084 Uani 1.000000 .
H5 H 0.6239(7) 0.4737(7) 0.8094(5) 0.032156 Uani 1.000000 .
H2 H 0.1138(6) 0.3150(6) 0.3769(5) 0.030121 Uani 1.000000 .
H9 H 0.9082(7) -0.1239(7) 0.2765(6) 0.032955 Uani 1.000000 .
H4 H 0.3739(7) 0.6041(7) 0.8425(5) 0.033892 Uani 1.000000 .
H8 H 0.8970(7) 0.0989(6) 0.5169(6) 0.031514 Uani 1.000000 .
H10 H 0.6658(7) -0.2252(7) 0.0485(5) 0.032169 Uani 1.000000 .
H3 H 0.1255(7) 0.5292(6) 0.6287(6) 0.032601 Uani 1.000000 .
H15 H 0.9814(9) 0.4536(8) 0.8361(7) 0.039842 Uani 1.000000 .

loop_
_atom_site_aniso_label
_atom_site_aniso_U_11
_atom_site_aniso_U_22
_atom_site_aniso_U_33
_atom_site_aniso_U_12
_atom_site_aniso_U_13
_atom_site_aniso_U_23
Cl1 0.018764(17) 0.013302(16) 0.010943(15) 0.006597(12) -0.000619(11)
0.002423(11)
O1 0.02047(5) 0.01641(5) 0.01151(4) 0.00320(4) -0.00109(4) 0.00357(4)
N2 0.01362(4) 0.01227(4) 0.00974(4) 0.00323(3) -0.00018(3) 0.00338(3)
N1 0.01517(5) 0.01497(5) 0.01110(4) 0.00637(4) -0.00155(4) 0.00151(4)
C13 0.01162(4) 0.01048(4) 0.00926(4) 0.00307(4) 0.00057(3) 0.00302(4)
C12 0.01185(4) 0.01062(4) 0.00938(4) 0.00325(4) 0.00083(3) 0.00335(4)
C1 0.01190(5) 0.01086(5) 0.00935(4) 0.00288(4) 0.00169(4) 0.00333(4)
C11 0.01447(5) 0.01347(5) 0.01061(5) 0.00522(4) 0.00113(4) 0.00292(4)
C6 0.01302(5) 0.01104(5) 0.00877(4) 0.00241(4) 0.00124(4) 0.00314(4)
C5 0.01680(6) 0.01390(5) 0.00966(5) 0.00336(4) 0.00181(4) 0.00237(4)
C2 0.01344(5) 0.01467(5) 0.01176(5) 0.00499(4) 0.00293(4) 0.00393(4)
C9 0.01457(5) 0.01613(6) 0.01559(6) 0.00687(5) 0.00253(4) 0.00575(5)
C4 0.01850(6) 0.01528(6) 0.01133(5) 0.00483(5) 0.00439(4) 0.00238(4)
C8 0.01302(5) 0.01481(5) 0.01366(5) 0.00497(4) 0.00059(4) 0.00540(4)
C7 0.01181(4) 0.01107(5) 0.01015(4) 0.00296(4) 0.00056(4) 0.00409(4)
C10 0.01630(6) 0.01537(6) 0.01314(5) 0.00696(5) 0.00285(4) 0.00383(4)
C3 0.01652(6) 0.01631(6) 0.01312(5) 0.00612(5) 0.00511(4) 0.00381(4)
H16 0.037550 0.033570 0.031080 0.003060 0.005640 -0.003810
H14 0.027600 0.034000 0.018860 0.011360 -0.004240 0.005090
H13 0.032850 0.028770 0.019350 0.013570 -0.001520 -0.001220
H12 0.027900 0.032980 0.027100 0.017820 0.000340 0.006050
H11 0.030060 0.033800 0.018660 0.013020 -0.003810 0.002660
H5 0.032280 0.037090 0.018740 0.011630 -0.003610 0.004160
H2 0.025810 0.035420 0.023760 0.013190 -0.002040 0.005770
H9 0.028320 0.037150 0.035290 0.020610 0.005450 0.010310
H4 0.041540 0.034060 0.019330 0.015770 0.007920 0.000250
H8 0.026390 0.036870 0.024510 0.011980 -0.005190 0.006650
H10 0.037880 0.031550 0.022940 0.018350 0.006360 0.001490
H3 0.030870 0.035360 0.032100 0.019460 0.009610 0.007360
H15 0.037490 0.033540 0.031170 -0.003130 0.005640 0.003770

loop_
_geom_bond_atom_site_label_1
_geom_bond_atom_site_label_2
_geom_bond_distance
_geom_bond_site_symmetry_2
_geom_bond_publ_flag
O1 H16 0.948(7) . ?
O1 H15 0.973(6) . ?
N2 C6 1.3607(2) . ?
N2 C7 1.3605(2) . ?
N2 H14 1.050(5) . ?
N1 C13 1.3233(2) . ?
N1 H13 1.021(5) . ?
N1 H12 1.022(5) . ?
C13 C12 1.4370(2) . ?
C13 C1 1.4380(2) . ?
C12 C11 1.4201(2) . ?
C12 C7 1.4110(2) . ?
C1 C6 1.4098(2) . ?
C1 C2 1.4187(2) . ?
C11 C10 1.3730(2) . ?
C11 H11 1.085(4) . ?
C6 C5 1.4149(2) . ?
C5 C4 1.3742(3) . ?
C5 H5 1.075(5) . ?
C2 C3 1.3733(2) . ?
C2 H2 1.088(5) . ?
C9 C8 1.3729(3) . ?
C9 C10 1.4120(3) . ?
C9 H9 1.079(5) . ?
C4 C3 1.4105(3) . ?
C4 H4 1.066(4) . ?
C8 C7 1.4153(2) . ?
C8 H8 1.072(5) . ?
C10 H10 1.085(5) . ?
C3 H3 1.083(5) . ?

loop_
_geom_angle_atom_site_label_1
_geom_angle_atom_site_label_2
_geom_angle_atom_site_label_3
_geom_angle
_geom_angle_site_symmetry_1
_geom_angle_site_symmetry_3
_geom_angle_publ_flag
H15 O1 H16 105.7(5) . . ?
C7 N2 C6 122.289(13) . . ?
H14 N2 C6 118.1(3) . . ?
H14 N2 C7 119.6(3) . . ?
H13 N1 C13 122.3(3) . . ?
H12 N1 C13 121.7(3) . . ?
H12 N1 H13 116.0(4) . . ?
C12 C13 N1 120.780(13) . . ?
C1 C13 N1 120.763(14) . . ?
C1 C13 C12 118.457(13) . . ?
C11 C12 C13 122.712(13) . . ?
C7 C12 C13 118.871(13) . . ?
C7 C12 C11 118.405(13) . . ?
C6 C1 C13 119.133(13) . . ?
C2 C1 C13 122.391(13) . . ?
C2 C1 C6 118.461(13) . . ?
C10 C11 C12 120.730(14) . . ?
H11 C11 C12 119.8(3) . . ?
H11 C11 C10 119.4(3) . . ?
C1 C6 N2 120.498(13) . . ?
C5 C6 N2 119.103(14) . . ?
C5 C6 C1 120.399(14) . . ?
C4 C5 C6 119.578(15) . . ?
H5 C5 C6 118.3(3) . . ?
H5 C5 C4 122.1(3) . . ?
C3 C2 C1 120.700(15) . . ?
H2 C2 C1 119.9(2) . . ?
H2 C2 C3 119.4(2) . . ?
C10 C9 C8 120.434(15) . . ?
H9 C9 C8 120.3(3) . . ?
H9 C9 C10 119.2(3) . . ?
C3 C4 C5 120.677(15) . . ?
H4 C4 C5 120.6(3) . . ?
H4 C4 C3 118.8(3) . . ?
C7 C8 C9 119.899(14) . . ?
H8 C8 C9 121.5(3) . . ?
H8 C8 C7 118.5(3) . . ?
C12 C7 N2 120.733(14) . . ?
C8 C7 N2 119.014(13) . . ?
C8 C7 C12 120.252(14) . . ?
C9 C10 C11 120.278(15) . . ?
H10 C10 C11 120.9(3) . . ?
H10 C10 C9 118.8(3) . . ?
C4 C3 C2 120.181(16) . . ?
H3 C3 C2 121.2(3) . . ?
H3 C3 C4 118.6(3) . . ?

loop_
_geom_torsion_atom_site_label_1
_geom_torsion_atom_site_label_2
_geom_torsion_atom_site_label_3
_geom_torsion_atom_site_label_4
_geom_torsion
_geom_torsion_site_symmetry_1
_geom_torsion_site_symmetry_2
_geom_torsion_site_symmetry_3
_geom_torsion_site_symmetry_4
_geom_torsion_publ_flag
N2 C6 C1 C13 0.771(17) . . . . ?
N2 C6 C1 C2 179.406(15) . . . . ?
N2 C6 C5 C4 -179.002(16) . . . . ?
N2 C7 C12 C13 1.577(17) . . . . ?
N2 C7 C12 C11 -179.590(15) . . . . ?
N2 C7 C8 C9 179.862(16) . . . . ?
N1 C13 C12 C11 0.339(19) . . . . ?
N1 C13 C12 C7 179.119(15) . . . . ?
N1 C13 C1 C6 179.740(15) . . . . ?
N1 C13 C1 C2 1.161(18) . . . . ?
C13 C12 C11 C10 178.517(16) . . . . ?
C13 C12 C7 C8 -178.640(14) . . . . ?
C13 C1 C6 C5 -178.899(15) . . . . ?
C13 C1 C2 C3 178.342(16) . . . . ?
C12 C11 C10 C9 0.075(19) . . . . ?
C12 C7 C8 C9 0.076(17) . . . . ?
C1 C6 C5 C4 0.673(17) . . . . ?
C1 C2 C3 C4 0.349(19) . . . . ?
C11 C10 C9 C8 0.20(2) . . . . ?
C6 C5 C4 C3 -0.574(19) . . . . ?
C5 C4 C3 C2 0.07(2) . . . . ?

loop_
_diffrn_refln_index_h
_diffrn_refln_index_k
_diffrn_refln_index_l
_diffrn_refln_intensity_net
_diffrn_refln_intensity_u
-16 1 2 0.03 0.02
-16 1 3 0.05 0.01
-16 1 4 0.14 0.02
-16 1 5 0.02 0.02
-16 1 6 0.02 0.02
-16 2 0 0.1 0.05
-16 2 1 0.12 0.02
-16 2 2 0.11 0.01
-16 2 3 0.58 0.03
-16 2 4 0.07 0.01
-16 2 5 0.01 0.01
-16 2 6 0.02 0.01
-16 3 0 0.01 0.01
-16 3 1 0.1 0.02
-16 3 2 0.31 0.02
-16 3 3 0.02 0.01
-16 3 4 0.02 0.02
-16 3 5 0.2 0.02
-16 3 6 0.14 0.02
-16 3 7 0.12 0.03
-16 4 0 0.25 0.02
-16 4 1 0.07 0.01
-16 4 2 0.01 0.01
-16 4 3 0.01 0.01
-16 4 4 0.03 0.01
-16 4 5 0.86 0.03
-16 4 6 0.02 0.02
-16 5 0 0.01 0.01
-16 5 1 0.05 0.01
-16 5 2 0.2 0.02
-16 5 3 0.03 0.01
-16 5 4 0.15 0.02
-16 5 5 0.31 0.03
-16 5 6 0.53 0.03
-16 6 0 0.12 0.02
-16 6 1 0.09 0.01
-16 6 2 0.02 0.01
-16 6 3 0.45 0.03
-16 6 4 0.01 0.01
-16 6 5 0.26 0.02
-16 7 0 0.02 0.02
-16 7 1 0.04 0.01
-16 7 2 0.09 0.01
-16 7 3 0.25 0.02
-16 7 4 0.04 0.01
-16 8 0 0.02 0.01
-16 8 1 0.03 0.01
-16 8 2 0.31 0.02
-16 8 3 0.28 0.03
-15 -3 4 0.44 0.04
-15 -3 5 0.01 0.02
-15 -3 6 0.01 0.01
-15 -3 7 0.02 0.02
-15 -2 1 2.85 0.1
-15 -2 2 1.03 0.03
-15 -2 3 0.19 0.02
-15 -2 4 0.14 0.03
-15 -2 5 0.12 0.01
-15 -2 6 0.02 0.01
-15 -2 7 0.01 0.01
-15 -2 8 0.69 0.03
-15 -2 9 1.39 0.05
-15 -1 1 1.36 0.05
-15 -1 2 0.33 0.02
-15 -1 3 0.33 0.03
-15 -1 4 0.2 0.02
-15 -1 5 0.11 0.02
-15 -1 6 0.04 0.02
-15 -1 7 0.11 0.02
-15 -1 8 0.22 0.02
-15 -1 9 0.06 0.02
-15 -1 10 0.02 0.02
-15 0 1 1.29 0.04
-15 0 2 0.01 0.01
-15 0 3 0.05 0.01
-15 0 4 0.11 0.02
-15 0 5 0.03 0.01
-15 0 6 0.1 0.02
-15 0 7 0.1 0.02
-15 0 8 0.01 0.01
-15 0 9 0.01 0.01
-15 0 10 0.03 0.02
-15 1 0 0.05 0.01
-15 1 1 0.11 0.01
-15 1 2 0.02 0.01
-15 1 3 0.72 0.03
-15 1 4 0.01 0.01
-15 1 5 0.3 0.03
-15 1 6 0.11 0.01
-15 1 7 0.53 0.04
-15 1 8 0.18 0.03
-15 1 9 0.05 0.03
-15 1 10 0.16 0.03
-15 2 0 0.01 0.02
-15 2 1 0.01 0.01
-15 2 2 0.01 0.01
-15 2 3 0.99 0.04
-15 2 4 1 0.04
-15 2 5 0.02 0.01
-15 2 6 0.16 0.02
-15 2 7 0.12 0.01
-15 2 8 0.02 0.02
-15 2 9 0.06 0.02
-15 2 10 0.67 0.03
-15 3 0 0.1 0.01
-15 3 1 0.82 0.03
-15 3 2 0.01 0.01
-15 3 3 0.22 0.02
-15 3 4 0.05 0.01
-15 3 5 0.07 0.01
-15 3 6 0.05 0.01
-15 3 7 0.01 0.02
-15 3 8 0.04 0.02
-15 3 9 0.51 0.04
-15 3 10 0.02 0.02
-15 4 0 0.11 0.01
-15 4 1 1.48 0.04
-15 4 2 0.03 0.01
-15 4 3 0.2 0.01
-15 4 4 0.09 0.01
-15 4 5 0.26 0.02
-15 4 6 0.03 0.02
-15 4 7 0.04 0.02
-15 4 8 0.14 0.02
-15 4 9 0.06 0.02
-15 5 0 0.04 0.01
-15 5 1 0.24 0.02
-15 5 2 0.17 0.01
-15 5 3 0.81 0.03
-15 5 4 0.01 0.01
-15 5 5 0.63 0.03
-15 5 6 0.04 0.01
-15 5 7 0.07 0.02
-15 5 8 0.13 0.01
-15 5 9 0.03 0.01
-15 6 0 0.22 0.02
-15 6 1 0.01 0.01
-15 6 2 0.02 0.01
-15 6 3 0.17 0.01
-15 6 4 0.64 0.02
-15 6 5 0.46 0.02
-15 6 6 0.12 0.02
-15 6 7 0.07 0.01
-15 6 8 0.25 0.02
-15 7 0 0.01 0.01
-15 7 1 0.19 0.01
-15 7 2 0.62 0.03
-15 7 3 0.31 0.02
-15 7 4 0.77 0.03
-15 7 5 0.07 0.02
-15 7 6 0.22 0.02
-15 7 7 0.23 0.02
-15 7 8 0.04 0.04
-15 8 0 0.01 0.01
-15 8 1 0.44 0.02
-15 8 2 0.44 0.02
-15 8 3 0.01 0.01
-15 8 4 0.28 0.02
-15 8 5 0.2 0.02
-15 8 6 0.01 0.01
-15 8 7 0.02 0.02
-15 9 0 0.05 0.01
-15 9 1 0.01 0.01
-15 9 2 0.56 0.03
-15 9 3 0.01 0.01
-15 9 4 0.01 0.01
-15 9 5 0.01 0.01
-15 10 0 0.44 0.02
-15 10 1 0.03 0.01
-15 10 2 0.45 0.02
-15 10 3 0.79 0.04
-15 10 4 0.08 0.02
-15 11 0 0.02 0.01
-15 11 1 0.13 0.02
-15 11 2 0.15 0.02
-14 -5 3 0.06 0.02
-14 -5 4 0.17 0.02
-14 -5 5 0.01 0.02
-14 -5 6 0.57 0.04
-14 -5 7 0.58 0.03
-14 -5 8 0.04 0.02
-14 -5 9 0.09 0.02
-14 -4 1 0.01 0.01
-14 -4 2 0.01 0.01
-14 -4 3 0.23 0.02
-14 -4 4 0.01 0.01
-14 -4 5 0.02 0.01
-14 -4 6 0.28 0.02
-14 -4 7 0.04 0.01
-14 -4 8 0.01 0.01
-14 -4 9 0.05 0.02
-14 -4 10 0.01 0.01
-14 -3 1 0.5 0.03
-14 -3 2 0.12 0.01
-14 -3 3 0.32 0.02
-14 -3 4 0.31 0.02
-14 -3 5 0.04 0.01
-14 -3 6 0.1 0.01
-14 -3 7 0.01 0.01
-14 -3 8 0.22 0.02
-14 -3 9 0.01 0.02
-14 -3 10 0.12 0.02
-14 -3 11 0.18 0.02
-14 -2 1 0.06 0.02
-14 -2 2 0.78 0.03
-14 -2 3 0.02 0.02
-14 -2 4 0.05 0.01
-14 -2 5 0.07 0.01
-14 -2 6 0.2 0.02
-14 -2 7 0.7 0.03
-14 -2 8 1.73 0.05
-14 -2 9 3.64 0.11
-14 -2 10 0.28 0.02
-14 -2 11 0.31 0.02
-14 -2 12 0.01 0.01
-14 -1 1 1.36 0.04
-14 -1 2 0.43 0.02
-14 -1 3 0.17 0.02
-14 -1 4 0.11 0.02
-14 -1 5 0.06 0.01
-14 -1 6 0.1 0.01
-14 -1 7 0.14 0.01
-14 -1 8 0.17 0.02
-14 -1 9 0.67 0.03
-14 -1 10 0.26 0.02
-14 -1 11 0.02 0.01
-14 -1 12 0.04 0.01
-14 0 1 0.01 0.02
-14 0 2 0.79 0.03
-14 0 3 0.03 0.01
-14 0 4 0.23 0.02
-14 0 5 0.2 0.01
-14 0 6 1.79 0.06
-14 0 7 2.94 0.08
-14 0 8 1.46 0.06
-14 0 9 0.06 0.01
-14 0 10 0.12 0.01
-14 0 11 0.15 0.02
-14 0 12 0.01 0.01
-14 1 0 1.5 0.04
-14 1 1 0.09 0.01
-14 1 2 0.01 0.01
-14 1 3 0.21 0.01
-14 1 4 0.46 0.02
-14 1 5 0.3 0.02
-14 1 6 0.03 0.01
-14 1 7 0.19 0.02
-14 1 8 0.71 0.03
-14 1 9 0.04 0.01
-14 1 10 0.05 0.02
-14 1 11 0.19 0.02
-14 1 12 0.01 0.01
-14 2 0 0.96 0.03
-14 2 1 0.58 0.02
-14 2 2 0.14 0.02
-14 2 3 0.19 0.01
-14 2 4 0.05 0.01
-14 2 5 0.01 0.02
-14 2 6 0.32 0.02
-14 2 7 0.03 0.01
-14 2 8 0.02 0.01
-14 2 9 0.02 0.02
-14 2 10 0.07 0.02
-14 2 11 0.7 0.03
-14 2 12 0.04 0.01
-14 3 0 0.01 0.01
-14 3 1 0.09 0.01
-14 3 2 0.73 0.03
-14 3 3 0.01 0.01
-14 3 4 0.88 0.03
-14 3 5 0.49 0.02
-14 3 6 0.13 0.01
-14 3 7 0.98 0.04
-14 3 8 0.61 0.03
-14 3 9 0.32 0.02
-14 3 10 0.25 0.03
-14 3 11 0.45 0.02
-14 3 12 0.03 0.03
-14 4 0 0.09 0.01
-14 4 1 0.27 0.01
-14 4 2 1.99 0.05
-14 4 3 0.13 0.01
-14 4 4 0.01 0.01
-14 4 5 0.1 0.01
-14 4 6 0.3 0.01
-14 4 7 0.2 0.02
-14 4 8 0.27 0.02
-14 4 9 0.7 0.03
-14 4 10 0.2 0.02
-14 4 11 0.06 0.01
-14 5 0 0.33 0.01
-14 5 1 0.04 0.01
-14 5 2 1.26 0.03
-14 5 3 0.06 0.01
-14 5 4 0.09 0.01
-14 5 5 0.19 0.01
-14 5 6 0.01 0.01
-14 5 7 0.12 0.01
-14 5 8 0.62 0.03
-14 5 9 0.19 0.01
-14 5 10 0.01 0.01
-14 5 11 0.06 0.02
-14 6 0 1.9 0.05
-14 6 1 0.52 0.02
-14 6 2 0.02 0.01
-14 6 3 0.01 0.01
-14 6 4 0.47 0.02
-14 6 5 0.22 0.01
-14 6 6 0.51 0.04
-14 6 7 0.01 0.01
-14 6 8 0.16 0.02
-14 6 9 0.01 0.01
-14 6 10 0.01 0.01
-14 7 0 0.02 0.01
-14 7 1 0.03 0.01
-14 7 2 1.05 0.03
-14 7 3 1.19 0.04
-14 7 4 0.05 0.01
-14 7 5 0.02 0.01
-14 7 6 0.07 0.01
-14 7 7 0.25 0.02
-14 7 8 0.14 0.01
-14 7 9 0.01 0.02
-14 8 0 0.08 0.01
-14 8 1 0.02 0.01
-14 8 2 0.44 0.02
-14 8 3 0.01 0.01
-14 8 4 0.26 0.02
-14 8 5 0.8 0.04
-14 8 6 0.2 0.02
-14 8 7 0.03 0.02
-14 8 8 0.02 0.01
-14 8 9 1.49 0.07
-14 9 0 0.01 0.01
-14 9 1 1.65 0.04
-14 9 2 0.2 0.01
-14 9 3 0.44 0.02
-14 9 4 0.16 0.01
-14 9 5 0.01 0.01
-14 9 6 0.6 0.04
-14 9 7 0.01 0.01
-14 9 8 0.03 0.02
-14 10 0 1.83 0.05
-14 10 1 0.01 0.01
-14 10 2 0.01 0.01
-14 10 3 0.17 0.01
-14 10 4 0.23 0.02
-14 10 5 0.11 0.02
-14 10 6 0.12 0.02
-14 11 0 0.04 0.01
-14 11 1 0.47 0.03
-14 11 2 0.23 0.02
-14 11 3 0.01 0.01
-14 11 4 0.01 0.01
-14 11 5 0.04 0.02
-14 12 0 1.08 0.04
-14 12 1 0.25 0.02
-14 12 2 0.33 0.02
-14 12 3 2.2 0.07
-14 13 0 0.01 0.01
-13 -7 4 0.05 0.01
-13 -7 5 0.05 0.02
-13 -7 6 0.35 0.02
-13 -7 7 0.01 0.01
-13 -7 8 0.01 0.01
-13 -7 9 0.09 0.02
-13 -6 1 0.02 0.01
-13 -6 2 0.39 0.03
-13 -6 3 0.08 0.02
-13 -6 4 0.2 0.02
-13 -6 5 0.01 0.01
-13 -6 6 0.01 0.02
-13 -6 7 0.1 0.02
-13 -6 8 0.15 0.02
-13 -6 9 0.02 0.02
-13 -6 10 0.01 0.01
-13 -6 11 0.01 0.01
-13 -5 1 0.11 0.01
-13 -5 2 0.04 0.01
-13 -5 3 0.01 0.01
-13 -5 4 0.2 0.02
-13 -5 5 0.01 0.01
-13 -5 6 0.01 0.02
-13 -5 7 0.81 0.03
-13 -5 8 0.05 0.01
-13 -5 9 0.11 0.01
-13 -5 10 0.19 0.01
-13 -5 11 0.03 0.01
-13 -5 12 0.02 0.01
-13 -4 1 0.03 0.01
-13 -4 2 0.23 0.01
-13 -4 3 0.36 0.02
-13 -4 4 0.22 0.02
-13 -4 5 0.32 0.02
-13 -4 6 0.13 0.01
-13 -4 7 0.02 0.01
-13 -4 8 0.01 0.01
-13 -4 9 0.02 0.01
-13 -4 10 0.12 0.01
-13 -4 11 0.17 0.01
-13 -4 12 0.07 0.01
-13 -4 13 0.68 0.04
-13 -3 1 0.48 0.03
-13 -3 2 0.04 0.01
-13 -3 3 0.17 0.01
-13 -3 4 0.04 0.01
-13 -3 5 2.71 0.07
-13 -3 6 0.11 0.01
-13 -3 7 0.01 0.02
-13 -3 8 0.01 0.01
-13 -3 9 0.11 0.01
-13 -3 10 0.38 0.02
-13 -3 11 0.15 0.02
-13 -3 12 0.41 0.02
-13 -3 13 0.01 0.01
-13 -3 14 0.06 0.04
-13 -2 1 0.02 0.01
-13 -2 2 0.34 0.02
-13 -2 3 0.01 0.01
-13 -2 4 0.49 0.02
-13 -2 5 0.03 0.01
-13 -2 6 0.17 0.02
-13 -2 7 0.05 0.01
-13 -2 8 0.3 0.02
-13 -2 9 0.14 0.01
-13 -2 10 0.07 0.01
-13 -2 11 0.12 0.01
-13 -2 12 0.01 0.01
-13 -2 13 0.13 0.01
-13 -2 14 0.17 0.02
-13 -1 1 0.3 0.01
-13 -1 2 0.07 0.01
-13 -1 3 1.48 0.04
-13 -1 4 0.05 0.01
-13 -1 5 0.52 0.02
-13 -1 6 0.15 0.02
-13 -1 7 0.21 0.01
-13 -1 8 0.71 0.03
-13 -1 9 0.02 0.01
-13 -1 10 0.04 0.01
-13 -1 11 0.02 0.01
-13 -1 12 0.01 0.01
-13 -1 13 0.06 0.02
-13 -1 14 0.01 0.01
-13 0 1 0.67 0.02
-13 0 2 0.14 0.01
-13 0 3 0.01 0.01
-13 0 4 0.25 0.02
-13 0 5 0.38 0.02
-13 0 6 0.04 0.01
-13 0 7 9.51 0.24
-13 0 8 0.78 0.03
-13 0 9 0.25 0.01
-13 0 10 0.32 0.02
-13 0 11 0.41 0.02
-13 0 12 0.38 0.03
-13 0 13 0.14 0.02
-13 0 14 3.19 0.09
-13 1 0 0.36 0.02
-13 1 1 0.14 0.01
-13 1 2 0.06 0.01
-13 1 3 0.36 0.01
-13 1 4 1 0.03
-13 1 5 0.13 0.01
-13 1 6 0.17 0.01
-13 1 7 0.65 0.02
-13 1 8 0.01 0.01
-13 1 9 0.23 0.01
-13 1 10 0.35 0.02
-13 1 11 0.06 0.01
-13 1 12 0.26 0.02
-13 1 13 0.8 0.03
-13 1 14 0.17 0.02
-13 2 0 0.01 0.01
-13 2 1 1.17 0.03
-13 2 2 1.83 0.04
-13 2 3 0.33 0.01
-13 2 4 0.32 0.01
-13 2 5 11.03 0.27
-13 2 6 1.94 0.05
-13 2 7 0.71 0.02
-13 2 8 0.09 0.01
-13 2 9 0.01 0.01
-13 2 10 0.54 0.03
-13 2 11 0.14 0.02
-13 2 12 0.35 0.03
-13 2 13 0.44 0.03
-13 3 0 0.18 0.01
-13 3 1 0.06 0.01
-13 3 2 0.01 0.01
-13 3 3 0.01 0.01
-13 3 4 0.34 0.01
-13 3 5 1.15 0.03
-13 3 6 0.39 0.02
-13 3 7 0.5 0.02
-13 3 8 0.38 0.02
-13 3 9 0.87 0.03
-13 3 10 0.01 0.01
-13 3 11 0.02 0.01
-13 3 12 0.1 0.01
-13 3 13 0.13 0.02
-13 4 0 0.63 0.02
-13 4 1 1.61 0.04
-13 4 2 0.42 0.02
-13 4 3 0.24 0.01
-13 4 4 0.03 0.01
-13 4 5 0.58 0.02
-13 4 6 0.71 0.04
-13 4 7 0.01 0.01
-13 4 8 0.17 0.01
-13 4 9 0.26 0.01
-13 4 10 0.07 0.01
-13 4 11 0.05 0.01
-13 4 12 0.28 0.02
-13 4 13 0.11 0.02
-13 5 0 0.92 0.03
-13 5 1 0.39 0.02
-13 5 2 0.03 0.01
-13 5 3 0.14 0.01
-13 5 4 1.65 0.04
-13 5 5 0.87 0.03
-13 5 6 0.01 0.01
-13 5 7 2.25 0.06
-13 5 8 0.01 0.01
-13 5 9 1.39 0.04
-13 5 10 0.09 0.01
-13 5 11 0.16 0.02
-13 5 12 0.28 0.02
-13 6 0 0.29 0.01
-13 6 1 1.66 0.06
-13 6 2 0.01 0.01
-13 6 3 0.01 0.01
-13 6 4 0.01 0.01
-13 6 5 0.06 0.01
-13 6 6 0.05 0.01
-13 6 7 1.6 0.05
-13 6 8 0.01 0.01
-13 6 9 0.09 0.01
-13 6 10 0.08 0.01
-13 6 11 0.85 0.04
-13 7 0 0.95 0.03
-13 7 1 0.52 0.02
-13 7 2 1 0.04
-13 7 3 1.7 0.04
-13 7 4 0.01 0.01
-13 7 5 0.55 0.02
-13 7 6 0.21 0.01
-13 7 7 0.11 0.01
-13 7 8 0.17 0.01
-13 7 9 0.22 0.01
-13 7 10 0.1 0.02
-13 7 11 0.14 0.01
-13 8 0 0.69 0.03
-13 8 1 0.32 0.01
-13 8 2 0.53 0.02
-13 8 3 0.01 0.01
-13 8 4 0.02 0.01
-13 8 5 1.35 0.04
-13 8 6 0.46 0.02
-13 8 7 0.02 0.01
-13 8 8 0.02 0.01
-13 8 9 0.01 0.01
-13 8 10 0.22 0.03
-13 9 0 0.64 0.02
-13 9 1 0.01 0.01
-13 9 2 1.52 0.04
-13 9 3 0.32 0.02
-13 9 4 0.19 0.01
-13 9 5 0.01 0.01
-13 9 6 0.17 0.02
-13 9 7 0.34 0.02
-13 9 8 0.38 0.02
-13 9 9 0.23 0.02
-13 10 0 0.01 0.01
-13 10 1 0.14 0.01
-13 10 2 0.16 0.01
-13 10 3 0.02 0.01
-13 10 4 0.28 0.02
-13 10 5 0.58 0.03
-13 10 6 0.01 0.01
-13 10 7 1.16 0.04
-13 10 8 0.84 0.07
-13 11 0 1.45 0.04
-13 11 1 0.01 0.01
-13 11 2 0.1 0.01
-13 11 3 0.31 0.02
-13 11 4 0.45 0.03
-13 11 5 0.16 0.02
-13 11 6 0.26 0.03
-13 11 7 0.02 0.02
-13 12 0 0.39 0.04
-13 12 1 0.32 0.02
-13 12 2 0.01 0.01
-13 12 3 0.22 0.02
-13 12 4 0.02 0.01
-13 12 5 0.44 0.04
-13 13 0 0.05 0.02
-13 13 1 0.41 0.03
-13 13 2 0.24 0.02
-13 13 3 0.02 0.02
-13 14 0 1.05 0.06
-12 -8 3 0.02 0.03
-12 -8 4 0.04 0.01
-12 -8 5 0.37 0.03
-12 -8 6 0.04 0.02
-12 -8 7 0.26 0.02
-12 -8 8 0.01 0.01
-12 -8 9 0.2 0.01
-12 -8 10 0.12 0.01
-12 -8 11 0.02 0.01
-12 -7 1 0.03 0.01
-12 -7 2 0.21 0.02
-12 -7 3 0.02 0.01
-12 -7 4 0.1 0.02
-12 -7 5 0.24 0.02
-12 -7 6 0.3 0.02
-12 -7 7 0.01 0.02
-12 -7 8 0.01 0.01
-12 -7 9 0.01 0.01
-12 -7 10 0.09 0.01
-12 -7 11 0.77 0.03
-12 -7 12 0.01 0.01
-12 -7 13 0.11 0.03
-12 -6 1 0.11 0.01
-12 -6 2 0.01 0.02
-12 -6 3 2.79 0.07
-12 -6 4 0.15 0.01
-12 -6 5 0.11 0.01
-12 -6 6 0.02 0.02
-12 -6 7 0.1 0.01
-12 -6 8 0.15 0.02
-12 -6 9 0.21 0.01
-12 -6 10 0.2 0.01
-12 -6 11 0.18 0.01
-12 -6 12 0.03 0.01
-12 -6 13 0.17 0.02
-12 -6 14 0.02 0.02
-12 -5 1 0.03 0.01
-12 -5 2 0.45 0.02
-12 -5 3 0.01 0.01
-12 -5 4 0.09 0.01
-12 -5 5 0.32 0.02
-12 -5 6 0.18 0.01
-12 -5 7 0.6 0.02
-12 -5 8 0.08 0.01
-12 -5 9 0.97 0.03
-12 -5 10 0.07 0.01
-12 -5 11 0.06 0.01
-12 -5 12 0.01 0.02
-12 -5 13 0.01 0.01
-12 -5 14 0.03 0.01
-12 -4 1 1.02 0.03
-12 -4 2 0.03 0.01
-12 -4 3 0.28 0.02
-12 -4 4 0.29 0.02
-12 -4 5 0.05 0.01
-12 -4 6 0.01 0.01
-12 -4 7 0.36 0.02
-12 -4 8 0.03 0.01
-12 -4 9 0.17 0.01
-12 -4 10 0.21 0.01
-12 -4 11 0.04 0.01
-12 -4 12 0.36 0.02
-12 -4 13 0.01 0.01
-12 -4 14 0.05 0.01
-12 -4 15 0.03 0.01
-12 -3 1 0.12 0.01
-12 -3 2 0.34 0.02
-12 -3 3 0.73 0.02
-12 -3 4 0.05 0.01
-12 -3 5 0.1 0.01
-12 -3 6 0.83 0.03
-12 -3 7 0.2 0.01
-12 -3 8 0.01 0.01
-12 -3 9 0.15 0.01
-12 -3 10 0.33 0.02
-12 -3 11 0.05 0.01
-12 -3 12 1.03 0.03
-12 -3 13 0.76 0.03
-12 -3 14 0.12 0.02
-12 -3 15 0.01 0.01
-12 -2 1 0.01 0.01
-12 -2 2 0.33 0.01
-12 -2 3 2.21 0.06
-12 -2 4 0.22 0.01
-12 -2 5 0.14 0.01
-12 -2 6 0.45 0.02
-12 -2 7 0.17 0.01
-12 -2 8 0.01 0.01
-12 -2 9 0.37 0.01
-12 -2 10 0.47 0.02
-12 -2 11 0.59 0.03
-12 -2 12 0.4 0.02
-12 -2 13 0.13 0.01
-12 -2 14 0.08 0.01
-12 -2 15 0.01 0.01
-12 -1 1 0.88 0.03
-12 -1 2 0.02 0.01
-12 -1 3 1.85 0.05
-12 -1 4 3.25 0.08
-12 -1 5 0.54 0.02
-12 -1 6 0.16 0.01
-12 -1 7 0.01 0.01
-12 -1 8 0.01 0.01
-12 -1 9 0.09 0.01
-12 -1 10 2.21 0.06
-12 -1 11 0.02 0.01
-12 -1 12 0.01 0.01
-12 -1 13 0.11 0.01
-12 -1 14 0.02 0.02
-12 -1 15 0.39 0.04
-12 0 1 1.05 0.03
-12 0 2 0.01 0.01
-12 0 3 0.7 0.03
-12 0 4 0.18 0.01
-12 0 5 0.01 0.01
-12 0 6 0.04 0.01
-12 0 7 0.67 0.03
-12 0 8 0.46 0.02
-12 0 9 0.22 0.01
-12 0 10 0.26 0.02
-12 0 11 0.01 0.01
-12 0 12 0.01 0.01
-12 0 13 0.1 0.02
-12 0 14 2.15 0.06
-12 0 15 1.08 0.07
-12 1 0 0.34 0.01
-12 1 1 3.74 0.09
-12 1 2 0.27 0.01
-12 1 3 0.01 0.01
-12 1 4 0.7 0.03
-12 1 5 1.93 0.05
-12 1 6 0.71 0.02
-12 1 7 0.71 0.03
-12 1 8 0.38 0.01
-12 1 9 0.15 0.01
-12 1 10 0.11 0.01
-12 1 11 0.04 0.01
-12 1 12 0.15 0.01
-12 1 13 0.07 0.01
-12 1 14 0.11 0.02
-12 1 15 0.01 0.02
-12 2 0 0.3 0.01
-12 2 1 1.59 0.04
-12 2 2 0.03 0.01
-12 2 3 0.06 0.01
-12 2 4 0.06 0.01
-12 2 5 6.6 0.15
-12 2 6 6.36 0.15
-12 2 7 0.02 0.01
-12 2 8 1.37 0.04
-12 2 9 0.28 0.02
-12 2 10 0.01 0.01
-12 2 11 0.64 0.03
-12 2 12 6.13 0.15
-12 2 13 3.67 0.09
-12 2 14 0.1 0.01
-12 2 15 0.05 0.02
-12 3 0 0.95 0.03
-12 3 1 0.35 0.01
-12 3 2 0.01 0.01
-12 3 3 3.4 0.08
-12 3 4 1.06 0.03
-12 3 5 0.38 0.01
-12 3 6 0.14 0.01
-12 3 7 0.01 0.01
-12 3 8 0.02 0.01
-12 3 9 0.16 0.01
-12 3 10 0.01 0.01
-12 3 11 1.66 0.05
-12 3 12 0.03 0.01
-12 3 13 0.01 0.01
-12 3 14 0.52 0.03
-12 4 0 0.13 0.01
-12 4 1 0.79 0.03
-12 4 2 1.02 0.04
-12 4 3 15.42 0.35
-12 4 4 9.75 0.23
-12 4 5 0.03 0.01
-12 4 6 0.75 0.02
-12 4 7 0.48 0.02
-12 4 8 0.61 0.02
-12 4 9 0.05 0.01
-12 4 10 2.31 0.06
-12 4 11 0.42 0.02
-12 4 12 0.2 0.02
-12 4 13 0.23 0.03
-12 4 14 0.03 0.02
-12 5 0 0.24 0.01
-12 5 1 0.05 0.01
-12 5 2 0.01 0.01
-12 5 3 0.07 0.01
-12 5 4 0.34 0.01
-12 5 5 2.25 0.06
-12 5 6 0.16 0.01
-12 5 7 0.01 0.01
-12 5 8 1.03 0.03
-12 5 9 0.34 0.02
-12 5 10 0.31 0.02
-12 5 11 0.01 0.01
-12 5 12 0.01 0.01
-12 5 13 0.27 0.02
-12 6 0 0.62 0.02
-12 6 1 4.39 0.1
-12 6 2 0 0
-12 6 3 0.65 0.02
-12 6 4 0.01 0.01
-12 6 5 1.58 0.04
-12 6 6 1.44 0.04
-12 6 7 0.06 0.01
-12 6 8 0.01 0.02
-12 6 9 0.02 0.01
-12 6 10 0.01 0.01
-12 6 11 0.09 0.01
-12 6 12 0.14 0.02
-12 7 0 0.01 0.01
-12 7 1 0 0
-12 7 2 0.09 0.01
-12 7 3 0.34 0.02
-12 7 4 1.02 0.03
-12 7 5 2.61 0.06
-12 7 6 0.47 0.02
-12 7 7 0.15 0.01
-12 7 8 2.24 0.07
-12 7 9 0.77 0.03
-12 7 10 0.15 0.02
-12 7 11 0.46 0.03
-12 7 12 0.73 0.04
-12 8 0 1.7 0.04
-12 8 1 0.52 0.02
-12 8 2 0.2 0.01
-12 8 3 0.03 0.01
-12 8 4 0.14 0.01
-12 8 5 0.17 0.01
-12 8 6 1.07 0.03
-12 8 7 0.25 0.01
-12 8 8 0.03 0.01
-12 8 9 0.1 0.01
-12 8 10 0.45 0.03
-12 8 11 0.3 0.02
-12 9 0 1.19 0.03
-12 9 1 0.05 0.01
-12 9 2 2.44 0.06
-12 9 3 2.89 0.07
-12 9 4 0.13 0.01
-12 9 5 0.09 0.01
-12 9 6 0.11 0.01
-12 9 7 0.07 0.02
-12 9 8 0.1 0.01
-12 9 9 0.35 0.02
-12 9 10 0.01 0.01
-12 10 0 0.11 0.01
-12 10 1 0.78 0.03
-12 10 2 0.19 0.01
-12 10 3 0.57 0.03
-12 10 4 0.21 0.01
-12 10 5 1.33 0.04
-12 10 6 0.3 0.02
-12 10 7 0.05 0.01
-12 10 8 0.01 0.01
-12 10 9 0.15 0.02
-12 11 0 0.49 0.02
-12 11 1 0.15 0.01
-12 11 2 0.23 0.02
-12 11 3 0.56 0.02
-12 11 4 0.53 0.02
-12 11 5 0.03 0.01
-12 11 6 0.06 0.01
-12 11 7 1.3 0.05
-12 11 8 0.01 0.02
-12 12 0 0.23 0.01
-12 12 1 0.21 0.01
-12 12 2 0.2 0.01
-12 12 3 0.01 0.01
-12 12 4 0.31 0.02
-12 12 5 0.05 0.01
-12 12 6 2.05 0.06
-12 13 0 0.04 0.01
-12 13 1 0.02 0.01
-12 13 2 0.07 0.01
-12 13 3 0.86 0.04
-12 13 4 0.17 0.02
-12 13 5 0.23 0.02
-12 14 0 0.86 0.03
-12 14 1 0.37 0.03
-12 14 2 0.05 0.01
-12 14 3 0.03 0.02
-12 15 0 0.01 0.02
-11 -10 5 0.4 0.03
-11 -10 6 0.08 0.01
-11 -10 7 0.02 0.01
-11 -10 8 1.27 0.04
-11 -10 9 1.38 0.06
-11 -10 10 0.39 0.03
-11 -9 2 0.98 0.04
-11 -9 3 0.18 0.02
-11 -9 4 0.01 0.01
-11 -9 5 0.01 0.02
-11 -9 6 0.01 0.01
-11 -9 7 0.11 0.01
-11 -9 8 1.33 0.04
-11 -9 9 0.3 0.02
-11 -9 10 0.02 0.01
-11 -9 11 0.17 0.02
-11 -9 12 0.07 0.01
-11 -9 13 0.02 0.02
-11 -8 1 0.17 0.01
-11 -8 2 0.04 0.01
-11 -8 3 0.15 0.01
-11 -8 4 0.01 0.01
-11 -8 5 0.1 0.01
-11 -8 6 0.5 0.02
-11 -8 7 4.43 0.11
-11 -8 8 1.59 0.04
-11 -8 9 0.16 0.01
-11 -8 10 0.09 0.01
-11 -8 11 0.01 0.01
-11 -8 12 0.02 0.02
-11 -8 13 0.01 0.01
-11 -8 14 1.08 0.05
-11 -7 1 0.2 0.01
-11 -7 2 0.51 0.03
-11 -7 3 0.3 0.02
-11 -7 4 0.03 0.01
-11 -7 5 0.1 0.01
-11 -7 6 0.8 0.03
-11 -7 7 0.01 0.01
-11 -7 8 0.01 0.01
-11 -7 9 0.01 0.02
-11 -7 10 0.01 0.01
-11 -7 11 0.05 0.01
-11 -7 12 0.32 0.01
-11 -7 13 0.08 0.01
-11 -7 14 0.01 0.02
-11 -7 15 0.03 0.01
-11 -6 1 0.01 0.01
-11 -6 2 0.01 0.01
-11 -6 3 0.01 0.01
-11 -6 4 0.2 0.01
-11 -6 5 1.4 0.04
-11 -6 6 0.13 0.01
-11 -6 7 0.01 0.01
-11 -6 8 0.03 0.01
-11 -6 9 0.32 0.01
-11 -6 10 1.54 0.05
-11 -6 11 0.3 0.01
-11 -6 12 0.03 0.01
-11 -6 13 0.24 0.02
-11 -6 14 0.08 0.01
-11 -6 15 0.01 0.02
-11 -5 1 0.59 0.02
-11 -5 2 0.01 0.01
-11 -5 3 0.73 0.02
-11 -5 4 0.02 0.01
-11 -5 5 1.02 0.03
-11 -5 6 0.24 0.02
-11 -5 7 0.03 0.01
-11 -5 8 0.06 0.01
-11 -5 9 0.78 0.03
-11 -5 10 0.79 0.03
-11 -5 11 0.01 0.01
-11 -5 12 0.17 0.01
-11 -5 13 0.08 0.01
-11 -5 14 0.13 0.02
-11 -5 15 0.03 0.01
-11 -5 16 1.31 0.04
-11 -4 1 3.07 0.08
-11 -4 2 2.54 0.06
-11 -4 3 0.15 0.01
-11 -4 4 0.77 0.03
-11 -4 5 0.42 0.02
-11 -4 6 0 0
-11 -4 7 0.14 0.01
-11 -4 8 1.96 0.05
-11 -4 9 0.16 0.01
-11 -4 10 0.25 0.01
-11 -4 11 0.04 0.01
-11 -4 12 0.32 0.01
-11 -4 13 0.01 0.01
-11 -4 14 0.1 0.02
-11 -4 15 0.01 0.01
-11 -4 16 0.04 0.01
-11 -3 1 0.69 0.03
-11 -3 2 0.01 0.01
-11 -3 3 0.19 0.01
-11 -3 4 0.01 0.01
-11 -3 5 0.03 0.01
-11 -3 6 0.56 0.02
-11 -3 7 3.55 0.09
-11 -3 8 0.03 0.01
-11 -3 9 0.12 0.01
-11 -3 10 0.87 0.03
-11 -3 11 0.16 0.01
-11 -3 12 0.01 0.01
-11 -3 13 0.16 0.01
-11 -3 14 0.13 0.02
-11 -3 15 0.03 0.01
-11 -3 16 0.01 0.01
-11 -2 1 0.03 0.01
-11 -2 2 0.17 0.01
-11 -2 3 0.88 0.03
-11 -2 4 0.59 0.02
-11 -2 5 0.38 0.01
-11 -2 6 0.32 0.01
-11 -2 7 0.07 0.01
-11 -2 8 0.06 0.01
-11 -2 9 1.02 0.03
-11 -2 10 0.23 0.01
-11 -2 11 0.12 0.01
-11 -2 12 0.08 0.01
-11 -2 13 0.37 0.02
-11 -2 14 0.18 0.02
-11 -2 15 0.01 0.02
-11 -2 16 0.01 0.01
-11 -1 1 4.72 0.12
-11 -1 2 0.01 0.01
-11 -1 3 0.6 0.02
-11 -1 4 0.01 0.01
-11 -1 5 0.45 0.01
-11 -1 6 0.4 0.01
-11 -1 7 0.36 0.01
-11 -1 8 0.05 0.01
-11 -1 9 0.14 0.01
-11 -1 10 0.07 0.01
-11 -1 11 3.71 0.09
-11 -1 12 0.04 0.01
-11 -1 13 0.21 0.01
-11 -1 14 0.25 0.02
-11 -1 15 0.02 0.01
-11 -1 16 0.18 0.02
-11 0 1 0.41 0.01
-11 0 2 1.25 0.04
-11 0 3 2.97 0.07
-11 0 4 1.28 0.04
-11 0 5 0.01 0.01
-11 0 6 0.43 0.01
-11 0 7 0.28 0.01
-11 0 8 2.48 0.07
-11 0 9 0.84 0.03
-11 0 10 0.5 0.02
-11 0 11 0.04 0.01
-11 0 12 0.07 0.01
-11 0 13 0.12 0.01
-11 0 14 0.3 0.02
-11 0 15 0.02 0.03
-11 0 16 0.07 0.02
-11 1 0 1.67 0.04
-11 1 1 0.27 0.01
-11 1 2 6.69 0.16
-11 1 3 0.05 0.01
-11 1 4 1.27 0.04
-11 1 5 1.39 0.04
-11 1 6 0.29 0.01
-11 1 7 0.13 0.01
-11 1 8 1 0.03
-11 1 9 2.72 0.07
-11 1 10 0.4 0.02
-11 1 11 0.35 0.02
-11 1 12 0.01 0.01
-11 1 13 0.11 0.02
-11 1 14 0.78 0.03
-11 1 15 0.4 0.03
-11 1 16 0.01 0.01
-11 2 0 1.11 0.03
-11 2 1 0.17 0.01
-11 2 2 0.92 0.03
-11 2 3 0.64 0.02
-11 2 4 0.04 0.01
-11 2 5 0.58 0.02
-11 2 6 0.38 0.01
-11 2 7 0.3 0.01
-11 2 8 2.3 0.06
-11 2 9 0.01 0.01
-11 2 10 0.14 0.01
-11 2 11 0.01 0.01
-11 2 12 0.42 0.02
-11 2 13 3.06 0.09
-11 2 14 0.02 0.02
-11 2 15 0.05 0.02
-11 3 0 6.12 0.14
-11 3 1 0.39 0.01
-11 3 2 0.47 0.02
-11 3 3 0.03 0.01
-11 3 4 0.84 0.03
-11 3 5 4.72 0.11
-11 3 6 1.05 0.03
-11 3 7 0.12 0.01
-11 3 8 0.45 0.02
-11 3 9 0.62 0.02
-11 3 10 0.78 0.03
-11 3 11 0.02 0.01
-11 3 12 0.01 0.01
-11 3 13 0.24 0.01
-11 3 14 0.01 0.02
-11 3 15 0.06 0.02
-11 4 0 1.23 0.03
-11 4 1 2.71 0.06
-11 4 2 0.23 0.01
-11 4 3 1.91 0.05
-11 4 4 8.29 0.19
-11 4 5 0.81 0.02
-11 4 6 0.02 0.01
-11 4 7 0.38 0.02
-11 4 8 0.89 0.03
-11 4 9 1.42 0.04
-11 4 10 2.71 0.07
-11 4 11 13.68 0.32
-11 4 12 0.03 0.01
-11 4 13 0.15 0.01
-11 4 14 0.02 0.01
-11 5 0 1.86 0.05
-11 5 1 4.48 0.1
-11 5 2 0.15 0.01
-11 5 3 4.67 0.12
-11 5 4 0.52 0.02
-11 5 5 0.37 0.01
-11 5 6 0.01 0.01
-11 5 7 0.03 0.01
-11 5 8 0.81 0.02
-11 5 9 0.57 0.02
-11 5 10 0.87 0.03
-11 5 11 0.08 0.01
-11 5 12 0.29 0.02
-11 5 13 0.02 0.01
-11 5 14 0.09 0.01
-11 6 0 0.15 0.01
-11 6 1 3.98 0.1
-11 6 2 31.53 0.73
-11 6 3 0.08 0.01
-11 6 4 0.28 0.01
-11 6 5 0.34 0.01
-11 6 6 0.47 0.02
-11 6 7 1.88 0.05
-11 6 8 2.75 0.07
-11 6 9 3.28 0.08
-11 6 10 0.03 0.01
-11 6 11 0.04 0.01
-11 6 12 0.66 0.05
-11 6 13 0.21 0.01
-11 7 0 0.07 0.01
-11 7 1 0.31 0.01
-11 7 2 0.01 0.01
-11 7 3 0.12 0.01
-11 7 4 0.88 0.03
-11 7 5 0.68 0.03
-11 7 6 0.85 0.03
-11 7 7 0.01 0.01
-11 7 8 0.3 0.02
-11 7 9 0.63 0.02
-11 7 10 0.25 0.02
-11 7 11 0.19 0.01
-11 7 12 0.07 0.01
-11 7 13 0.96 0.05
-11 8 0 4.45 0.11
-11 8 1 0.18 0.01
-11 8 2 1.29 0.04
-11 8 3 1.84 0.04
-11 8 4 0.01 0.01
-11 8 5 2.53 0.06
-11 8 6 0.94 0.03
-11 8 7 0.19 0.02
-11 8 8 0.03 0.02
-11 8 9 0.01 0.01
-11 8 10 0.11 0.01
-11 8 11 0.11 0.01
-11 8 12 0.01 0.01
-11 9 0 0.07 0.01
-11 9 1 0.23 0.01
-11 9 2 0.01 0.01
-11 9 3 0.01 0.01
-11 9 4 3.17 0.08
-11 9 5 0.02 0.01
-11 9 6 1.76 0.05
-11 9 7 0.02 0.01
-11 9 8 0.59 0.04
-11 9 9 2.3 0.06
-11 9 10 0.55 0.03
-11 9 11 1.14 0.05
-11 10 0 0.99 0.04
-11 10 1 1.78 0.04
-11 10 2 0.37 0.02
-11 10 3 0.38 0.01
-11 10 4 0.16 0.01
-11 10 5 0.33 0.02
-11 10 6 0.26 0.01
-11 10 7 0.02 0.01
-11 10 8 0.48 0.03
-11 10 9 0.02 0.03
-11 10 10 0.04 0.01
-11 11 0 3.4 0.08
-11 11 1 0.36 0.01
-11 11 2 3.43 0.08
-11 11 3 0.39 0.02
-11 11 4 1.05 0.04
-11 11 5 0.02 0.01
-11 11 6 0.1 0.01
-11 11 7 0.11 0.01
-11 11 8 0.33 0.02
-11 11 9 0.01 0.02
-11 12 0 0.43 0.03
-11 12 1 0.02 0.01
-11 12 2 1.03 0.03
-11 12 3 0.37 0.02
-11 12 4 0.19 0.01
-11 12 5 0.34 0.02
-11 12 6 0.47 0.03
-11 12 7 0.23 0.02
-11 13 0 0.03 0.01
-11 13 1 0.01 0.01
-11 13 2 0.05 0.01
-11 13 3 0.46 0.02
-11 13 4 0.48 0.02
-11 13 5 0.49 0.04
-11 13 6 0.69 0.03
-11 14 0 0.33 0.02
-11 14 1 0.5 0.05
-11 14 2 0.12 0.02
-11 14 3 0.37 0.03
-11 14 4 0.37 0.02
-11 15 0 0.01 0.02
-11 15 1 0.02 0.02
-11 15 2 0.27 0.04
-10 -11 4 0.33 0.07
-10 -11 5 0.53 0.03
-10 -11 6 0.12 0.02
-10 -11 7 0.01 0.02
-10 -11 8 0.14 0.01
-10 -11 9 0.04 0.01
-10 -11 10 0.03 0.01
-10 -11 11 0.2 0.02
-10 -10 1 0.23 0.04
-10 -10 2 0.21 0.01
-10 -10 3 0.05 0.01
-10 -10 4 0.15 0.02
-10 -10 5 0.34 0.02
-10 -10 6 0.1 0.01
-10 -10 7 0.12 0.01
-10 -10 8 0.06 0.01
-10 -10 9 0.25 0.02
-10 -10 10 0.02 0.01
-10 -10 11 0.01 0.01
-10 -10 12 0.15 0.01
-10 -10 13 0.01 0.01
-10 -9 1 0.04 0.01
-10 -9 2 0.57 0.02
-10 -9 3 0.13 0.01
-10 -9 4 0.49 0.02
-10 -9 5 0.01 0.01
-10 -9 6 0.08 0.02
-10 -9 7 0.01 0.01
-10 -9 8 0.01 0.01
-10 -9 9 0.78 0.03
-10 -9 10 0.12 0.01
-10 -9 11 0.09 0.01
-10 -9 12 0.17 0.02
-10 -9 13 0.14 0.01
-10 -9 14 0.18 0.02
-10 -9 15 0.02 0.02
-10 -8 1 0.01 0.01
-10 -8 2 0.02 0.01
-10 -8 3 0.17 0.02
-10 -8 4 0.22 0.01
-10 -8 5 1.27 0.04
-10 -8 6 1.76 0.05
-10 -8 7 3.65 0.09
-10 -8 8 0.55 0.02
-10 -8 9 0.35 0.01
-10 -8 10 0.13 0.01
-10 -8 11 0.01 0.01
-10 -8 12 0.01 0.02
-10 -8 13 0.35 0.02
-10 -8 14 3.67 0.1
-10 -8 15 2.88 0.08
-10 -8 16 0.04 0.02
-10 -7 1 0.01 0.01
-10 -7 2 0.54 0.03
-10 -7 3 0.35 0.02
-10 -7 4 0.04 0.01
-10 -7 5 0.06 0.01
-10 -7 6 0.37 0.02
-10 -7 7 3.43 0.09
-10 -7 8 0.2 0.01
-10 -7 9 0.15 0.01
-10 -7 10 0.06 0.01
-10 -7 11 0.21 0.01
-10 -7 12 0.94 0.03
-10 -7 13 0.01 0.01
-10 -7 14 0.02 0.01
-10 -7 15 0.05 0.02
-10 -7 16 0.01 0.01
-10 -6 1 0.25 0.01
-10 -6 2 0.6 0.02
-10 -6 3 0.13 0.01
-10 -6 4 1.98 0.05
-10 -6 5 6.59 0.16
-10 -6 6 6.55 0.15
-10 -6 7 0.01 0.01
-10 -6 8 0.07 0.01
-10 -6 9 0.34 0.02
-10 -6 10 0.19 0.01
-10 -6 11 0.01 0.01
-10 -6 12 1.82 0.05
-10 -6 13 1.45 0.04
-10 -6 14 0.16 0.02
-10 -6 15 0.02 0.01
-10 -6 16 0.02 0.01
-10 -6 17 0.12 0.02
-10 -5 1 0.35 0.02
-10 -5 2 1.62 0.04
-10 -5 3 0.95 0.03
-10 -5 4 0.85 0.03
-10 -5 5 1.46 0.04
-10 -5 6 1.38 0.04
-10 -5 7 0.23 0.01
-10 -5 8 0.05 0.01
-10 -5 9 0.19 0.01
-10 -5 10 0.04 0.01
-10 -5 11 0.11 0.01
-10 -5 12 0.3 0.02
-10 -5 13 0.11 0.01
-10 -5 14 0.01 0.01
-10 -5 15 0.04 0.01
-10 -5 16 0.15 0.01
-10 -5 17 0.84 0.04
-10 -4 1 0.09 0.01
-10 -4 2 0.01 0.01
-10 -4 3 0.33 0.01
-10 -4 4 3.84 0.09
-10 -4 5 0.1 0.01
-10 -4 6 0.04 0.01
-10 -4 7 0.09 0.01
-10 -4 8 0.18 0.01
-10 -4 9 3.18 0.08
-10 -4 10 0.51 0.02
-10 -4 11 0.3 0.02
-10 -4 12 0.22 0.02
-10 -4 13 0.47 0.02
-10 -4 14 0.27 0.02
-10 -4 15 0.19 0.02
-10 -4 16 0.2 0.02
-10 -4 17 0.02 0.02
-10 -3 1 0 0
-10 -3 2 1.19 0.03
-10 -3 3 2.13 0.05
-10 -3 4 0.13 0.01
-10 -3 5 0.64 0.02
-10 -3 6 1.55 0.04
-10 -3 7 0.11 0.01
-10 -3 8 2.11 0.05
-10 -3 9 0.63 0.02
-10 -3 10 0.03 0.01
-10 -3 11 0.07 0.01
-10 -3 12 0.01 0.01
-10 -3 13 0.41 0.02
-10 -3 14 1.41 0.04
-10 -3 15 1.22 0.04
-10 -3 16 0.14 0.01
-10 -3 17 0.25 0.02
-10 -2 1 0 0.01
-10 -2 2 0.01 0.01
-10 -2 3 0.72 0.02
-10 -2 4 1.8 0.05
-10 -2 5 1.51 0.04
-10 -2 6 1.21 0.03
-10 -2 7 3.93 0.1
-10 -2 8 0.06 0.01
-10 -2 9 0.59 0.02
-10 -2 10 0.76 0.02
-10 -2 11 0.11 0.01
-10 -2 12 0.04 0.01
-10 -2 13 0.28 0.01
-10 -2 14 0.01 0.01
-10 -2 15 0.14 0.02
-10 -2 16 0.05 0.01
-10 -2 17 0.06 0.01
-10 -1 1 1.06 0.03
-10 -1 2 0.28 0.01
-10 -1 3 0.19 0.01
-10 -1 4 0.22 0.01
-10 -1 5 1.03 0.03
-10 -1 6 4.19 0.1
-10 -1 7 1.35 0.03
-10 -1 8 1.03 0.03
-10 -1 9 0.27 0.02
-10 -1 10 0.98 0.03
-10 -1 11 0.3 0.01
-10 -1 12 0.86 0.04
-10 -1 13 0.06 0.01
-10 -1 14 0.11 0.01
-10 -1 15 0.01 0.01
-10 -1 16 0.25 0.02
-10 -1 17 0.02 0.01
-10 0 1 0.14 0.01
-10 0 2 0.48 0.02
-10 0 3 1.34 0.04
-10 0 4 3.69 0.09
-10 0 5 0.01 0.01
-10 0 6 0.1 0.01
-10 0 7 0.01 0.01
-10 0 8 1.04 0.03
-10 0 9 1.11 0.04
-10 0 10 0.2 0.01
-10 0 11 0.01 0.01
-10 0 12 0.17 0.01
-10 0 13 0.66 0.02
-10 0 14 0.3 0.02
-10 0 15 0.22 0.02
-10 0 16 0.9 0.04
-10 0 17 0.17 0.02
-10 1 0 5.23 0.12
-10 1 1 4.54 0.11
-10 1 2 0.31 0.01
-10 1 3 0.1 0.01
-10 1 4 0.65 0.02
-10 1 5 0.94 0.03
-10 1 6 0.69 0.02
-10 1 7 0.39 0.01
-10 1 8 0.12 0.01
-10 1 9 2.11 0.05
-10 1 10 1.68 0.06
-10 1 11 2.24 0.06
-10 1 12 0.28 0.01
-10 1 13 0.14 0.01
-10 1 14 0.01 0.01
-10 1 15 0.03 0.03
-10 1 16 0.83 0.03
-10 1 17 0.03 0.02
-10 2 0 2.08 0.05
-10 2 1 0.39 0.01
-10 2 2 0.85 0.02
-10 2 3 3.95 0.09
-10 2 4 1.87 0.04
-10 2 5 0.38 0.01
-10 2 6 0.14 0.01
-10 2 7 7.73 0.18
-10 2 8 0.01 0.01
-10 2 9 0.56 0.02
-10 2 10 0.01 0.02
-10 2 11 0.02 0.01
-10 2 12 0.01 0.01
-10 2 13 0.67 0.04
-10 2 14 0.02 0.01
-10 2 15 1.16 0.1
-10 2 16 0.17 0.03
-10 3 0 1.52 0.04
-10 3 1 4.31 0.1
-10 3 2 3.07 0.07
-10 3 3 0.07 0.01
-10 3 4 1.4 0.03
-10 3 5 1.6 0.04
-10 3 6 0.01 0.01
-10 3 7 5.28 0.13
-10 3 8 0.2 0.01
-10 3 9 0.53 0.02
-10 3 10 1.13 0.03
-10 3 11 0.01 0.01
-10 3 12 1.37 0.05
-10 3 13 0.01 0.01
-10 3 14 1.05 0.06
-10 3 15 0.31 0.06
-10 3 16 0.04 0.03
-10 4 0 0.02 0.01
-10 4 1 1.26 0.03
-10 4 2 2.06 0.05
-10 4 3 0.09 0.01
-10 4 4 2.27 0.06
-10 4 5 0.05 0.01
-10 4 6 0.31 0.01
-10 4 7 2.78 0.07
-10 4 8 1.6 0.04
-10 4 9 0.07 0.01
-10 4 10 0.6 0.02
-10 4 11 0.98 0.04
-10 4 12 1.09 0.03
-10 4 13 0.11 0.01
-10 4 14 0.15 0.02
-10 4 15 0.02 0.02
-10 5 0 1.36 0.03
-10 5 1 1.01 0.03
-10 5 2 1.04 0.03
-10 5 3 0.79 0.02
-10 5 4 0.88 0.02
-10 5 5 5.34 0.12
-10 5 6 1.68 0.04
-10 5 7 0.14 0.01
-10 5 8 0.14 0.01
-10 5 9 1.84 0.05
-10 5 10 0.6 0.03
-10 5 11 0.53 0.02
-10 5 12 0.2 0.01
-10 5 13 0.07 0.01
-10 5 14 0.1 0.02
-10 5 15 0.08 0.02
-10 6 0 0.92 0.02
-10 6 1 5.89 0.14
-10 6 2 1.17 0.03
-10 6 3 5.09 0.13
-10 6 4 0.03 0.01
-10 6 5 0 0
-10 6 6 0.01 0.01
-10 6 7 0.01 0.01
-10 6 8 0.01 0.01
-10 6 9 18.21 0.42
-10 6 10 2.65 0.07
-10 6 11 0.23 0.01
-10 6 12 1.13 0.03
-10 6 13 0.11 0.01
-10 6 14 0.25 0.02
-10 7 0 6.96 0.16
-10 7 1 5.86 0.14
-10 7 2 0.18 0.01
-10 7 3 1.06 0.03
-10 7 4 2.27 0.07
-10 7 5 1.46 0.04
-10 7 6 0.76 0.02
-10 7 7 2.4 0.06
-10 7 8 0.1 0.01
-10 7 9 0.45 0.03
-10 7 10 0.01 0.01
-10 7 11 0.25 0.02
-10 7 12 0.04 0.02
-10 7 13 0.04 0.01
-10 8 0 24.02 0.55
-10 8 1 9.1 0.21
-10 8 2 0.96 0.03
-10 8 3 2.62 0.06
-10 8 4 0.27 0.02
-10 8 5 0.09 0.01
-10 8 6 0.03 0.01
-10 8 7 11.77 0.28
-10 8 8 0.29 0.01
-10 8 9 0.01 0.01
-10 8 10 0.02 0.01
-10 8 11 0.16 0.01
-10 8 12 1.3 0.06
-10 9 0 0.19 0.01
-10 9 1 0.09 0.01
-10 9 2 0.05 0.01
-10 9 3 0.23 0.01
-10 9 4 0.22 0.01
-10 9 5 0.49 0.02
-10 9 6 0.65 0.02
-10 9 7 0.01 0.01
-10 9 8 0.2 0.01
-10 9 9 0.31 0.02
-10 9 10 0.17 0.02
-10 9 11 0.87 0.04
-10 10 0 0.05 0.01
-10 10 1 0.2 0.01
-10 10 2 1.85 0.04
-10 10 3 3.34 0.08
-10 10 4 0.03 0.01
-10 10 5 1.28 0.04
-10 10 6 1.38 0.04
-10 10 7 0.24 0.02
-10 10 8 0.17 0.02
-10 10 9 0.05 0.01
-10 10 10 0.39 0.03
-10 11 0 0.84 0.02
-10 11 1 0.01 0.01
-10 11 2 0.41 0.01
-10 11 3 2.15 0.05
-10 11 4 0.08 0.01
-10 11 5 0.81 0.03
-10 11 6 0.41 0.02
-10 11 7 0.37 0.02
-10 11 8 0.33 0.02
-10 11 9 3.26 0.11
-10 12 0 1.19 0.03
-10 12 1 2.91 0.07
-10 12 2 0.01 0.01
-10 12 3 0.2 0.01
-10 12 4 0.12 0.01
-10 12 5 0.34 0.02
-10 12 6 0.01 0.01
-10 12 7 0.21 0.02
-10 12 8 0.04 0.02
-10 13 0 4.57 0.11
-10 13 1 0.02 0.01
-10 13 2 0.01 0.01
-10 13 3 1.32 0.04
-10 13 4 1.08 0.03
-10 13 5 0.15 0.01
-10 13 6 0.01 0.01
-10 13 7 0.7 0.04
-10 14 0 0.01 0.01
-10 14 1 0.25 0.02
-10 14 2 0.55 0.03
-10 14 3 0.07 0.02
-10 14 4 0.01 0.01
-10 14 5 0.16 0.03
-10 15 0 0.02 0.02
-10 15 1 0.01 0.01
-10 15 2 0.03 0.02
-10 15 3 0.06 0.02
-9 -12 4 0.01 0.02
-9 -12 5 0.09 0.01
-9 -12 6 0.09 0.01
-9 -12 7 0.01 0.01
-9 -12 8 0.16 0.02
-9 -12 9 0.03 0.01
-9 -12 10 0.07 0.02
-9 -12 11 0.06 0.02
-9 -12 12 0.07 0.04
-9 -11 1 0.01 0.01
-9 -11 2 0.07 0.01
-9 -11 3 0.03 0.01
-9 -11 4 0.08 0.01
-9 -11 5 0.82 0.03
-9 -11 6 0.02 0.01
-9 -11 7 0.03 0.01
-9 -11 8 0.4 0.03
-9 -11 9 0.15 0.01
-9 -11 10 0.01 0.01
-9 -11 11 0.03 0.01
-9 -11 12 0.93 0.03
-9 -11 13 0.14 0.02
-9 -11 14 0.01 0.01
-9 -10 1 0.23 0.02
-9 -10 2 0.29 0.02
-9 -10 3 0.03 0.01
-9 -10 4 0.07 0.01
-9 -10 5 0.01 0.01
-9 -10 6 0.03 0.01
-9 -10 7 0.13 0.02
-9 -10 8 0.17 0.01
-9 -10 9 0.01 0.01
-9 -10 10 0.03 0.01
-9 -10 11 1.03 0.04
-9 -10 12 0.14 0.01
-9 -10 13 0.01 0.01
-9 -10 14 0.02 0.01
-9 -10 15 0.3 0.02
-9 -9 1 0.04 0.01
-9 -9 2 0.01 0.02
-9 -9 3 3.15 0.08
-9 -9 4 0.16 0.01
-9 -9 5 0.01 0.01
-9 -9 6 0.03 0.01
-9 -9 7 0.07 0.01
-9 -9 8 0.16 0.01
-9 -9 9 0.93 0.03
-9 -9 10 0.58 0.02
-9 -9 11 0.31 0.01
-9 -9 12 0.13 0.01
-9 -9 13 0.04 0.01
-9 -9 14 0.16 0.01
-9 -9 15 0.03 0.01
-9 -9 16 0.03 0.01
-9 -8 1 0.12 0.01
-9 -8 2 0.82 0.03
-9 -8 3 0.24 0.01
-9 -8 4 0.08 0.01
-9 -8 5 0.28 0.01
-9 -8 6 1.69 0.05
-9 -8 7 0.23 0.01
-9 -8 8 0.04 0.01
-9 -8 9 0.52 0.02
-9 -8 10 0.01 0.01
-9 -8 11 0.24 0.01
-9 -8 12 0.45 0.02
-9 -8 13 0.03 0.01
-9 -8 14 2.16 0.06
-9 -8 15 0.3 0.02
-9 -8 16 0.2 0.02
-9 -8 17 0.01 0.01
-9 -7 1 1.91 0.05
-9 -7 2 0.01 0.01
-9 -7 3 1.08 0.04
-9 -7 4 0.45 0.02
-9 -7 5 0.14 0.01
-9 -7 6 0.24 0.01
-9 -7 7 0.09 0.01
-9 -7 8 0.07 0.01
-9 -7 9 0.87 0.03
-9 -7 10 0.19 0.01
-9 -7 11 0.01 0.01
-9 -7 12 0.12 0.01
-9 -7 13 0.66 0.03
-9 -7 14 0.41 0.02
-9 -7 15 0.01 0.01
-9 -7 16 0.06 0.01
-9 -7 17 0.18 0.02
-9 -6 1 0.04 0.01
-9 -6 2 0.69 0.02
-9 -6 3 0.84 0.03
-9 -6 4 0.04 0.01
-9 -6 5 12.05 0.28
-9 -6 6 0.58 0.02
-9 -6 7 0.64 0.02
-9 -6 8 0.1 0.01
-9 -6 9 1.34 0.04
-9 -6 10 0.72 0.03
-9 -6 11 0.33 0.02
-9 -6 12 6.98 0.17
-9 -6 13 6.78 0.16
-9 -6 14 0.34 0.02
-9 -6 15 0.15 0.01
-9 -6 16 0.45 0.02
-9 -6 17 0.01 0.01
-9 -6 18 0.01 0.01
-9 -5 1 0.1 0.01
-9 -5 2 0.94 0.03
-9 -5 3 0.17 0.01
-9 -5 4 0.01 0.01
-9 -5 5 4.75 0.11
-9 -5 6 0.8 0.03
-9 -5 7 0.76 0.02
-9 -5 8 1.64 0.04
-9 -5 9 0.5 0.02
-9 -5 10 0.42 0.02
-9 -5 11 1.47 0.04
-9 -5 12 1.11 0.03
-9 -5 13 0.36 0.01
-9 -5 14 0.01 0.01
-9 -5 15 0.13 0.01
-9 -5 16 0.32 0.02
-9 -5 17 0.03 0.01
-9 -5 18 0.09 0.01
-9 -4 1 0.81 0.03
-9 -4 2 0.31 0.01
-9 -4 3 21.58 0.49
-9 -4 4 8.57 0.2
-9 -4 5 1.98 0.05
-9 -4 6 0.56 0.02
-9 -4 7 0.2 0.01
-9 -4 8 0.09 0.01
-9 -4 9 0.79 0.03
-9 -4 10 1.01 0.03
-9 -4 11 7.21 0.18
-9 -4 12 0.01 0.01
-9 -4 13 0.49 0.02
-9 -4 14 0.19 0.01
-9 -4 15 0.01 0.01
-9 -4 16 0.54 0.03
-9 -4 17 0.18 0.01
-9 -4 18 0.26 0.02
-9 -3 1 0.12 0.01
-9 -3 2 0.6 0.02
-9 -3 3 9.3 0.21
-9 -3 4 1.06 0.03
-9 -3 5 0.8 0.02
-9 -3 6 2.09 0.05
-9 -3 7 2.66 0.07
-9 -3 8 0.03 0.01
-9 -3 9 0.01 0.01
-9 -3 10 0.01 0.01
-9 -3 11 0.34 0.02
-9 -3 12 0.48 0.02
-9 -3 13 0.24 0.01
-9 -3 14 0.23 0.01
-9 -3 15 0.61 0.03
-9 -3 16 0.81 0.03
-9 -3 17 0.02 0.01
-9 -3 18 0.17 0.02
-9 -2 1 0.38 0.01
-9 -2 2 4.99 0.12
-9 -2 3 2.54 0.06
-9 -2 4 2.12 0.05
-9 -2 5 0.41 0.01
-9 -2 6 0.01 0.01
-9 -2 7 2.26 0.05
-9 -2 8 0.2 0.01
-9 -2 9 0.83 0.02
-9 -2 10 2.83 0.07
-9 -2 11 0.53 0.02
-9 -2 12 0.01 0.01
-9 -2 13 0.28 0.01
-9 -2 14 1.98 0.05
-9 -2 15 0.04 0.01
-9 -2 16 0.01 0.01
-9 -2 17 0.03 0.01
-9 -2 18 0.26 0.03
-9 -1 1 0.4 0.01
-9 -1 2 5.8 0.14
-9 -1 3 1.47 0.04
-9 -1 4 0.35 0.01
-9 -1 5 2.89 0.07
-9 -1 6 0.02 0.01
-9 -1 7 6.38 0.15
-9 -1 8 0.12 0.01
-9 -1 9 0.18 0.01
-9 -1 10 0.93 0.03
-9 -1 11 0.01 0.01
-9 -1 12 0.29 0.01
-9 -1 13 4.15 0.1
-9 -1 14 0.01 0.01
-9 -1 15 0.01 0.01
-9 -1 16 0.25 0.02
-9 -1 17 0.71 0.03
-9 -1 18 0.05 0.02
-9 0 1 1.18 0.03
-9 0 2 0.11 0.01
-9 0 3 0.28 0.01
-9 0 4 1.28 0.03
-9 0 5 12.99 0.29
-9 0 6 0.25 0.01
-9 0 7 0.04 0.01
-9 0 8 0.78 0.02
-9 0 9 3.39 0.08
-9 0 10 0.31 0.01
-9 0 11 0.06 0.01
-9 0 12 0.55 0.02
-9 0 13 0.12 0.01
-9 0 14 0.19 0.02
-9 0 15 0.37 0.02
-9 0 16 0.01 0.01
-9 0 17 0.01 0.01
-9 1 0 4.24 0.1
-9 1 1 6.53 0.15
-9 1 2 0.05 0.01
-9 1 3 0.81 0.02
-9 1 4 3.38 0.08
-9 1 5 0.37 0.01
-9 1 6 0.47 0.01
-9 1 7 3.6 0.09
-9 1 8 1.3 0.03
-9 1 9 0 0
-9 1 10 0.11 0.01
-9 1 11 3.59 0.09
-9 1 12 0.73 0.02
-9 1 13 0.1 0.01
-9 1 14 0.01 0.01
-9 1 15 0.29 0.02
-9 1 16 0.02 0.01
-9 1 17 0.51 0.03
-9 2 0 2.85 0.07
-9 2 1 0.5 0.02
-9 2 2 0 0
-9 2 3 6.85 0.16
-9 2 4 2.93 0.07
-9 2 5 0.1 0.01
-9 2 6 0.53 0.01
-9 2 7 0.44 0.02
-9 2 8 1.23 0.03
-9 2 9 0.87 0.03
-9 2 10 0.47 0.02
-9 2 11 0.17 0.01
-9 2 12 0.08 0.01
-9 2 13 0.38 0.01
-9 2 14 2.36 0.07
-9 2 15 0.34 0.03
-9 2 16 0.1 0.02
-9 2 17 0.09 0.02
-9 3 0 2.92 0.07
-9 3 1 3.75 0.09
-9 3 2 5.32 0.12
-9 3 3 0.45 0.01
-9 3 4 0.86 0.02
-9 3 5 2.22 0.05
-9 3 6 2.3 0.06
-9 3 7 0.73 0.02
-9 3 8 2.57 0.06
-9 3 9 0.27 0.01
-9 3 10 1.19 0.03
-9 3 11 1.9 0.05
-9 3 12 0.25 0.01
-9 3 13 0.01 0.01
-9 3 14 0.1 0.01
-9 3 15 0.86 0.03
-9 3 16 0.31 0.02
-9 4 0 2.27 0.05
-9 4 1 0.47 0.01
-9 4 2 0.98 0.03
-9 4 3 1.68 0.04
-9 4 4 2.04 0.05
-9 4 5 9.18 0.21
-9 4 6 2.43 0.06
-9 4 7 0.79 0.02
-9 4 8 2.44 0.06
-9 4 9 0.61 0.02
-9 4 10 0.01 0.01
-9 4 11 0.05 0.01
-9 4 12 1.45 0.04
-9 4 13 0.4 0.02
-9 4 14 1.22 0.04
-9 4 15 0.25 0.02
-9 4 16 0.01 0.01
-9 5 0 0.23 0.01
-9 5 1 3.41 0.08
-9 5 2 3.91 0.09
-9 5 3 0.18 0.01
-9 5 4 2.12 0.05
-9 5 5 0.3 0.01
-9 5 6 6.26 0.14
-9 5 7 1.4 0.04
-9 5 8 0.01 0.01
-9 5 9 1.45 0.04
-9 5 10 0.03 0.01
-9 5 11 1.03 0.03
-9 5 12 1.65 0.04
-9 5 13 0.01 0.01
-9 5 14 0.32 0.02
-9 5 15 0.48 0.03
-9 6 0 0.3 0.01
-9 6 1 2.35 0.06
-9 6 2 0.21 0.01
-9 6 3 5.42 0.13
-9 6 4 0.01 0.01
-9 6 5 2.26 0.05
-9 6 6 0.05 0.01
-9 6 7 1.82 0.05
-9 6 8 2.9 0.07
-9 6 9 0.12 0.01
-9 6 10 0.53 0.02
-9 6 11 0.14 0.02
-9 6 12 0.31 0.01
-9 6 13 0.18 0.01
-9 6 14 0.01 0.01
-9 7 0 1.4 0.04
-9 7 1 0.55 0.02
-9 7 2 1.57 0.04
-9 7 3 1.97 0.05
-9 7 4 0.96 0.03
-9 7 5 2.58 0.07
-9 7 6 2.31 0.06
-9 7 7 1.19 0.03
-9 7 8 0.08 0.01
-9 7 9 0.46 0.02
-9 7 10 2.65 0.07
-9 7 11 0.29 0.01
-9 7 12 0.01 0.01
-9 7 13 0.12 0.01
-9 7 14 0.92 0.05
-9 8 0 2.57 0.06
-9 8 1 0.1 0.01
-9 8 2 5.22 0.12
-9 8 3 1.66 0.04
-9 8 4 0.02 0.01
-9 8 5 0.76 0.03
-9 8 6 0.44 0.02
-9 8 7 7.7 0.19
-9 8 8 10.65 0.25
-9 8 9 0.22 0.01
-9 8 10 0.38 0.02
-9 8 11 0.38 0.02
-9 8 12 0.15 0.01
-9 8 13 0.61 0.03
-9 9 0 7.19 0.17
-9 9 1 3.39 0.08
-9 9 2 0.66 0.02
-9 9 3 0.27 0.01
-9 9 4 1.38 0.04
-9 9 5 7.66 0.18
-9 9 6 0.14 0.01
-9 9 7 0.07 0.01
-9 9 8 1.07 0.04
-9 9 9 0.12 0.01
-9 9 10 0.16 0.03
-9 9 11 0.01 0.01
-9 9 12 0.01 0.01
-9 10 0 0.13 0.01
-9 10 1 0.01 0.01
-9 10 2 1.44 0.04
-9 10 3 0.66 0.02
-9 10 4 0.49 0.02
-9 10 5 6.05 0.14
-9 10 6 7.74 0.18
-9 10 7 0.85 0.03
-9 10 8 0.11 0.01
-9 10 9 0.09 0.01
-9 10 10 0.22 0.02
-9 10 11 0.36 0.02
-9 11 0 0.72 0.02
-9 11 1 0.34 0.02
-9 11 2 0.07 0.01
-9 11 3 0.53 0.02
-9 11 4 0.03 0.01
-9 11 5 0.56 0.02
-9 11 6 0.34 0.02
-9 11 7 0.02 0.01
-9 11 8 0.14 0.01
-9 11 9 0.01 0.01
-9 11 10 0.93 0.03
-9 12 0 0.03 0.01
-9 12 1 0 0
-9 12 2 1.71 0.04
-9 12 3 3.29 0.08
-9 12 4 0.09 0.01
-9 12 5 0.39 0.02
-9 12 6 0.4 0.03
-9 12 7 1.12 0.04
-9 12 8 0.47 0.02
-9 12 9 0.04 0.01
-9 13 0 0.07 0.01
-9 13 1 1.4 0.06
-9 13 2 1.12 0.03
-9 13 3 0.01 0.01
-9 13 4 0.15 0.01
-9 13 5 0.01 0.01
-9 13 6 0.5 0.02
-9 13 7 0.97 0.04
-9 14 0 1.41 0.04
-9 14 1 0.6 0.03
-9 14 2 1.13 0.05
-9 14 3 0.13 0.02
-9 14 4 0.14 0.01
-9 14 5 0.11 0.02
-9 14 6 0.18 0.03
-9 15 0 0.11 0.03
-9 15 1 0.77 0.07
-9 15 2 0.01 0.01
-9 15 3 0.46 0.03
-9 15 4 0.79 0.03
-9 16 1 0.29 0.03
-8 -13 5 0.02 0.01
-8 -13 6 0.02 0.01
-8 -13 7 0.01 0.01
-8 -13 8 0.01 0.01
-8 -13 9 0.5 0.05
-8 -13 10 0.01 0.02
-8 -13 11 0.04 0.02
-8 -13 12 0.03 0.03
-8 -12 1 1.52 0.06
-8 -12 2 0.06 0.01
-8 -12 3 0.09 0.02
-8 -12 4 0.07 0.01
-8 -12 5 0.06 0.01
-8 -12 6 0.06 0.01
-8 -12 7 0.21 0.02
-8 -12 8 0.11 0.01
-8 -12 9 0.96 0.04
-8 -12 10 0.1 0.02
-8 -12 11 0.2 0.03
-8 -12 12 0.04 0.01
-8 -12 13 0.07 0.01
-8 -12 14 0.01 0.01
-8 -11 1 0.07 0.01
-8 -11 2 0.01 0.01
-8 -11 3 0.01 0.01
-8 -11 4 0.28 0.02
-8 -11 5 0.9 0.03
-8 -11 6 0.24 0.01
-8 -11 7 0.82 0.04
-8 -11 8 0.01 0.01
-8 -11 9 0.21 0.02
-8 -11 10 0.01 0.01
-8 -11 11 0.07 0.02
-8 -11 12 0.04 0.01
-8 -11 13 0.12 0.01
-8 -11 14 0.02 0.01
-8 -11 15 0.26 0.02
-8 -11 16 0.03 0.03
-8 -10 1 0.53 0.03
-8 -10 2 0.42 0.02
-8 -10 3 0.32 0.01
-8 -10 4 0.01 0.01
-8 -10 5 0.23 0.01
-8 -10 6 0.01 0.01
-8 -10 7 0.53 0.03
-8 -10 8 0.24 0.01
-8 -10 9 0.02 0.01
-8 -10 10 0.11 0.01
-8 -10 11 0.09 0.01
-8 -10 12 0.23 0.01
-8 -10 13 0.03 0.01
-8 -10 14 0.01 0.01
-8 -10 15 0.01 0.01
-8 -10 16 0.08 0.02
-8 -10 17 0.02 0.02
-8 -9 1 0.34 0.02
-8 -9 2 0.01 0.01
-8 -9 3 0.02 0.01
-8 -9 4 0.74 0.03
-8 -9 5 0.32 0.02
-8 -9 6 0.55 0.03
-8 -9 7 0.05 0.01
-8 -9 8 0.5 0.02
-8 -9 9 0.49 0.02
-8 -9 10 1.97 0.05
-8 -9 11 1.22 0.04
-8 -9 12 0.11 0.01
-8 -9 13 0.01 0.01
-8 -9 14 0.01 0.01
-8 -9 15 0.13 0.01
-8 -9 16 0.05 0.01
-8 -9 17 0.35 0.03
-8 -8 1 1.71 0.04
-8 -8 2 0.59 0.02
-8 -8 3 0.01 0.01
-8 -8 4 0.09 0.01
-8 -8 5 0.1 0.01
-8 -8 6 0.29 0.01
-8 -8 7 0.45 0.02
-8 -8 8 0.06 0.01
-8 -8 9 0.96 0.03
-8 -8 10 0.29 0.01
-8 -8 11 0.49 0.02
-8 -8 12 0.51 0.02
-8 -8 13 0.41 0.02
-8 -8 14 0.2 0.01
-8 -8 15 0.08 0.01
-8 -8 16 1.27 0.04
-8 -8 17 0.11 0.01
-8 -8 18 0.01 0.01
-8 -7 1 2.61 0.06
-8 -7 2 4.51 0.11
-8 -7 3 1.12 0.03
-8 -7 4 0.32 0.01
-8 -7 5 0.17 0.01
-8 -7 6 0.01 0.01
-8 -7 7 0.04 0.01
-8 -7 8 4.87 0.12
-8 -7 9 0.21 0.01
-8 -7 10 0.49 0.02
-8 -7 11 0 0.01
-8 -7 12 0.03 0.01
-8 -7 13 0.88 0.03
-8 -7 14 0.01 0.01
-8 -7 15 0.04 0.01
-8 -7 16 0.24 0.02
-8 -7 17 0.01 0.01
-8 -7 18 0.04 0.01
-8 -6 1 0.34 0.01
-8 -6 2 1.02 0.03
-8 -6 3 0.6 0.02
-8 -6 4 0.48 0.02
-8 -6 5 2.03 0.06
-8 -6 6 1.96 0.05
-8 -6 7 2.18 0.07
-8 -6 8 0.38 0.02
-8 -6 9 0.08 0.01
-8 -6 10 0.07 0.01
-8 -6 11 0.96 0.03
-8 -6 12 2.83 0.08
-8 -6 13 1.36 0.04
-8 -6 14 0.01 0.01
-8 -6 15 0.24 0.01
-8 -6 16 0.32 0.02
-8 -6 17 0.09 0.01
-8 -6 18 0.01 0.02
-8 -5 1 0.17 0.01
-8 -5 2 0.81 0.02
-8 -5 3 4.37 0.1
-8 -5 4 1.1 0.03
-8 -5 5 0.28 0.01
-8 -5 6 0.5 0.02
-8 -5 7 0.02 0.01
-8 -5 8 0.41 0.01
-8 -5 9 0.48 0.02
-8 -5 10 0.35 0.02
-8 -5 11 0.12 0.01
-8 -5 12 0.08 0.01
-8 -5 13 0.92 0.03
-8 -5 14 0.73 0.02
-8 -5 15 0.17 0.01
-8 -5 16 0.02 0.01
-8 -5 17 0.08 0.01
-8 -5 18 1.89 0.05
-8 -4 1 0.13 0.01
-8 -4 2 1.99 0.05
-8 -4 3 7.66 0.18
-8 -4 4 9.06 0.21
-8 -4 5 0.27 0.01
-8 -4 6 3.01 0.07
-8 -4 7 2.61 0.07
-8 -4 8 0 0
-8 -4 9 2.06 0.05
-8 -4 10 17.57 0.41
-8 -4 11 13.06 0.31
-8 -4 12 1.85 0.05
-8 -4 13 0.01 0.01
-8 -4 14 0.01 0.01
-8 -4 15 0.32 0.02
-8 -4 16 0.15 0.01
-8 -4 17 0.27 0.01
-8 -4 18 2.76 0.07
-8 -4 19 0.65 0.05
-8 -3 1 1.33 0.03
-8 -3 2 1.56 0.04
-8 -3 3 1.05 0.03
-8 -3 4 5.6 0.13
-8 -3 5 0.47 0.02
-8 -3 6 0.01 0.01
-8 -3 7 1.04 0.03
-8 -3 8 0.63 0.02
-8 -3 9 5.43 0.13
-8 -3 10 0.23 0.01
-8 -3 11 0.39 0.01
-8 -3 12 1.86 0.05
-8 -3 13 1.58 0.04
-8 -3 14 0.33 0.01
-8 -3 15 0.16 0.01
-8 -3 16 1.43 0.04
-8 -3 17 0.02 0.01
-8 -3 18 0.02 0.01
-8 -2 1 39.67 0.9
-8 -2 2 27.47 0.62
-8 -2 3 0.64 0.02
-8 -2 4 1.64 0.04
-8 -2 5 1.14 0.03
-8 -2 6 1.1 0.03
-8 -2 7 0.31 0.01
-8 -2 8 5.29 0.13
-8 -2 9 7.99 0.2
-8 -2 10 4.97 0.12
-8 -2 11 2.61 0.06
-8 -2 12 0.04 0.01
-8 -2 13 0.62 0.02
-8 -2 14 0.01 0.01
-8 -2 15 0.05 0.01
-8 -2 16 1.46 0.04
-8 -2 17 0.06 0.01
-8 -2 18 0.08 0.01
-8 -1 1 3.33 0.08
-8 -1 2 4.43 0.1
-8 -1 3 10.33 0.24
-8 -1 4 3.61 0.09
-8 -1 5 0.06 0.01
-8 -1 6 4.19 0.1
-8 -1 7 4.19 0.1
-8 -1 8 1.4 0.04
-8 -1 9 0.25 0.01
-8 -1 10 0.13 0.01
-8 -1 11 0.63 0.02
-8 -1 12 1.99 0.05
-8 -1 13 0.19 0.01
-8 -1 14 1.3 0.03
-8 -1 15 0.25 0.01
-8 -1 16 0.02 0.01
-8 -1 17 0.59 0.02
-8 -1 18 0.01 0.02
-8 0 1 11.48 0.27
-8 0 2 0.56 0.02
-8 0 3 2.12 0.05
-8 0 4 4.89 0.11
-8 0 5 0.01 0.01
-8 0 6 1.08 0.03
-8 0 7 0.65 0.02
-8 0 8 0.22 0.01
-8 0 9 1.64 0.04
-8 0 10 1.76 0.04
-8 0 11 1.21 0.03
-8 0 12 1.13 0.03
-8 0 13 1.05 0.03
-8 0 14 1.16 0.04
-8 0 15 0.83 0.03
-8 0 16 0.16 0.01
-8 0 17 0.28 0.02
-8 0 18 0.11 0.01
-8 1 0 0.44 0.01
-8 1 1 3.97 0.09
-8 1 2 3.14 0.07
-8 1 3 7.08 0.16
-8 1 4 0.35 0.01
-8 1 5 1.98 0.05
-8 1 6 5.32 0.12
-8 1 7 5.78 0.14
-8 1 8 2.09 0.05
-8 1 9 1.06 0.03
-8 1 10 2.32 0.06
-8 1 11 1.84 0.05
-8 1 12 2.44 0.06
-8 1 13 0.01 0.01
-8 1 14 0.29 0.01
-8 1 15 0.13 0.02
-8 1 16 0.19 0.01
-8 1 17 0.3 0.03
-8 1 18 1.06 0.1
-8 2 0 2.07 0.05
-8 2 1 0.94 0.02
-8 2 2 0.21 0.01
-8 2 3 1.82 0.04
-8 2 4 14.2 0.32
-8 2 5 2.55 0.06
-8 2 6 2.02 0.05
-8 2 7 0.24 0.01
-8 2 8 2.76 0.06
-8 2 9 2.25 0.05
-8 2 10 2.62 0.06
-8 2 11 0 0
-8 2 12 0.09 0.01
-8 2 13 0.18 0.01
-8 2 14 1.13 0.04
-8 2 15 0.11 0.01
-8 2 16 0.01 0.01
-8 2 17 0.03 0.04
-8 3 0 8.74 0.2
-8 3 1 12.46 0.28
-8 3 2 0.1 0.01
-8 3 3 2.28 0.05
-8 3 4 0.13 0.01
-8 3 5 0.02 0.01
-8 3 6 0.91 0.02
-8 3 7 1.48 0.04
-8 3 8 1.25 0.03
-8 3 9 3.11 0.07
-8 3 10 0.94 0.03
-8 3 11 3.74 0.09
-8 3 12 0.49 0.02
-8 3 13 0.36 0.02
-8 3 14 0.46 0.02
-8 3 15 0.01 0.01
-8 3 16 0.18 0.02
-8 3 17 0.21 0.02
-8 4 0 2.58 0.06
-8 4 1 6.68 0.15
-8 4 2 0.79 0.02
-8 4 3 4.95 0.11
-8 4 4 1.73 0.04
-8 4 5 3.92 0.09
-8 4 6 0.17 0.01
-8 4 7 0.41 0.01
-8 4 8 1.41 0.04
-8 4 9 0.78 0.02
-8 4 10 0.65 0.02
-8 4 11 0.23 0.01
-8 4 12 0.2 0.01
-8 4 13 3.05 0.07
-8 4 14 0.04 0.01
-8 4 15 0.32 0.02
-8 4 16 0.04 0.01
-8 5 0 0.01 0.01
-8 5 1 6.17 0.14
-8 5 2 8.45 0.19
-8 5 3 2.14 0.05
-8 5 4 0.32 0.01
-8 5 5 8.41 0.19
-8 5 6 0.01 0.01
-8 5 7 0.6 0.02
-8 5 8 1.57 0.04
-8 5 9 0.02 0.01
-8 5 10 0.69 0.02
-8 5 11 0.97 0.03
-8 5 12 0.17 0.01
-8 5 13 1.14 0.04
-8 5 14 0.02 0.01
-8 5 15 0.54 0.03
-8 6 0 2.91 0.07
-8 6 1 0.01 0.01
-8 6 2 0.13 0.01
-8 6 3 0.04 0.01
-8 6 4 14.1 0.32
-8 6 5 1.22 0.03
-8 6 6 0.27 0.01
-8 6 7 1.35 0.04
-8 6 8 2.73 0.07
-8 6 9 0.53 0.02
-8 6 10 1.67 0.04
-8 6 11 2.51 0.06
-8 6 12 0.3 0.02
-8 6 13 0.18 0.01
-8 6 14 0.35 0.03
-8 6 15 0.72 0.03
-8 7 0 0.54 0.02
-8 7 1 3.82 0.09
-8 7 2 4.66 0.11
-8 7 3 0.94 0.03
-8 7 4 1.86 0.04
-8 7 5 1.37 0.04
-8 7 6 3.77 0.09
-8 7 7 2.79 0.07
-8 7 8 0.71 0.02
-8 7 9 0 0
-8 7 10 0.01 0.01
-8 7 11 1.56 0.04
-8 7 12 0.74 0.03
-8 7 13 0.06 0.01
-8 7 14 0.17 0.02
-8 8 0 0.05 0.01
-8 8 1 0.66 0.02
-8 8 2 8.03 0.18
-8 8 3 0.15 0.01
-8 8 4 2.16 0.06
-8 8 5 1.02 0.03
-8 8 6 0.06 0.01
-8 8 7 2.65 0.06
-8 8 8 0.49 0.02
-8 8 9 0.88 0.03
-8 8 10 0.22 0.02
-8 8 11 0.13 0.01
-8 8 12 0.66 0.04
-8 8 13 0.35 0.02
-8 9 0 1 0.03
-8 9 1 0.09 0.01
-8 9 2 3.44 0.09
-8 9 3 0.46 0.02
-8 9 4 0.11 0.01
-8 9 5 1.04 0.03
-8 9 6 1.98 0.05
-8 9 7 0.94 0.03
-8 9 8 0.64 0.02
-8 9 9 0.94 0.03
-8 9 10 1.2 0.04
-8 9 11 0.76 0.03
-8 9 12 0.37 0.02
-8 10 0 2.06 0.05
-8 10 1 0.38 0.02
-8 10 2 4.29 0.1
-8 10 3 4.42 0.1
-8 10 4 0.19 0.01
-8 10 5 7.18 0.17
-8 10 6 6.05 0.14
-8 10 7 1.24 0.03
-8 10 8 0.12 0.01
-8 10 9 0.92 0.04
-8 10 10 0.02 0.01
-8 10 11 0.03 0.01
-8 11 0 2.24 0.05
-8 11 1 2.76 0.07
-8 11 2 1.09 0.04
-8 11 3 1.21 0.03
-8 11 4 5.19 0.12
-8 11 5 0.93 0.03
-8 11 6 2.27 0.06
-8 11 7 0.04 0.01
-8 11 8 0.21 0.02
-8 11 9 0.72 0.03
-8 11 10 0.32 0.03
-8 12 0 0.13 0.01
-8 12 1 0.35 0.01
-8 12 2 0.21 0.02
-8 12 3 0.79 0.02
-8 12 4 12.01 0.28
-8 12 5 0.11 0.01
-8 12 6 0.68 0.03
-8 12 7 0.53 0.02
-8 12 8 0.05 0.01
-8 12 9 0.55 0.05
-8 13 0 2.26 0.06
-8 13 1 1.06 0.03
-8 13 2 0.34 0.01
-8 13 3 0.06 0.01
-8 13 4 0.34 0.02
-8 13 5 0.35 0.02
-8 13 6 0.28 0.02
-8 13 7 0.02 0.01
-8 13 8 0.05 0.03
-8 14 0 0.17 0.01
-8 14 1 0.07 0.02
-8 14 2 1.86 0.05
-8 14 3 1.07 0.03
-8 14 4 0.1 0.02
-8 14 5 0.06 0.01
-8 14 6 0.18 0.02
-8 15 0 2.42 0.07
-8 15 1 0.01 0.02
-8 15 2 0.01 0.01
-8 15 3 0.4 0.02
-8 15 4 0.01 0.01
-8 16 0 0.02 0.02
-8 16 1 0.72 0.04
-8 16 2 0.82 0.05
-7 -14 6 0.99 0.04
-7 -14 7 0.18 0.02
-7 -14 8 0.15 0.03
-7 -14 9 0.11 0.03
-7 -14 10 0.01 0.01
-7 -14 11 0.02 0.02
-7 -13 2 0.01 0.02
-7 -13 3 0.04 0.01
-7 -13 4 0.75 0.05
-7 -13 5 0.09 0.02
-7 -13 6 0.08 0.02
-7 -13 7 0.01 0.01
-7 -13 8 0.01 0.01
-7 -13 9 0.05 0.02
-7 -13 10 0.33 0.02
-7 -13 11 0.33 0.02
-7 -13 12 0.02 0.01
-7 -13 13 0.01 0.01
-7 -13 14 0.07 0.01
-7 -12 1 0.06 0.02
-7 -12 2 0.18 0.02
-7 -12 3 1.8 0.05
-7 -12 4 0.52 0.02
-7 -12 5 0.2 0.01
-7 -12 6 0.01 0.01
-7 -12 7 0.22 0.02
-7 -12 8 1.32 0.04
-7 -12 9 0.06 0.01
-7 -12 10 0.01 0.01
-7 -12 11 0.06 0.01
-7 -12 12 0.11 0.01
-7 -12 13 0.02 0.01
-7 -12 14 0.02 0.01
-7 -12 15 0.02 0.02
-7 -12 16 0.21 0.03
-7 -11 1 0.76 0.03
-7 -11 2 0.21 0.01
-7 -11 3 0.16 0.01
-7 -11 4 0.13 0.02
-7 -11 5 0.32 0.02
-7 -11 6 0.06 0.01
-7 -11 7 0.79 0.03
-7 -11 8 0.71 0.03
-7 -11 9 0.06 0.01
-7 -11 10 0.04 0.01
-7 -11 11 0.28 0.02
-7 -11 12 0.34 0.02
-7 -11 13 0.02 0.01
-7 -11 14 1.83 0.05
-7 -11 15 0.05 0.01
-7 -11 16 0.08 0.01
-7 -11 17 0.01 0.01
-7 -10 1 0.14 0.02
-7 -10 2 0.33 0.01
-7 -10 3 0.86 0.03
-7 -10 4 0.02 0.01
-7 -10 5 0.05 0.01
-7 -10 6 1.68 0.04
-7 -10 7 0.71 0.02
-7 -10 8 1.45 0.04
-7 -10 9 0.17 0.01
-7 -10 10 0.03 0.01
-7 -10 11 0.06 0.01
-7 -10 12 0.42 0.02
-7 -10 13 0.1 0.01
-7 -10 14 0.25 0.01
-7 -10 15 0.09 0.02
-7 -10 16 0.17 0.02
-7 -10 17 0.01 0.02
-7 -9 1 0.03 0.01
-7 -9 2 0.22 0.01
-7 -9 3 0.15 0.01
-7 -9 4 0.62 0.02
-7 -9 5 5.09 0.12
-7 -9 6 0.01 0.01
-7 -9 7 0.01 0.01
-7 -9 8 1.04 0.03
-7 -9 9 0.24 0.01
-7 -9 10 0.21 0.01
-7 -9 11 0.14 0.01
-7 -9 12 0.17 0.01
-7 -9 13 0.04 0.01
-7 -9 14 0.08 0.01
-7 -9 15 0.68 0.03
-7 -9 16 0.05 0.01
-7 -9 17 0.07 0.01
-7 -9 18 0.73 0.03
-7 -8 1 0.41 0.01
-7 -8 2 1.54 0.04
-7 -8 3 1.12 0.03
-7 -8 4 0.1 0.01
-7 -8 5 0.03 0.01
-7 -8 6 0.56 0.02
-7 -8 7 1.76 0.04
-7 -8 8 0.27 0.01
-7 -8 9 0.01 0.01
-7 -8 10 0.02 0.01
-7 -8 11 0.52 0.02
-7 -8 12 0.59 0.02
-7 -8 13 0.17 0.01
-7 -8 14 0.01 0.01
-7 -8 15 0.25 0.01
-7 -8 16 0.15 0.01
-7 -8 17 0.83 0.03
-7 -8 18 0.04 0.01
-7 -7 1 0 0
-7 -7 2 0.01 0.01
-7 -7 3 0.63 0.02
-7 -7 4 0.1 0.01
-7 -7 5 1.41 0.04
-7 -7 6 0.7 0.02
-7 -7 7 0.1 0.01
-7 -7 8 0.01 0.01
-7 -7 9 8.84 0.21
-7 -7 10 0.46 0.02
-7 -7 11 0.12 0.01
-7 -7 12 0.25 0.01
-7 -7 13 0.12 0.01
-7 -7 14 0.13 0.01
-7 -7 15 0.85 0.03
-7 -7 16 0.42 0.02
-7 -7 17 0.06 0.01
-7 -7 18 0.06 0.01
-7 -7 19 0.01 0.01
-7 -6 1 2.87 0.07
-7 -6 2 1.9 0.06
-7 -6 3 0.25 0.01
-7 -6 4 0.01 0.01
-7 -6 5 0.76 0.02
-7 -6 6 3.01 0.07
-7 -6 7 0.19 0.01
-7 -6 8 1.27 0.03
-7 -6 9 0.03 0.01
-7 -6 10 0.01 0.01
-7 -6 11 0.26 0.01
-7 -6 12 2.29 0.06
-7 -6 13 0.09 0.01
-7 -6 14 0.93 0.03
-7 -6 15 2.75 0.07
-7 -6 16 0.3 0.01
-7 -6 17 0.04 0.01
-7 -6 18 0.02 0.01
-7 -6 19 0.15 0.01
-7 -5 1 0.22 0.01
-7 -5 2 1.63 0.04
-7 -5 3 3.12 0.07
-7 -5 4 2.46 0.06
-7 -5 5 0.07 0.01
-7 -5 6 3.98 0.1
-7 -5 7 7.25 0.17
-7 -5 8 0.12 0.01
-7 -5 9 1.03 0.03
-7 -5 10 0.36 0.02
-7 -5 11 0.65 0.02
-7 -5 12 1.04 0.04
-7 -5 13 1.66 0.04
-7 -5 14 0.06 0.01
-7 -5 15 0.14 0.01
-7 -5 16 0.01 0.01
-7 -5 17 0.06 0.01
-7 -5 18 0.11 0.01
-7 -5 19 0.39 0.02
-7 -4 1 0.41 0.01
-7 -4 2 0.37 0.01
-7 -4 3 5.1 0.13
-7 -4 4 0.01 0.01
-7 -4 5 0.09 0.01
-7 -4 6 9.74 0.22
-7 -4 7 1.16 0.03
-7 -4 8 0.01 0.01
-7 -4 9 0.01 0.01
-7 -4 10 0.06 0.01
-7 -4 11 6.67 0.15
-7 -4 12 0.09 0.01
-7 -4 13 0.04 0.01
-7 -4 14 0 0.01
-7 -4 15 0.38 0.02
-7 -4 16 0.88 0.03
-7 -4 17 2.34 0.06
-7 -4 18 4.12 0.11
-7 -4 19 0.23 0.02
-7 -3 1 1.34 0.03
-7 -3 2 2.28 0.06
-7 -3 3 8.51 0.2
-7 -3 4 5.75 0.13
-7 -3 5 0.55 0.02
-7 -3 6 0.09 0.01
-7 -3 7 0.83 0.02
-7 -3 8 0.57 0.02
-7 -3 9 0.5 0.02
-7 -3 10 0.32 0.01
-7 -3 11 0.16 0.01
-7 -3 12 0.01 0.01
-7 -3 13 0.61 0.02
-7 -3 14 1.06 0.03
-7 -3 15 0.27 0.01
-7 -3 16 0.91 0.04
-7 -3 17 2.64 0.09
-7 -3 18 0.03 0.01
-7 -3 19 0.26 0.02
-7 -2 1 0.02 0.01
-7 -2 2 19.49 0.45
-7 -2 3 0.37 0.01
-7 -2 4 0.01 0.01
-7 -2 5 0.4 0.02
-7 -2 6 6.11 0.14
-7 -2 7 8.41 0.2
-7 -2 8 8.9 0.2
-7 -2 9 48.99 1.11
-7 -2 10 0.83 0.02
-7 -2 11 1.37 0.04
-7 -2 12 0.01 0.01
-7 -2 13 0.01 0.01
-7 -2 14 0.31 0.01
-7 -2 15 1.38 0.04
-7 -2 16 3.35 0.08
-7 -2 17 3.15 0.08
-7 -2 18 0.17 0.01
-7 -2 19 0.05 0.01
-7 -1 1 7.64 0.17
-7 -1 2 0.42 0.01
-7 -1 3 2.85 0.07
-7 -1 4 1.81 0.04
-7 -1 5 1.05 0.03
-7 -1 6 0.26 0.01
-7 -1 7 0.33 0.01
-7 -1 8 3.85 0.09
-7 -1 9 3.3 0.08
-7 -1 10 1.76 0.04
-7 -1 11 0.01 0.01
-7 -1 12 1.47 0.04
-7 -1 13 3.05 0.08
-7 -1 14 3.11 0.07
-7 -1 15 1.26 0.04
-7 -1 16 0.33 0.01
-7 -1 17 0.07 0.01
-7 -1 18 0.2 0.02
-7 0 1 0.01 0.01
-7 0 2 2.56 0.06
-7 0 3 1.1 0.03
-7 0 4 3.48 0.08
-7 0 5 4.24 0.1
-7 0 6 11.92 0.27
-7 0 7 20.34 0.46
-7 0 8 8.2 0.19
-7 0 9 0.01 0.01
-7 0 10 3.17 0.08
-7 0 11 3.5 0.08
-7 0 12 0.06 0.01
-7 0 13 0.18 0.01
-7 0 14 0.34 0.02
-7 0 15 0.93 0.03
-7 0 16 0.81 0.03
-7 0 17 0.09 0.01
-7 0 18 0.01 0.01
-7 1 0 6.3 0.15
-7 1 1 1.18 0.03
-7 1 2 2.14 0.05
-7 1 3 7.08 0.16
-7 1 4 11.08 0.26
-7 1 5 1.58 0.04
-7 1 6 2.39 0.06
-7 1 7 5.57 0.13
-7 1 8 5.19 0.12
-7 1 9 0.92 0.02
-7 1 10 0.04 0.01
-7 1 11 4.16 0.1
-7 1 12 0.01 0.01
-7 1 13 1.77 0.04
-7 1 14 0.04 0.01
-7 1 15 0.17 0.01
-7 1 16 0.79 0.03
-7 1 17 0.67 0.03
-7 1 18 0.36 0.02
-7 2 0 6.43 0.15
-7 2 1 10.37 0.24
-7 2 2 2.77 0.07
-7 2 3 4.51 0.11
-7 2 4 3.74 0.09
-7 2 5 0.75 0.02
-7 2 6 0.69 0.02
-7 2 7 1.55 0.04
-7 2 8 0.13 0.01
-7 2 9 0.47 0.01
-7 2 10 0.21 0.01
-7 2 11 3.92 0.1
-7 2 12 0.77 0.02
-7 2 13 0.01 0.01
-7 2 14 1.13 0.03
-7 2 15 2.17 0.06
-7 2 16 0.18 0.02
-7 2 17 0.04 0.02
-7 3 0 0.33 0.01
-7 3 1 1 0.03
-7 3 2 12.63 0.29
-7 3 3 0.01 0.01
-7 3 4 7.86 0.18
-7 3 5 0.32 0.01
-7 3 6 2.45 0.06
-7 3 7 12.77 0.29
-7 3 8 4.56 0.11
-7 3 9 4.05 0.09
-7 3 10 0.89 0.02
-7 3 11 2.84 0.07
-7 3 12 0.08 0.01
-7 3 13 0.04 0.01
-7 3 14 0.16 0.01
-7 3 15 0.04 0.01
-7 3 16 0.25 0.02
-7 3 17 1.44 0.05
-7 4 0 2.5 0.06
-7 4 1 0.04 0.01
-7 4 2 10.26 0.23
-7 4 3 1.54 0.04
-7 4 4 1.4 0.03
-7 4 5 4.64 0.11
-7 4 6 6.21 0.14
-7 4 7 0.14 0.01
-7 4 8 0.29 0.01
-7 4 9 5.12 0.12
-7 4 10 1.84 0.04
-7 4 11 0.3 0.01
-7 4 12 0.09 0.01
-7 4 13 1.16 0.04
-7 4 14 0.88 0.03
-7 4 15 0.1 0.01
-7 4 16 0.01 0.01
-7 5 0 10.72 0.24
-7 5 1 2.11 0.05
-7 5 2 10.65 0.25
-7 5 3 0.46 0.01
-7 5 4 0 0
-7 5 5 0.95 0.02
-7 5 6 0.5 0.01
-7 5 7 0.06 0.01
-7 5 8 5.83 0.13
-7 5 9 1.91 0.05
-7 5 10 0.64 0.02
-7 5 11 0.88 0.03
-7 5 12 3.04 0.07
-7 5 13 0.01 0.01
-7 5 14 0.01 0.01
-7 5 15 0.12 0.01
-7 5 16 0.16 0.03
-7 6 0 12.73 0.29
-7 6 1 3.1 0.07
-7 6 2 0.4 0.01
-7 6 3 0.46 0.02
-7 6 4 6.28 0.14
-7 6 5 3.8 0.09
-7 6 6 0.83 0.02
-7 6 7 0.54 0.02
-7 6 8 1.07 0.03
-7 6 9 0.8 0.03
-7 6 10 0.29 0.01
-7 6 11 1.97 0.05
-7 6 12 0.68 0.02
-7 6 13 0.12 0.01
-7 6 14 0.35 0.03
-7 6 15 0.57 0.03
-7 7 0 0.03 0.01
-7 7 1 3.44 0.08
-7 7 2 9.32 0.21
-7 7 3 7.53 0.17
-7 7 4 2.43 0.06
-7 7 5 1.13 0.03
-7 7 6 0.74 0.02
-7 7 7 1.88 0.05
-7 7 8 0.53 0.02
-7 7 9 0.01 0.01
-7 7 10 0.53 0.02
-7 7 11 0.01 0.01
-7 7 12 1.13 0.03
-7 7 13 0.81 0.03
-7 7 14 0.02 0.01
-7 8 0 0.96 0.03
-7 8 1 0.1 0.01
-7 8 2 2.57 0.06
-7 8 3 3.07 0.07
-7 8 4 2.58 0.06
-7 8 5 3.63 0.09
-7 8 6 0.59 0.02
-7 8 7 0.66 0.02
-7 8 8 0.32 0.01
-7 8 9 7.75 0.18
-7 8 10 0.47 0.03
-7 8 11 0.01 0.01
-7 8 12 0.01 0.01
-7 8 13 0.01 0.01
-7 9 0 0.74 0.02
-7 9 1 8.79 0.2
-7 9 2 0.15 0.01
-7 9 3 1.86 0.04
-7 9 4 0.46 0.02
-7 9 5 0.55 0.02
-7 9 6 6.53 0.17
-7 9 7 0.13 0.01
-7 9 8 0.01 0.01
-7 9 9 0.19 0.01
-7 9 10 0.24 0.02
-7 9 11 0.64 0.03
-7 9 12 0.54 0.04
-7 9 13 0.03 0.03
-7 10 0 10.33 0.24
-7 10 1 1.4 0.03
-7 10 2 0.45 0.02
-7 10 3 1.63 0.04
-7 10 4 1.09 0.03
-7 10 5 1.81 0.05
-7 10 6 0.01 0.01
-7 10 7 0.41 0.02
-7 10 8 0.41 0.02
-7 10 9 1.3 0.04
-7 10 10 0.43 0.03
-7 10 11 0.03 0.01
-7 10 12 2.26 0.11
-7 11 0 0 0
-7 11 1 1.53 0.04
-7 11 2 1.2 0.04
-7 11 3 0.26 0.01
-7 11 4 0.03 0.01
-7 11 5 0.32 0.01
-7 11 6 0.31 0.02
-7 11 7 2.25 0.06
-7 11 8 0.18 0.01
-7 11 9 0.07 0.02
-7 11 10 0.34 0.02
-7 12 0 2.58 0.06
-7 12 1 0.04 0.01
-7 12 2 3.21 0.08
-7 12 3 10.3 0.24
-7 12 4 3.14 0.08
-7 12 5 1 0.04
-7 12 6 0.32 0.01
-7 12 7 0.03 0.01
-7 12 8 0.35 0.02
-7 12 9 0.01 0.01
-7 13 0 0.75 0.02
-7 13 1 0.24 0.01
-7 13 2 5.01 0.12
-7 13 3 0.05 0.01
-7 13 4 0.01 0.01
-7 13 5 2.34 0.06
-7 13 6 0.92 0.03
-7 13 7 0.37 0.03
-7 13 8 0.02 0.01
-7 14 0 0.09 0.01
-7 14 1 1.88 0.06
-7 14 2 4.3 0.1
-7 14 3 3.34 0.08
-7 14 4 0.94 0.03
-7 14 5 0.07 0.01
-7 14 6 0.29 0.02
-7 15 0 3.47 0.1
-7 15 1 0.22 0.02
-7 15 2 0.05 0.01
-7 15 3 0.14 0.01
-7 15 4 0.19 0.02
-7 15 5 0.61 0.03
-7 16 0 0.91 0.04
-7 16 1 0.11 0.02
-7 16 2 0.38 0.04
-7 16 3 0.04 0.03
-7 17 0 0.42 0.03
-6 -15 8 0.25 0.03
-6 -15 9 0.09 0.03
-6 -14 3 0.41 0.04
-6 -14 4 0.55 0.03
-6 -14 5 0.73 0.03
-6 -14 6 0.52 0.02
-6 -14 7 0.08 0.02
-6 -14 8 0.25 0.02
-6 -14 9 0.01 0.02
-6 -14 10 0.01 0.02
-6 -14 11 0.05 0.04
-6 -14 12 2.83 0.1
-6 -14 13 3.23 0.1
-6 -14 14 0.11 0.04
-6 -13 1 0.24 0.03
-6 -13 2 0.25 0.02
-6 -13 3 0.06 0.01
-6 -13 4 0.16 0.01
-6 -13 5 2.96 0.08
-6 -13 6 0.01 0.01
-6 -13 7 0.07 0.02
-6 -13 8 0.01 0.01
-6 -13 9 0.06 0.02
-6 -13 10 0.23 0.03
-6 -13 11 0.11 0.01
-6 -13 12 0.05 0.01
-6 -13 13 0.11 0.02
-6 -13 14 0.03 0.01
-6 -13 15 0.02 0.01
-6 -12 1 0.01 0.01
-6 -12 2 0.3 0.02
-6 -12 3 3.66 0.09
-6 -12 4 5.92 0.14
-6 -12 5 0.21 0.02
-6 -12 6 0.01 0.01
-6 -12 7 0.16 0.01
-6 -12 8 0.86 0.03
-6 -12 9 0.2 0.02
-6 -12 10 2.83 0.07
-6 -12 11 3.57 0.09
-6 -12 12 0.1 0.01
-6 -12 13 0.01 0.02
-6 -12 14 0.02 0.01
-6 -12 15 0.22 0.02
-6 -12 16 0.06 0.01
-6 -12 17 0.28 0.03
-6 -11 1 0.28 0.02
-6 -11 2 1.64 0.04
-6 -11 3 1.61 0.04
-6 -11 4 0.1 0.01
-6 -11 5 0.29 0.01
-6 -11 6 0.08 0.01
-6 -11 7 0.01 0.01
-6 -11 8 0.28 0.01
-6 -11 9 0.01 0.01
-6 -11 10 0.28 0.02
-6 -11 11 0.47 0.02
-6 -11 12 0.2 0.01
-6 -11 13 0.01 0.01
-6 -11 14 0.02 0.01
-6 -11 15 1.63 0.05
-6 -11 16 0.01 0.01
-6 -11 17 0.03 0.01
-6 -11 18 0.01 0.01
-6 -10 1 0.82 0.03
-6 -10 2 6.75 0.16
-6 -10 3 0.01 0.01
-6 -10 4 0.19 0.01
-6 -10 5 0.2 0.01
-6 -10 6 0.15 0.01
-6 -10 7 2.34 0.06
-6 -10 8 1 0.03
-6 -10 9 0.25 0.01
-6 -10 10 0.01 0.01
-6 -10 11 0.3 0.01
-6 -10 12 0.39 0.02
-6 -10 13 0.47 0.02
-6 -10 14 0.29 0.02
-6 -10 15 0.24 0.02
-6 -10 16 0.01 0.01
-6 -10 17 0.07 0.01
-6 -10 18 0.02 0.01
-6 -9 1 1.43 0.04
-6 -9 2 0.08 0.01
-6 -9 3 0.03 0.01
-6 -9 4 0.59 0.02
-6 -9 5 0.08 0.01
-6 -9 6 4.4 0.1
-6 -9 7 0.01 0.01
-6 -9 8 0.29 0.01
-6 -9 9 0.05 0.01
-6 -9 10 0.04 0.01
-6 -9 11 1.01 0.03
-6 -9 12 2.64 0.07
-6 -9 13 1.9 0.05
-6 -9 14 0.04 0.01
-6 -9 15 0.78 0.03
-6 -9 16 0.2 0.01
-6 -9 17 0.01 0.01
-6 -9 18 0.13 0.01
-6 -9 19 0.26 0.02
-6 -8 1 0.04 0.01
-6 -8 2 2.54 0.07
-6 -8 3 2.58 0.06
-6 -8 4 2.19 0.05
-6 -8 5 5.49 0.13
-6 -8 6 0.33 0.01
-6 -8 7 1.02 0.03
-6 -8 8 0.98 0.03
-6 -8 9 0.12 0.01
-6 -8 10 0.08 0.01
-6 -8 11 0.35 0.01
-6 -8 12 0.1 0.01
-6 -8 13 1.47 0.04
-6 -8 14 0.25 0.02
-6 -8 15 0.2 0.01
-6 -8 16 0.01 0.02
-6 -8 17 0.13 0.01
-6 -8 18 0.35 0.02
-6 -8 19 0.07 0.01
-6 -7 1 0.03 0.01
-6 -7 2 0.95 0.03
-6 -7 3 2.23 0.05
-6 -7 4 5.43 0.13
-6 -7 5 2.13 0.05
-6 -7 6 3.39 0.09
-6 -7 7 0 0
-6 -7 8 0.5 0.02
-6 -7 9 1.95 0.05
-6 -7 10 2.48 0.06
-6 -7 11 0.25 0.01
-6 -7 12 0 0
-6 -7 13 0.07 0.01
-6 -7 14 0.3 0.02
-6 -7 15 0.18 0.01
-6 -7 16 1.48 0.04
-6 -7 17 0.03 0.01
-6 -7 18 0.19 0.01
-6 -7 19 0.24 0.02
-6 -6 1 0.79 0.02
-6 -6 2 5.93 0.14
-6 -6 3 0.2 0.01
-6 -6 4 1.11 0.03
-6 -6 5 0.05 0.01
-6 -6 6 2.82 0.07
-6 -6 7 1.87 0.05
-6 -6 8 1 0.03
-6 -6 9 0.38 0.01
-6 -6 10 0.01 0.01
-6 -6 11 0.81 0.02
-6 -6 12 1.94 0.06
-6 -6 13 0.6 0.03
-6 -6 14 0.4 0.01
-6 -6 15 0.36 0.01
-6 -6 16 0.62 0.02
-6 -6 17 0.28 0.01
-6 -6 18 0.02 0.01
-6 -6 19 0.06 0.02
-6 -5 1 1.32 0.03
-6 -5 2 1.44 0.04
-6 -5 3 0.4 0.01
-6 -5 4 1.06 0.03
-6 -5 5 0.53 0.02
-6 -5 6 0.63 0.02
-6 -5 7 7.51 0.17
-6 -5 8 2.52 0.06
-6 -5 9 6.23 0.14
-6 -5 10 1.98 0.05
-6 -5 11 0.16 0.01
-6 -5 12 0.23 0.01
-6 -5 13 0.07 0.01
-6 -5 14 3.6 0.09
-6 -5 15 0.04 0.01
-6 -5 16 0.02 0.01
-6 -5 17 0.01 0.01
-6 -5 18 0.09 0.01
-6 -5 19 0.81 0.03
-6 -4 1 4.11 0.1
-6 -4 2 2.69 0.07
-6 -4 3 4.17 0.1
-6 -4 4 0.55 0.02
-6 -4 5 8 0.18
-6 -4 6 0.32 0.01
-6 -4 7 2.15 0.05
-6 -4 8 0.22 0.01
-6 -4 9 0.01 0.01
-6 -4 10 0.16 0.01
-6 -4 11 2.08 0.05
-6 -4 12 0 0
-6 -4 13 7.48 0.18
-6 -4 14 0.06 0.01
-6 -4 15 0.73 0.02
-6 -4 16 0.89 0.03
-6 -4 17 0.04 0.01
-6 -4 18 0.61 0.03
-6 -4 19 0.01 0.01
-6 -3 1 3.28 0.08
-6 -3 2 0.41 0.01
-6 -3 3 8.14 0.19
-6 -3 4 0.24 0.01
-6 -3 5 25.17 0.57
-6 -3 6 1.28 0.03
-6 -3 7 0.75 0.02
-6 -3 8 1.58 0.04
-6 -3 9 0.52 0.01
-6 -3 10 4.89 0.11
-6 -3 11 0.82 0.03
-6 -3 12 3.31 0.08
-6 -3 13 0.45 0.02
-6 -3 14 0.61 0.02
-6 -3 15 0.06 0.01
-6 -3 16 0.15 0.02
-6 -3 17 0.01 0.01
-6 -3 18 0.3 0.02
-6 -3 19 0.01 0.01
-6 -2 1 0.01 0.01
-6 -2 2 5.48 0.13
-6 -2 3 0.33 0.01
-6 -2 4 8.21 0.19
-6 -2 5 3.61 0.08
-6 -2 6 6.28 0.14
-6 -2 7 2.52 0.06
-6 -2 8 0.84 0.02
-6 -2 9 1 0.03
-6 -2 10 3.09 0.07
-6 -2 11 2.62 0.06
-6 -2 12 0.52 0.02
-6 -2 13 0.39 0.01
-6 -2 14 0.1 0.01
-6 -2 15 0.05 0.01
-6 -2 16 11.45 0.27
-6 -2 17 0.41 0.02
-6 -2 18 0.01 0.01
-6 -2 19 0.31 0.02
-6 -1 1 3.4 0.08
-6 -1 2 0.12 0.01
-6 -1 3 28.99 0.67
-6 -1 4 5.1 0.12
-6 -1 5 1.56 0.04
-6 -1 6 0.56 0.02
-6 -1 7 1.71 0.04
-6 -1 8 2.4 0.06
-6 -1 9 0.96 0.02
-6 -1 10 0.08 0.01
-6 -1 11 0.14 0.01
-6 -1 12 0.01 0.01
-6 -1 13 0.46 0.02
-6 -1 14 0.03 0.01
-6 -1 15 5.33 0.13
-6 -1 16 0.46 0.02
-6 -1 17 0.01 0.01
-6 -1 18 0.45 0.03
-6 -1 19 0.23 0.02
-6 0 1 19.43 0.44
-6 0 2 1.35 0.03
-6 0 3 0.05 0.01
-6 0 4 1.02 0.03
-6 0 5 0.17 0.01
-6 0 6 0.78 0.02
-6 0 7 87.95 2.01
-6 0 8 9.79 0.22
-6 0 9 0.3 0.01
-6 0 10 6.26 0.15
-6 0 11 1.97 0.05
-6 0 12 0.94 0.03
-6 0 13 0.03 0.01
-6 0 14 10.7 0.26
-6 0 15 3.67 0.09
-6 0 16 0.18 0.01
-6 0 17 0.37 0.02
-6 0 18 0.53 0.02
-6 1 0 1.65 0.04
-6 1 1 0.05 0.01
-6 1 2 2.84 0.07
-6 1 3 4.11 0.1
-6 1 4 5.55 0.13
-6 1 5 0.28 0.01
-6 1 6 1.21 0.03
-6 1 7 0.48 0.01
-6 1 8 1.07 0.03
-6 1 9 2.79 0.07
-6 1 10 2.28 0.05
-6 1 11 0.4 0.02
-6 1 12 0.01 0.01
-6 1 13 10.94 0.25
-6 1 14 0.55 0.02
-6 1 15 0.01 0.01
-6 1 16 0.11 0.01
-6 1 17 0.33 0.02
-6 1 18 1.28 0.04
-6 2 0 5.9 0.14
-6 2 1 24.57 0.56
-6 2 2 8.78 0.2
-6 2 3 0.03 0.01
-6 2 4 0.71 0.02
-6 2 5 79.72 1.8
-6 2 6 12.02 0.27
-6 2 7 0.84 0.02
-6 2 8 0.98 0.03
-6 2 9 0 0
-6 2 10 5.6 0.13
-6 2 11 2.02 0.05
-6 2 12 0.56 0.02
-6 2 13 0.89 0.03
-6 2 14 0.04 0.01
-6 2 15 0.82 0.03
-6 2 16 0.43 0.02
-6 2 17 0.01 0.01
-6 2 18 0.06 0.02
-6 3 0 1.69 0.04
-6 3 1 0.07 0.01
-6 3 2 0.01 0
-6 3 3 3.91 0.09
-6 3 4 13.97 0.32
-6 3 5 3.88 0.09
-6 3 6 0.03 0.01
-6 3 7 5.4 0.13
-6 3 8 5.19 0.12
-6 3 9 6.57 0.15
-6 3 10 0.83 0.02
-6 3 11 0.1 0.01
-6 3 12 2.03 0.05
-6 3 13 0.2 0.01
-6 3 14 1.65 0.05
-6 3 15 0.05 0.01
-6 3 16 2.05 0.06
-6 3 17 0.05 0.01
-6 4 0 4.87 0.11
-6 4 1 18.26 0.41
-6 4 2 3.24 0.07
-6 4 3 4.33 0.1
-6 4 4 2.26 0.05
-6 4 5 1.94 0.05
-6 4 6 4.35 0.1
-6 4 7 0.07 0.01
-6 4 8 0.98 0.03
-6 4 9 0.05 0.01
-6 4 10 0.56 0.02
-6 4 11 1.52 0.04
-6 4 12 1.65 0.04
-6 4 13 0.2 0.01
-6 4 14 0.97 0.03
-6 4 15 1.58 0.05
-6 4 16 0.5 0.02
-6 4 17 0.01 0.01
-6 5 0 2.24 0.05
-6 5 1 11.59 0.27
-6 5 2 0.34 0.01
-6 5 3 5.4 0.12
-6 5 4 5.6 0.13
-6 5 5 3.42 0.08
-6 5 6 1.45 0.04
-6 5 7 20.79 0.47
-6 5 8 0 0
-6 5 9 3.92 0.09
-6 5 10 1.41 0.04
-6 5 11 1.31 0.03
-6 5 12 0.62 0.02
-6 5 13 0.04 0.01
-6 5 14 0.28 0.02
-6 5 15 1.24 0.04
-6 5 16 0.01 0.01
-6 6 0 0.11 0.01
-6 6 1 7.13 0.16
-6 6 2 0.04 0.01
-6 6 3 0.14 0.01
-6 6 4 0.34 0.01
-6 6 5 4.79 0.11
-6 6 6 2.84 0.07
-6 6 7 2.62 0.06
-6 6 8 0.55 0.02
-6 6 9 2.17 0.05
-6 6 10 1.42 0.04
-6 6 11 2.3 0.06
-6 6 12 0.01 0.01
-6 6 13 0.73 0.04
-6 6 14 0.66 0.05
-6 6 15 0.07 0.02
-6 7 0 0.9 0.02
-6 7 1 9.37 0.21
-6 7 2 9.62 0.22
-6 7 3 4.88 0.11
-6 7 4 0.17 0.01
-6 7 5 4.11 0.1
-6 7 6 0.7 0.02
-6 7 7 0.75 0.02
-6 7 8 3.08 0.07
-6 7 9 0.46 0.02
-6 7 10 0.28 0.02
-6 7 11 1.85 0.05
-6 7 12 0.76 0.03
-6 7 13 0.66 0.02
-6 7 14 0.01 0.01
-6 8 0 7.39 0.17
-6 8 1 1.14 0.03
-6 8 2 1.45 0.04
-6 8 3 0.83 0.02
-6 8 4 3.39 0.08
-6 8 5 5.75 0.13
-6 8 6 0.86 0.03
-6 8 7 0.13 0.01
-6 8 8 0.88 0.03
-6 8 9 0.13 0.01
-6 8 10 2.69 0.07
-6 8 11 0.02 0.01
-6 8 12 0.02 0.02
-6 8 13 0.01 0.01
-6 8 14 0.41 0.04
-6 9 0 0.41 0.01
-6 9 1 0.78 0.02
-6 9 2 12.87 0.29
-6 9 3 1.82 0.04
-6 9 4 0.01 0.01
-6 9 5 0.24 0.01
-6 9 6 2.27 0.06
-6 9 7 1.33 0.04
-6 9 8 0.66 0.02
-6 9 9 0.26 0.01
-6 9 10 0.03 0.01
-6 9 11 0.06 0.01
-6 9 12 0.71 0.03
-6 9 13 1.17 0.05
-6 10 0 0.01 0
-6 10 1 2.35 0.06
-6 10 2 0.03 0.01
-6 10 3 0.32 0.02
-6 10 4 1.84 0.05
-6 10 5 2.37 0.06
-6 10 6 0.12 0.01
-6 10 7 1.68 0.05
-6 10 8 6.02 0.14
-6 10 9 0.54 0.02
-6 10 10 0.2 0.01
-6 10 11 0.02 0.01
-6 10 12 0.1 0.01
-6 11 0 6.87 0.16
-6 11 1 0.19 0.01
-6 11 2 0.44 0.01
-6 11 3 1.4 0.04
-6 11 4 1.42 0.04
-6 11 5 2.18 0.05
-6 11 6 1.63 0.04
-6 11 7 0.11 0.01
-6 11 8 0.34 0.02
-6 11 9 0.01 0.01
-6 11 10 0.11 0.01
-6 11 11 0.55 0.03
-6 12 0 1.22 0.03
-6 12 1 0.2 0.01
-6 12 2 0.61 0.02
-6 12 3 0.53 0.02
-6 12 4 1.5 0.04
-6 12 5 1.01 0.03
-6 12 6 0.04 0.01
-6 12 7 0.01 0.01
-6 12 8 0.27 0.03
-6 12 9 0.89 0.03
-6 13 0 0.53 0.03
-6 13 1 1.12 0.03
-6 13 2 0.86 0.02
-6 13 3 0.01 0.01
-6 13 4 0.07 0.01
-6 13 5 0.01 0.01
-6 13 6 0.61 0.02
-6 13 7 0.63 0.03
-6 13 8 0.14 0.02
-6 14 0 2.64 0.07
-6 14 1 1.47 0.04
-6 14 2 7.79 0.19
-6 14 3 0.01 0.01
-6 14 4 1.25 0.04
-6 14 5 0.01 0.01
-6 14 6 0.02 0.02
-6 15 0 0.23 0.01
-6 15 1 1.98 0.06
-6 15 2 0.16 0.01
-6 15 3 0.85 0.04
-6 15 4 0.04 0.01
-6 15 5 0.27 0.03
-6 16 0 3.86 0.1
-6 16 1 1.55 0.06
-6 16 2 0.07 0.01
-6 16 3 0.34 0.02
-6 17 0 0.52 0.03
-5 -15 4 0.01 0.01
-5 -15 5 0.01 0.02
-5 -15 6 0.01 0.01
-5 -15 7 0.71 0.04
-5 -15 8 0.12 0.02
-5 -15 9 0.7 0.05
-5 -15 10 0.06 0.02
-5 -15 11 0.13 0.02
-5 -15 12 0.12 0.02
-5 -15 13 0.02 0.02
-5 -14 1 0.42 0.03
-5 -14 2 0.01 0.01
-5 -14 3 0.23 0.02
-5 -14 4 1 0.03
-5 -14 5 0.19 0.01
-5 -14 6 0.01 0.01
-5 -14 7 0.22 0.02
-5 -14 8 0.02 0.02
-5 -14 9 0.06 0.01
-5 -14 10 0.33 0.03
-5 -14 11 0.01 0.01
-5 -14 12 0.36 0.02
-5 -14 13 0.18 0.03
-5 -14 14 0.21 0.02
-5 -14 15 0.21 0.02
-5 -13 1 0.56 0.03
-5 -13 2 0.62 0.02
-5 -13 3 0.01 0.01
-5 -13 4 0.02 0.01
-5 -13 5 0.01 0.01
-5 -13 6 0.01 0.01
-5 -13 7 1.44 0.05
-5 -13 8 0.21 0.01
-5 -13 9 0.04 0.01
-5 -13 10 0.21 0.03
-5 -13 11 0.54 0.03
-5 -13 12 0.81 0.03
-5 -13 13 0.03 0.02
-5 -13 14 0.07 0.02
-5 -13 15 0.11 0.02
-5 -13 16 0.06 0.02
-5 -12 1 0.39 0.02
-5 -12 2 0.04 0.01
-5 -12 3 3.33 0.09
-5 -12 4 0.23 0.02
-5 -12 5 0.69 0.02
-5 -12 6 0.17 0.01
-5 -12 7 0.63 0.02
-5 -12 8 0.49 0.02
-5 -12 9 0.27 0.01
-5 -12 10 3.62 0.09
-5 -12 11 8.17 0.19
-5 -12 12 0.4 0.02
-5 -12 13 0.24 0.02
-5 -12 14 0.51 0.03
-5 -12 15 0.25 0.02
-5 -12 16 0.01 0.01
-5 -12 17 0.45 0.04
-5 -11 1 0.41 0.02
-5 -11 2 0.33 0.01
-5 -11 3 5.34 0.13
-5 -11 4 1.15 0.03
-5 -11 5 0.84 0.02
-5 -11 6 1.22 0.03
-5 -11 7 0.61 0.02
-5 -11 8 0.1 0.01
-5 -11 9 0.27 0.01
-5 -11 10 1.37 0.04
-5 -11 11 0.02 0.01
-5 -11 12 0.29 0.01
-5 -11 13 0.01 0.01
-5 -11 14 0.08 0.01
-5 -11 15 0.04 0.02
-5 -11 16 0.11 0.01
-5 -11 17 0.37 0.02
-5 -11 18 0.25 0.02
-5 -10 1 8.89 0.21
-5 -10 2 8.14 0.19
-5 -10 3 1.15 0.04
-5 -10 4 1.12 0.03
-5 -10 5 0.67 0.02
-5 -10 6 0.53 0.02
-5 -10 7 0.64 0.02
-5 -10 8 0.8 0.02
-5 -10 9 18.11 0.43
-5 -10 10 0.23 0.01
-5 -10 11 0.55 0.02
-5 -10 12 0.43 0.02
-5 -10 13 0.04 0.01
-5 -10 14 0.56 0.03
-5 -10 15 0.49 0.03
-5 -10 16 0.52 0.03
-5 -10 17 0.03 0.01
-5 -10 18 0.1 0.01
-5 -10 19 0.1 0.01
-5 -9 1 11.47 0.28
-5 -9 2 0.12 0.01
-5 -9 3 0.01 0.01
-5 -9 4 1.27 0.03
-5 -9 5 1.86 0.04
-5 -9 6 0.1 0.01
-5 -9 7 0.12 0.01
-5 -9 8 0.07 0.01
-5 -9 9 0.01 0.01
-5 -9 10 0.22 0.01
-5 -9 11 0.7 0.03
-5 -9 12 0.1 0.01
-5 -9 13 1.79 0.04
-5 -9 14 0.79 0.02
-5 -9 15 0.45 0.02
-5 -9 16 0.58 0.02
-5 -9 17 0.01 0.01
-5 -9 18 0.02 0.01
-5 -9 19 0.11 0.01
-5 -8 1 2.54 0.06
-5 -8 2 2.04 0.05
-5 -8 3 1.23 0.03
-5 -8 4 0.36 0.01
-5 -8 5 2.65 0.06
-5 -8 6 0.01 0.01
-5 -8 7 2.12 0.05
-5 -8 8 2.45 0.06
-5 -8 9 1.53 0.04
-5 -8 10 0.23 0.01
-5 -8 11 0.12 0.01
-5 -8 12 4.26 0.1
-5 -8 13 0.01 0
-5 -8 14 0.23 0.01
-5 -8 15 0.02 0.01
-5 -8 16 0.06 0.01
-5 -8 17 0.01 0.01
-5 -8 18 0.08 0.01
-5 -8 19 0.17 0.01
-5 -7 1 0.77 0.02
-5 -7 2 1.08 0.03
-5 -7 3 0.13 0.01
-5 -7 4 0.67 0.02
-5 -7 5 7.12 0.16
-5 -7 6 3.6 0.08
-5 -7 7 0 0
-5 -7 8 0.29 0.01
-5 -7 9 0.01 0.01
-5 -7 10 0.06 0.01
-5 -7 11 9.76 0.23
-5 -7 12 0.03 0.01
-5 -7 13 0.22 0.01
-5 -7 14 0.45 0.02
-5 -7 15 1.41 0.04
-5 -7 16 0.92 0.03
-5 -7 17 0.15 0.01
-5 -7 18 1.41 0.04
-5 -7 19 0.01 0.02
-5 -7 20 0.01 0.01
-5 -6 1 0.01 0.01
-5 -6 2 2.11 0.05
-5 -6 3 28.09 0.64
-5 -6 4 0.66 0.02
-5 -6 5 0.25 0.01
-5 -6 6 1.46 0.04
-5 -6 7 2.95 0.07
-5 -6 8 0.77 0.02
-5 -6 9 1.02 0.03
-5 -6 10 0.17 0.01
-5 -6 11 0.19 0.01
-5 -6 12 1.19 0.03
-5 -6 13 2.49 0.06
-5 -6 14 0.03 0.01
-5 -6 15 0.01 0.01
-5 -6 16 0.01 0.01
-5 -6 17 0.4 0.02
-5 -6 18 0.73 0.03
-5 -6 19 0.01 0.01
-5 -6 20 0.02 0.02
-5 -5 1 0.13 0.01
-5 -5 2 9.9 0.23
-5 -5 3 0.15 0.01
-5 -5 4 0.18 0.01
-5 -5 5 7.02 0.16
-5 -5 6 4.38 0.1
-5 -5 7 2.87 0.07
-5 -5 8 0.07 0.01
-5 -5 9 12.63 0.29
-5 -5 10 1.54 0.04
-5 -5 11 0.01 0.01
-5 -5 12 0.05 0.01
-5 -5 13 0.2 0.01
-5 -5 14 0.05 0.01
-5 -5 15 1.6 0.04
-5 -5 16 0.62 0.02
-5 -5 17 0.09 0.01
-5 -5 18 0.02 0.01
-5 -5 19 0.74 0.04
-5 -5 20 0.13 0.02
-5 -4 1 9.1 0.21
-5 -4 2 1.1 0.03
-5 -4 3 3.86 0.09
-5 -4 4 5.96 0.14
-5 -4 5 0.22 0.01
-5 -4 6 2.12 0.05
-5 -4 7 3.18 0.08
-5 -4 8 2.24 0.05
-5 -4 9 1.26 0.03
-5 -4 10 0.19 0.01
-5 -4 11 1.68 0.05
-5 -4 12 4.25 0.1
-5 -4 13 0 0
-5 -4 14 1.06 0.03
-5 -4 15 0.08 0.01
-5 -4 16 0.76 0.02
-5 -4 17 0.18 0.01
-5 -4 18 0.22 0.02
-5 -4 19 0.13 0.01
-5 -4 20 1.03 0.04
-5 -3 1 1.53 0.04
-5 -3 2 0.48 0.01
-5 -3 3 5.59 0.13
-5 -3 4 1.58 0.04
-5 -3 5 1.07 0.03
-5 -3 6 9.9 0.23
-5 -3 7 3.71 0.09
-5 -3 8 1.18 0.03
-5 -3 9 3.87 0.09
-5 -3 10 5.65 0.14
-5 -3 11 0.53 0.01
-5 -3 12 1.08 0.03
-5 -3 13 4.95 0.12
-5 -3 14 1.33 0.03
-5 -3 15 0.22 0.01
-5 -3 16 0.07 0.01
-5 -3 17 0.52 0.02
-5 -3 18 0.12 0.01
-5 -3 19 0.56 0.03
-5 -2 1 1.18 0.03
-5 -2 2 9.13 0.21
-5 -2 3 24.73 0.57
-5 -2 4 0.94 0.03
-5 -2 5 0.73 0.02
-5 -2 6 8.22 0.19
-5 -2 7 3.93 0.09
-5 -2 8 0.27 0.01
-5 -2 9 1.02 0.03
-5 -2 10 3.19 0.08
-5 -2 11 2.56 0.06
-5 -2 12 5.97 0.15
-5 -2 13 2.45 0.06
-5 -2 14 0.24 0.01
-5 -2 15 0.73 0.02
-5 -2 16 0.11 0.01
-5 -2 17 0.73 0.02
-5 -2 18 1.17 0.04
-5 -2 19 0.26 0.03
-5 -1 1 15.5 0.36
-5 -1 2 2.15 0.05
-5 -1 3 4.74 0.11
-5 -1 4 48.15 1.09
-5 -1 5 8.08 0.18
-5 -1 6 0.15 0.01
-5 -1 7 1.44 0.04
-5 -1 8 0 0
-5 -1 9 2.63 0.06
-5 -1 10 11.65 0.27
-5 -1 11 0.01 0.01
-5 -1 12 0.29 0.01
-5 -1 13 2.43 0.06
-5 -1 14 0.25 0.01
-5 -1 15 0.69 0.02
-5 -1 16 0.08 0.01
-5 -1 17 0.48 0.02
-5 -1 18 0.01 0.02
-5 -1 19 0.11 0.02
-5 0 1 11.75 0.27
-5 0 2 2.76 0.07
-5 0 3 14.76 0.33
-5 0 4 1.47 0.04
-5 0 5 0.94 0.02
-5 0 6 4.56 0.11
-5 0 7 4.66 0.11
-5 0 8 5.01 0.12
-5 0 9 0.3 0.01
-5 0 10 3.44 0.08
-5 0 11 1.68 0.04
-5 0 12 0.58 0.02
-5 0 13 0.06 0.01
-5 0 14 8.01 0.19
-5 0 15 6.01 0.14
-5 0 16 0.79 0.03
-5 0 17 1.14 0.03
-5 0 18 0.01 0.01
-5 0 19 0.02 0.01
-5 1 0 6.84 0.16
-5 1 1 40.06 0.92
-5 1 2 5.47 0.13
-5 1 3 12.08 0.27
-5 1 4 20.4 0.47
-5 1 5 5.67 0.13
-5 1 6 0.13 0.01
-5 1 7 3.15 0.07
-5 1 8 7.04 0.16
-5 1 9 1.14 0.03
-5 1 10 0.23 0.01
-5 1 11 0.01 0.01
-5 1 12 0.42 0.02
-5 1 13 0.94 0.03
-5 1 14 5.38 0.13
-5 1 15 0.04 0.01
-5 1 16 0.25 0.01
-5 1 17 0.04 0.01
-5 1 18 0.06 0.01
-5 2 0 14.16 0.32
-5 2 1 22.27 0.5
-5 2 2 0.39 0.01
-5 2 3 0.38 0.01
-5 2 4 0.01 0.01
-5 2 5 36.01 0.81
-5 2 6 62.1 1.41
-5 2 7 3.27 0.08
-5 2 8 5.52 0.13
-5 2 9 0.33 0.01
-5 2 10 2.68 0.06
-5 2 11 4.79 0.11
-5 2 12 15.29 0.35
-5 2 13 12.3 0.29
-5 2 14 0.01 0.01
-5 2 15 0.05 0.01
-5 2 16 0.02 0.02
-5 2 17 0.78 0.03
-5 2 18 0.01 0.01
-5 3 0 3.34 0.08
-5 3 1 0.2 0.01
-5 3 2 2.08 0.05
-5 3 3 16.72 0.38
-5 3 4 0.51 0.01
-5 3 5 2.22 0.05
-5 3 6 0.1 0.01
-5 3 7 0.31 0.01
-5 3 8 0.87 0.02
-5 3 9 1.25 0.03
-5 3 10 0.44 0.01
-5 3 11 8.2 0.19
-5 3 12 2.84 0.07
-5 3 13 2.09 0.06
-5 3 14 1.34 0.04
-5 3 15 0.35 0.02
-5 3 16 0.13 0.01
-5 3 17 1.23 0.04
-5 4 0 3.44 0.08
-5 4 1 19.28 0.44
-5 4 2 13.89 0.31
-5 4 3 55.22 1.25
-5 4 4 87.78 1.98
-5 4 5 1.95 0.05
-5 4 6 1.45 0.04
-5 4 7 0.5 0.01
-5 4 8 2.01 0.05
-5 4 9 0.69 0.02
-5 4 10 8.02 0.18
-5 4 11 0.16 0.01
-5 4 12 0.83 0.03
-5 4 13 0.4 0.01
-5 4 14 0.22 0.01
-5 4 15 0.9 0.03
-5 4 16 0.05 0.02
-5 4 17 0.02 0.02
-5 5 0 0 0
-5 5 1 0.12 0.01
-5 5 2 0.46 0.01
-5 5 3 2.94 0.07
-5 5 4 5.64 0.13
-5 5 5 6.21 0.14
-5 5 6 0.08 0.01
-5 5 7 0.47 0.01
-5 5 8 11.4 0.26
-5 5 9 2.25 0.05
-5 5 10 0.45 0.02
-5 5 11 1.12 0.03
-5 5 12 0.03 0.01
-5 5 13 1.34 0.04
-5 5 14 2.92 0.09
-5 5 15 0.52 0.03
-5 5 16 0.02 0.02
-5 6 0 7.06 0.16
-5 6 1 25.96 0.59
-5 6 2 0.18 0.01
-5 6 3 0.08 0.01
-5 6 4 0.59 0.02
-5 6 5 7.98 0.18
-5 6 6 6.12 0.14
-5 6 7 0.15 0.01
-5 6 8 0.29 0.01
-5 6 9 0.07 0.01
-5 6 10 0.06 0.01
-5 6 11 0.77 0.03
-5 6 12 1.48 0.04
-5 6 13 0.24 0.01
-5 6 14 0.21 0.03
-5 6 15 0.58 0.03
-5 7 0 0.37 0.01
-5 7 1 0.18 0.01
-5 7 2 1.63 0.04
-5 7 3 2.05 0.05
-5 7 4 6.31 0.15
-5 7 5 8.53 0.2
-5 7 6 7.21 0.17
-5 7 7 0.1 0.01
-5 7 8 9.45 0.22
-5 7 9 1.2 0.04
-5 7 10 0.03 0.01
-5 7 11 1.73 0.04
-5 7 12 2.25 0.07
-5 7 13 0.5 0.04
-5 7 14 0.21 0.02
-5 8 0 7.27 0.17
-5 8 1 0.43 0.01
-5 8 2 0.29 0.01
-5 8 3 0.05 0.01
-5 8 4 0.76 0.02
-5 8 5 0.66 0.02
-5 8 6 4.24 0.1
-5 8 7 0.96 0.03
-5 8 8 0.01 0.01
-5 8 9 0.15 0.01
-5 8 10 2.57 0.07
-5 8 11 1.66 0.04
-5 8 12 0.05 0.01
-5 8 13 0.31 0.02
-5 8 14 0.19 0.02
-5 9 0 1.02 0.03
-5 9 1 1.85 0.04
-5 9 2 13.32 0.3
-5 9 3 9.33 0.21
-5 9 4 2.1 0.05
-5 9 5 0.01 0.01
-5 9 6 0.15 0.01
-5 9 7 1.02 0.03
-5 9 8 0.2 0.01
-5 9 9 1.56 0.04
-5 9 10 0.01 0.02
-5 9 11 0.01 0.01
-5 9 12 1.02 0.04
-5 9 13 0.86 0.04
-5 10 0 1.22 0.03
-5 10 1 3.29 0.08
-5 10 2 0.64 0.02
-5 10 3 0.02 0.01
-5 10 4 2.65 0.06
-5 10 5 3.43 0.08
-5 10 6 1.08 0.03
-5 10 7 0.01 0.01
-5 10 8 0.01 0.01
-5 10 9 1.77 0.05
-5 10 10 0.52 0.03
-5 10 11 0.01 0.01
-5 10 12 0.07 0.02
-5 11 0 1.2 0.03
-5 11 1 2.01 0.05
-5 11 2 2.51 0.06
-5 11 3 1.85 0.05
-5 11 4 1.1 0.03
-5 11 5 0.25 0.01
-5 11 6 0.92 0.03
-5 11 7 2.47 0.07
-5 11 8 0.01 0.02
-5 11 9 0.01 0.01
-5 11 10 0.01 0.01
-5 11 11 0.02 0.03
-5 12 0 2.35 0.06
-5 12 1 0.41 0.01
-5 12 2 0.01 0.01
-5 12 3 0.24 0.01
-5 12 4 1.29 0.04
-5 12 5 0.01 0.01
-5 12 6 5.07 0.12
-5 12 7 0.22 0.02
-5 12 8 0.53 0.03
-5 12 9 0.88 0.03
-5 13 0 0.79 0.03
-5 13 1 0.21 0.01
-5 13 2 0.17 0.01
-5 13 3 2.71 0.07
-5 13 4 0.08 0.02
-5 13 5 0.71 0.03
-5 13 6 0.21 0.01
-5 13 7 0.44 0.02
-5 13 8 0.26 0.02
-5 14 0 1.98 0.05
-5 14 1 0.06 0.01
-5 14 2 0.03 0.01
-5 14 3 0.18 0.01
-5 14 4 1.9 0.06
-5 14 5 0.01 0.01
-5 14 6 0.03 0.01
-5 15 0 0.28 0.02
-5 15 1 1.28 0.04
-5 15 2 0.41 0.02
-5 15 3 0.05 0.01
-5 15 4 0.03 0.01
-5 15 5 0.01 0.01
-5 16 0 4.98 0.12
-5 16 1 0.2 0.02
-5 16 2 0.02 0.02
-5 16 3 0.93 0.03
-5 17 0 0.33 0.05
-4 -16 6 0.01 0.01
-4 -16 7 0.01 0.01
-4 -16 8 0.01 0.02
-4 -16 9 0.02 0.01
-4 -16 10 0.16 0.02
-4 -16 11 0.14 0.03
-4 -15 2 0.18 0.02
-4 -15 3 0.07 0.03
-4 -15 4 0.6 0.02
-4 -15 5 0.01 0.02
-4 -15 6 0.06 0.01
-4 -15 7 0.44 0.03
-4 -15 8 0.95 0.03
-4 -15 9 0.34 0.02
-4 -15 10 0.01 0.01
-4 -15 11 0.01 0.01
-4 -15 12 0.01 0.01
-4 -15 13 0.02 0.02
-4 -15 14 0.26 0.02
-4 -14 1 0.05 0.01
-4 -14 2 0.06 0.01
-4 -14 3 0.01 0.01
-4 -14 4 0.19 0.01
-4 -14 5 0.29 0.02
-4 -14 6 0.04 0.01
-4 -14 7 0.44 0.02
-4 -14 8 0.06 0.01
-4 -14 9 0.34 0.02
-4 -14 10 0.49 0.02
-4 -14 11 0.46 0.02
-4 -14 12 0.05 0.01
-4 -14 13 0.03 0.01
-4 -14 14 1.11 0.05
-4 -14 15 0.06 0.02
-4 -14 16 0.01 0.01
-4 -13 1 0.45 0.02
-4 -13 2 0.21 0.01
-4 -13 3 0.06 0.01
-4 -13 4 0.01 0.01
-4 -13 5 0.32 0.01
-4 -13 6 1.8 0.05
-4 -13 7 0.38 0.02
-4 -13 8 1.17 0.03
-4 -13 9 0.3 0.02
-4 -13 10 0.01 0.01
-4 -13 11 0.43 0.03
-4 -13 12 0.44 0.02
-4 -13 13 0.03 0.01
-4 -13 14 0.69 0.03
-4 -13 15 0.04 0.01
-4 -13 16 0.03 0.02
-4 -13 17 0.55 0.05
-4 -12 1 1.13 0.04
-4 -12 2 0.53 0.02
-4 -12 3 0.71 0.02
-4 -12 4 1.82 0.04
-4 -12 5 1.97 0.05
-4 -12 6 0.02 0.01
-4 -12 7 0.09 0.01
-4 -12 8 0.05 0.01
-4 -12 9 0.95 0.03
-4 -12 10 0.78 0.03
-4 -12 11 0.27 0.02
-4 -12 12 0.08 0.01
-4 -12 13 0.01 0.01
-4 -12 14 0.55 0.02
-4 -12 15 0.36 0.02
-4 -12 16 0.06 0.01
-4 -12 17 1.27 0.06
-4 -12 18 1.64 0.05
-4 -11 1 2.01 0.05
-4 -11 2 0.44 0.02
-4 -11 3 0.32 0.01
-4 -11 4 0.13 0.01
-4 -11 5 0.6 0.02
-4 -11 6 0.71 0.02
-4 -11 7 0.67 0.02
-4 -11 8 1.43 0.04
-4 -11 9 0.36 0.01
-4 -11 10 0.01 0.01
-4 -11 11 2.06 0.05
-4 -11 12 1.36 0.04
-4 -11 13 0.26 0.02
-4 -11 14 0.02 0.01
-4 -11 15 0.26 0.02
-4 -11 16 1.28 0.04
-4 -11 17 0.11 0.01
-4 -11 18 0.01 0.01
-4 -11 19 0.02 0.01
-4 -10 1 2.12 0.05
-4 -10 2 3.3 0.08
-4 -10 3 0.04 0.01
-4 -10 4 0.89 0.02
-4 -10 5 3.59 0.09
-4 -10 6 0.23 0.01
-4 -10 7 1.02 0.03
-4 -10 8 11.22 0.26
-4 -10 9 10.86 0.26
-4 -10 10 4.32 0.1
-4 -10 11 0.15 0.01
-4 -10 12 0.04 0.01
-4 -10 13 0.11 0.01
-4 -10 14 0.78 0.03
-4 -10 15 0.11 0.01
-4 -10 16 8.13 0.19
-4 -10 17 2.65 0.07
-4 -10 18 0.62 0.03
-4 -10 19 0.34 0.02
-4 -9 1 0.61 0.02
-4 -9 2 10.39 0.24
-4 -9 3 2.03 0.05
-4 -9 4 0.04 0.01
-4 -9 5 1.24 0.03
-4 -9 6 2.67 0.06
-4 -9 7 3.62 0.08
-4 -9 8 1.25 0.03
-4 -9 9 1.44 0.04
-4 -9 10 0.51 0.02
-4 -9 11 1.98 0.05
-4 -9 12 0.61 0.02
-4 -9 13 0.01 0.01
-4 -9 14 1.29 0.04
-4 -9 15 0.19 0.01
-4 -9 16 0.04 0.01
-4 -9 17 0.5 0.02
-4 -9 18 0.04 0.01
-4 -9 19 0.02 0.01
-4 -8 1 1.59 0.04
-4 -8 2 0.21 0.01
-4 -8 3 0.86 0.02
-4 -8 4 0.34 0.01
-4 -8 5 2.24 0.06
-4 -8 6 2.18 0.05
-4 -8 7 24.54 0.56
-4 -8 8 15.69 0.36
-4 -8 9 6.53 0.16
-4 -8 10 0.97 0.03
-4 -8 11 0.41 0.01
-4 -8 12 0.17 0.01
-4 -8 13 0.18 0.01
-4 -8 14 4.37 0.1
-4 -8 15 0.01 0.01
-4 -8 16 0.04 0.01
-4 -8 17 0.06 0.01
-4 -8 18 0.2 0.01
-4 -8 19 0.56 0.03
-4 -8 20 0.01 0.01
-4 -7 1 6.36 0.15
-4 -7 2 5.89 0.14
-4 -7 3 0.5 0.01
-4 -7 4 2.63 0.06
-4 -7 5 4.19 0.1
-4 -7 6 2.41 0.06
-4 -7 7 0.39 0.01
-4 -7 8 0.01 0.01
-4 -7 9 0.11 0.01
-4 -7 10 0.89 0.02
-4 -7 11 0.04 0.01
-4 -7 12 3.88 0.09
-4 -7 13 0.32 0.01
-4 -7 14 0.01 0.01
-4 -7 15 1.71 0.04
-4 -7 16 0.33 0.02
-4 -7 17 0.01 0.01
-4 -7 18 1.45 0.04
-4 -7 19 0.89 0.03
-4 -7 20 0.02 0.02
-4 -6 1 0.1 0.01
-4 -6 2 3.93 0.09
-4 -6 3 1.24 0.03
-4 -6 4 2.88 0.07
-4 -6 5 5.73 0.13
-4 -6 6 0 0
-4 -6 7 1.63 0.04
-4 -6 8 2.88 0.07
-4 -6 9 3.52 0.08
-4 -6 10 5.51 0.13
-4 -6 11 2.25 0.06
-4 -6 12 1.48 0.04
-4 -6 13 2.89 0.07
-4 -6 14 0.28 0.01
-4 -6 15 0.13 0.02
-4 -6 16 0.04 0.01
-4 -6 17 0.02 0.01
-4 -6 18 0.01 0.01
-4 -6 19 0.32 0.02
-4 -6 20 0.16 0.02
-4 -5 1 4.75 0.11
-4 -5 2 0.11 0.01
-4 -5 3 7.52 0.17
-4 -5 4 0.65 0.02
-4 -5 5 11.85 0.27
-4 -5 6 5.89 0.14
-4 -5 7 0.02 0.01
-4 -5 8 1.2 0.03
-4 -5 9 4.45 0.1
-4 -5 10 9.43 0.22
-4 -5 11 0.25 0.01
-4 -5 12 1.68 0.04
-4 -5 13 0.47 0.02
-4 -5 14 0.04 0.01
-4 -5 15 1.37 0.04
-4 -5 16 5.83 0.14
-4 -5 17 0.13 0.02
-4 -5 18 0.2 0.02
-4 -5 19 0.09 0.02
-4 -5 20 0.43 0.03
-4 -4 1 15.24 0.35
-4 -4 2 37.43 0.86
-4 -4 3 6.29 0.15
-4 -4 4 12.53 0.29
-4 -4 5 0.46 0.01
-4 -4 6 4.17 0.1
-4 -4 7 3.43 0.08
-4 -4 8 7.01 0.16
-4 -4 9 0.04 0.01
-4 -4 10 1.02 0.03
-4 -4 11 0.01 0.01
-4 -4 12 3.46 0.08
-4 -4 13 0.78 0.02
-4 -4 14 0.46 0.01
-4 -4 15 0.21 0.01
-4 -4 16 0.01 0.01
-4 -4 17 0.9 0.03
-4 -4 18 0.38 0.02
-4 -4 19 0.33 0.02
-4 -4 20 0.07 0.01
-4 -3 1 11.06 0.26
-4 -3 2 0.01 0.01
-4 -3 3 1.44 0.04
-4 -3 4 0.67 0.02
-4 -3 5 0.85 0.02
-4 -3 6 11.81 0.27
-4 -3 7 24.63 0.56
-4 -3 8 3 0.07
-4 -3 9 9.28 0.21
-4 -3 10 3.84 0.09
-4 -3 11 1.75 0.04
-4 -3 12 0.31 0.01
-4 -3 13 0.07 0.01
-4 -3 14 0.51 0.02
-4 -3 15 0.55 0.02
-4 -3 16 0.41 0.02
-4 -3 17 0.97 0.04
-4 -3 18 0.09 0.01
-4 -3 19 0.2 0.01
-4 -3 20 0.84 0.04
-4 -2 1 0.89 0.03
-4 -2 2 2.2 0.05
-4 -2 3 20.17 0.46
-4 -2 4 5.31 0.12
-4 -2 5 0.01 0.01
-4 -2 6 3.35 0.08
-4 -2 7 2.83 0.07
-4 -2 8 2.59 0.06
-4 -2 9 4.15 0.1
-4 -2 10 0.33 0.01
-4 -2 11 3.77 0.09
-4 -2 12 0.37 0.01
-4 -2 13 2.86 0.07
-4 -2 14 1.12 0.03
-4 -2 15 0.24 0.01
-4 -2 16 0.38 0.02
-4 -2 17 1.42 0.04
-4 -2 18 0.64 0.02
-4 -2 19 1.41 0.04
-4 -1 1 21.75 0.5
-4 -1 2 3.15 0.08
-4 -1 3 26.23 0.6
-4 -1 4 0.01 0.01
-4 -1 5 0.67 0.02
-4 -1 6 7.54 0.17
-4 -1 7 1.06 0.03
-4 -1 8 0.23 0.01
-4 -1 9 4.6 0.11
-4 -1 10 2.44 0.06
-4 -1 11 12.07 0.28
-4 -1 12 0 0
-4 -1 13 2.51 0.06
-4 -1 14 2.84 0.07
-4 -1 15 0.01 0.01
-4 -1 16 0.48 0.02
-4 -1 17 0.1 0.01
-4 -1 18 0.21 0.01
-4 -1 19 0.11 0.01
-4 0 1 0.15 0.01
-4 0 2 50.38 1.15
-4 0 3 11.25 0.26
-4 0 4 10.64 0.24
-4 0 5 0.77 0.02
-4 0 6 9.6 0.22
-4 0 7 4.99 0.11
-4 0 8 10.56 0.24
-4 0 9 5.9 0.14
-4 0 10 2.69 0.06
-4 0 11 0.5 0.01
-4 0 12 2.05 0.05
-4 0 13 2.93 0.07
-4 0 14 0.04 0.01
-4 0 15 0.01 0.01
-4 0 16 0.01 0.01
-4 0 17 3.28 0.08
-4 0 18 0.24 0.02
-4 0 19 0.01 0.02
-4 1 0 31.68 0.72
-4 1 1 0.45 0.02
-4 1 2 69.24 1.58
-4 1 3 6.91 0.16
-4 1 4 31.62 0.72
-4 1 5 14.57 0.33
-4 1 6 0.08 0.01
-4 1 7 0 0
-4 1 8 0.34 0.01
-4 1 9 10.01 0.23
-4 1 10 4.07 0.09
-4 1 11 1.91 0.04
-4 1 12 0.63 0.02
-4 1 13 0.19 0.01
-4 1 14 2.04 0.05
-4 1 15 2 0.05
-4 1 16 0.1 0.01
-4 1 17 0.04 0.01
-4 1 18 0.17 0.02
-4 2 0 62.67 1.42
-4 2 1 0.05 0.01
-4 2 2 8.3 0.19
-4 2 3 3.41 0.08
-4 2 4 1.17 0.03
-4 2 5 0.01 0.01
-4 2 6 3.48 0.08
-4 2 7 4.65 0.11
-4 2 8 11.21 0.25
-4 2 9 0 0
-4 2 10 2.09 0.05
-4 2 11 2.67 0.06
-4 2 12 1.41 0.04
-4 2 13 10.38 0.25
-4 2 14 0.02 0.01
-4 2 15 0.04 0.01
-4 2 16 1.56 0.05
-4 2 17 0.69 0.03
-4 2 18 0.22 0.02
-4 3 0 57.09 1.3
-4 3 1 9.57 0.22
-4 3 2 1.32 0.03
-4 3 3 6.74 0.15
-4 3 4 14.28 0.32
-4 3 5 15.7 0.35
-4 3 6 3.86 0.09
-4 3 7 4.13 0.1
-4 3 8 6.21 0.14
-4 3 9 3.65 0.08
-4 3 10 0.93 0.02
-4 3 11 1.38 0.03
-4 3 12 1.93 0.05
-4 3 13 2.45 0.06
-4 3 14 0.16 0.01
-4 3 15 0.51 0.03
-4 3 16 0.01 0.01
-4 3 17 0.01 0.01
-4 4 0 20.63 0.47
-4 4 1 24.1 0.55
-4 4 2 3.55 0.08
-4 4 3 18.09 0.41
-4 4 4 43.58 0.99
-4 4 5 5.43 0.12
-4 4 6 1.24 0.03
-4 4 7 8.02 0.18
-4 4 8 4.06 0.09
-4 4 9 0.93 0.02
-4 4 10 0.87 0.02
-4 4 11 39.92 0.91
-4 4 12 0.01 0.01
-4 4 13 0.01 0.01
-4 4 14 1.04 0.03
-4 4 15 0.01 0.01
-4 4 16 0.46 0.03
-4 4 17 0.4 0.03
-4 5 0 6.63 0.15
-4 5 1 2.96 0.07
-4 5 2 11.35 0.26
-4 5 3 4.23 0.1
-4 5 4 8.64 0.2
-4 5 5 0.94 0.02
-4 5 6 0.05 0.01
-4 5 7 1.05 0.03
-4 5 8 2.1 0.05
-4 5 9 1.4 0.03
-4 5 10 9.12 0.21
-4 5 11 0.15 0.01
-4 5 12 0.05 0.01
-4 5 13 0.69 0.03
-4 5 14 0.51 0.03
-4 5 15 1.86 0.05
-4 5 16 0.2 0.03
-4 6 0 0.07 0.01
-4 6 1 2.08 0.05
-4 6 2 157.5 3.57
-4 6 3 1.41 0.04
-4 6 4 2.82 0.07
-4 6 5 6.91 0.16
-4 6 6 1.5 0.04
-4 6 7 4.07 0.09
-4 6 8 3.17 0.07
-4 6 9 7.78 0.18
-4 6 10 0.06 0.01
-4 6 11 0.37 0.01
-4 6 12 1.19 0.03
-4 6 13 0.37 0.02
-4 6 14 0.55 0.04
-4 6 15 0.7 0.03
-4 7 0 0.82 0.02
-4 7 1 0.06 0.01
-4 7 2 0.41 0.01
-4 7 3 0.5 0.01
-4 7 4 3.74 0.09
-4 7 5 1.64 0.04
-4 7 6 2.8 0.07
-4 7 7 0.76 0.02
-4 7 8 4.1 0.1
-4 7 9 4.62 0.11
-4 7 10 0.01 0.01
-4 7 11 0.03 0.01
-4 7 12 0.01 0.01
-4 7 13 3.73 0.1
-4 7 14 0.03 0.02
-4 8 0 21.75 0.49
-4 8 1 4.86 0.11
-4 8 2 1.69 0.04
-4 8 3 2.18 0.06
-4 8 4 0.37 0.01
-4 8 5 10.12 0.23
-4 8 6 4.17 0.1
-4 8 7 0.01 0.01
-4 8 8 0.33 0.01
-4 8 9 0.09 0.01
-4 8 10 0.08 0.01
-4 8 11 0.28 0.01
-4 8 12 0.5 0.03
-4 8 13 0.07 0.02
-4 8 14 0.03 0.02
-4 9 0 0.74 0.02
-4 9 1 0.28 0.01
-4 9 2 0.39 0.01
-4 9 3 0.21 0.01
-4 9 4 13.46 0.31
-4 9 5 0.19 0.01
-4 9 6 1.58 0.04
-4 9 7 2.05 0.06
-4 9 8 2.94 0.07
-4 9 9 3.12 0.08
-4 9 10 0.33 0.02
-4 9 11 3.64 0.09
-4 9 12 0.09 0.02
-4 9 13 0.28 0.02
-4 10 0 3.03 0.07
-4 10 1 1.56 0.04
-4 10 2 0.38 0.01
-4 10 3 0.27 0.01
-4 10 4 0.01 0.01
-4 10 5 1.13 0.04
-4 10 6 1.25 0.03
-4 10 7 0.3 0.01
-4 10 8 0.45 0.02
-4 10 9 0.14 0.02
-4 10 10 1.19 0.03
-4 10 11 1 0.04
-4 10 12 0.04 0.02
-4 11 0 4.61 0.11
-4 11 1 0.03 0.01
-4 11 2 15.61 0.37
-4 11 3 1.04 0.03
-4 11 4 0.55 0.02
-4 11 5 0.01 0.01
-4 11 6 1.1 0.04
-4 11 7 0.07 0.01
-4 11 8 0.64 0.02
-4 11 9 0.02 0.01
-4 11 10 0.3 0.02
-4 12 0 1.54 0.04
-4 12 1 0.84 0.02
-4 12 2 1.24 0.03
-4 12 3 0.01 0.01
-4 12 4 0.81 0.03
-4 12 5 1.77 0.05
-4 12 6 0.41 0.02
-4 12 7 0.58 0.03
-4 12 8 0.19 0.01
-4 12 9 0.77 0.04
-4 13 0 0.01 0.01
-4 13 1 0.16 0.01
-4 13 2 0.48 0.03
-4 13 3 2.08 0.05
-4 13 4 0.52 0.03
-4 13 5 0.1 0.01
-4 13 6 1.53 0.04
-4 13 7 0.66 0.03
-4 13 8 0.03 0.02
-4 14 0 1.22 0.03
-4 14 1 0.48 0.02
-4 14 2 0.02 0.01
-4 14 3 1.06 0.03
-4 14 4 0.45 0.03
-4 14 5 1.9 0.05
-4 14 6 0.38 0.02
-4 15 0 0.22 0.01
-4 15 1 0.01 0.01
-4 15 2 0.8 0.03
-4 15 3 0.86 0.03
-4 15 4 0.01 0.01
-4 15 5 0.01 0.01
-4 16 0 0.54 0.03
-4 16 1 0.06 0.02
-4 16 2 0.29 0.02
-4 16 3 0.84 0.04
-4 17 0 0.23 0.02
-3 -16 3 0.01 0.01
-3 -16 4 0.33 0.02
-3 -16 5 0.43 0.02
-3 -16 6 0.86 0.03
-3 -16 7 0.12 0.02
-3 -16 8 0.01 0.01
-3 -16 9 0.01 0.01
-3 -16 10 0.21 0.02
-3 -16 11 0.12 0.02
-3 -16 12 0.41 0.02
-3 -16 13 0.17 0.02
-3 -15 1 0.13 0.02
-3 -15 2 0.1 0.03
-3 -15 3 1.48 0.04
-3 -15 4 0.03 0.01
-3 -15 5 0.06 0.01
-3 -15 6 0.07 0.01
-3 -15 7 0.19 0.02
-3 -15 8 0.32 0.02
-3 -15 9 0.08 0.01
-3 -15 10 0.07 0.02
-3 -15 11 0.25 0.02
-3 -15 12 0.08 0.02
-3 -15 13 0.41 0.02
-3 -15 14 0.21 0.02
-3 -15 15 0.08 0.02
-3 -14 1 0.61 0.03
-3 -14 2 0.02 0.02
-3 -14 3 0.36 0.02
-3 -14 4 0.66 0.03
-3 -14 5 0.51 0.02
-3 -14 6 0.18 0.02
-3 -14 7 0.07 0.01
-3 -14 8 0.01 0.01
-3 -14 9 0.08 0.01
-3 -14 10 0.4 0.02
-3 -14 11 0.35 0.02
-3 -14 12 0.01 0.01
-3 -14 13 0.01 0.01
-3 -14 14 0.01 0.01
-3 -14 15 0.78 0.03
-3 -14 16 0.07 0.02
-3 -14 17 0.01 0.01
-3 -13 1 0.23 0.01
-3 -13 2 0.01 0.01
-3 -13 3 0.92 0.03
-3 -13 4 0.52 0.02
-3 -13 5 0.6 0.02
-3 -13 6 0.01 0.02
-3 -13 7 4.33 0.1
-3 -13 8 0.47 0.02
-3 -13 9 0.02 0.01
-3 -13 10 0.06 0.01
-3 -13 11 0.17 0.01
-3 -13 12 0.02 0.01
-3 -13 13 0.83 0.03
-3 -13 14 0.31 0.02
-3 -13 15 0.56 0.04
-3 -13 16 0.01 0.01
-3 -13 17 0.11 0.02
-3 -13 18 0.59 0.03
-3 -12 1 0.44 0.02
-3 -12 2 0.37 0.01
-3 -12 3 0.05 0.01
-3 -12 4 0.65 0.02
-3 -12 5 0.07 0.01
-3 -12 6 1.27 0.03
-3 -12 7 0.33 0.01
-3 -12 8 0.01 0.01
-3 -12 9 0.32 0.01
-3 -12 10 1.98 0.05
-3 -12 11 0.37 0.01
-3 -12 12 1.54 0.04
-3 -12 13 2.11 0.05
-3 -12 14 0.41 0.02
-3 -12 15 0.12 0.01
-3 -12 16 0.03 0.01
-3 -12 17 0.01 0.01
-3 -12 18 0.14 0.02
-3 -11 1 1.78 0.04
-3 -11 2 1.83 0.05
-3 -11 3 0.03 0.01
-3 -11 4 2.67 0.07
-3 -11 5 3.89 0.09
-3 -11 6 0.26 0.01
-3 -11 7 0.23 0.01
-3 -11 8 1.32 0.04
-3 -11 9 1.29 0.04
-3 -11 10 0.01 0.01
-3 -11 11 2.23 0.06
-3 -11 12 0.05 0.01
-3 -11 13 1.25 0.03
-3 -11 14 0.04 0.01
-3 -11 15 0.18 0.01
-3 -11 16 0.31 0.01
-3 -11 17 0.42 0.02
-3 -11 18 0.17 0.01
-3 -11 19 0.25 0.02
-3 -10 1 4.27 0.11
-3 -10 2 0.91 0.02
-3 -10 3 0.01 0.01
-3 -10 4 6.54 0.15
-3 -10 5 3.07 0.07
-3 -10 6 0.49 0.01
-3 -10 7 0.17 0.01
-3 -10 8 1.18 0.03
-3 -10 9 3.54 0.09
-3 -10 10 0.26 0.01
-3 -10 11 0.01 0.01
-3 -10 12 0.29 0.01
-3 -10 13 0.04 0.01
-3 -10 14 0.94 0.03
-3 -10 15 3.09 0.07
-3 -10 16 2.88 0.07
-3 -10 17 1.08 0.03
-3 -10 18 0.09 0.01
-3 -10 19 0.01 0.01
-3 -9 1 1.2 0.03
-3 -9 2 6.3 0.14
-3 -9 3 0.17 0.01
-3 -9 4 1.04 0.03
-3 -9 5 0.11 0.01
-3 -9 6 0.14 0.01
-3 -9 7 1.29 0.03
-3 -9 8 1.38 0.04
-3 -9 9 2.17 0.05
-3 -9 10 0.04 0.01
-3 -9 11 1.59 0.04
-3 -9 12 2.8 0.07
-3 -9 13 1.76 0.04
-3 -9 14 0.43 0.02
-3 -9 15 3.06 0.07
-3 -9 16 0.22 0.01
-3 -9 17 0.19 0.01
-3 -9 18 0.1 0.01
-3 -9 19 0.01 0.01
-3 -9 20 0.1 0.02
-3 -8 1 0.02 0.01
-3 -8 2 0.05 0.01
-3 -8 3 0.01 0.01
-3 -8 4 4.16 0.1
-3 -8 5 10.45 0.24
-3 -8 6 8.64 0.2
-3 -8 7 37.54 0.86
-3 -8 8 2.53 0.06
-3 -8 9 2.28 0.05
-3 -8 10 0.43 0.02
-3 -8 11 0.08 0.01
-3 -8 12 0 0
-3 -8 13 1.77 0.04
-3 -8 14 7.29 0.18
-3 -8 15 13.74 0.33
-3 -8 16 0.49 0.02
-3 -8 17 0.01 0.01
-3 -8 18 1.51 0.05
-3 -8 19 0.31 0.03
-3 -8 20 0.06 0.01
-3 -7 1 1.61 0.04
-3 -7 2 6.44 0.15
-3 -7 3 6.33 0.14
-3 -7 4 1.21 0.03
-3 -7 5 0.13 0.01
-3 -7 6 4.63 0.11
-3 -7 7 13.43 0.3
-3 -7 8 1 0.03
-3 -7 9 0.15 0.01
-3 -7 10 1.89 0.04
-3 -7 11 3.75 0.09
-3 -7 12 5.81 0.13
-3 -7 13 1.33 0.04
-3 -7 14 0.04 0.01
-3 -7 15 0.01 0.01
-3 -7 16 0.55 0.02
-3 -7 17 0.33 0.02
-3 -7 18 0.09 0.01
-3 -7 19 0.1 0.01
-3 -7 20 0.1 0.01
-3 -6 1 0 0
-3 -6 2 4.36 0.1
-3 -6 3 2.24 0.06
-3 -6 4 12.36 0.28
-3 -6 5 43.17 0.98
-3 -6 6 49.72 1.13
-3 -6 7 0.68 0.02
-3 -6 8 4.1 0.1
-3 -6 9 10.71 0.25
-3 -6 10 1.78 0.04
-3 -6 11 0.04 0.01
-3 -6 12 1.48 0.04
-3 -6 13 7.15 0.17
-3 -6 14 2.05 0.05
-3 -6 15 0.12 0.01
-3 -6 16 0.01 0.01
-3 -6 17 0.01 0.01
-3 -6 18 0.8 0.04
-3 -6 19 1.11 0.04
-3 -6 20 0.02 0.02
-3 -5 1 11.45 0.26
-3 -5 2 18.14 0.41
-3 -5 3 4.41 0.1
-3 -5 4 1.16 0.03
-3 -5 5 11.15 0.25
-3 -5 6 9.6 0.22
-3 -5 7 2.15 0.05
-3 -5 8 0.03 0.01
-3 -5 9 3.1 0.07
-3 -5 10 0.12 0.01
-3 -5 11 1.27 0.03
-3 -5 12 1.46 0.04
-3 -5 13 2.32 0.06
-3 -5 14 0.33 0.01
-3 -5 15 1.55 0.04
-3 -5 16 0.11 0.01
-3 -5 17 3.46 0.1
-3 -5 18 0.08 0.01
-3 -5 19 0.04 0.02
-3 -5 20 0.22 0.04
-3 -4 1 0 0
-3 -4 2 3.67 0.09
-3 -4 3 0.29 0.01
-3 -4 4 17.98 0.41
-3 -4 5 5.14 0.12
-3 -4 6 0.01 0.01
-3 -4 7 0.6 0.02
-3 -4 8 0.18 0.01
-3 -4 9 17.36 0.4
-3 -4 10 3.33 0.08
-3 -4 11 0.23 0.01
-3 -4 12 4.38 0.11
-3 -4 13 5.23 0.12
-3 -4 14 0.89 0.03
-3 -4 15 0.01 0.01
-3 -4 16 0.34 0.02
-3 -4 17 0.05 0.01
-3 -4 18 0.1 0.01
-3 -4 19 0.27 0.02
-3 -4 20 0.04 0.01
-3 -3 1 0.35 0.01
-3 -3 2 12.36 0.28
-3 -3 3 11.58 0.27
-3 -3 4 1.53 0.04
-3 -3 5 19.93 0.46
-3 -3 6 16.19 0.37
-3 -3 7 3.35 0.08
-3 -3 8 11.82 0.27
-3 -3 9 6.77 0.16
-3 -3 10 0.67 0.02
-3 -3 11 1.2 0.03
-3 -3 12 0.8 0.02
-3 -3 13 1.16 0.03
-3 -3 14 1.75 0.04
-3 -3 15 6.84 0.16
-3 -3 16 1.84 0.05
-3 -3 17 0.31 0.02
-3 -3 18 0.04 0.01
-3 -3 19 1.13 0.03
-3 -3 20 0.21 0.02
-3 -2 1 0.26 0.01
-3 -2 2 0.1 0.01
-3 -2 3 34.6 0.8
-3 -2 4 35.62 0.81
-3 -2 5 1.91 0.05
-3 -2 6 0.12 0.01
-3 -2 7 23.47 0.54
-3 -2 8 1.37 0.03
-3 -2 9 2.31 0.06
-3 -2 10 1.94 0.05
-3 -2 11 1.14 0.03
-3 -2 12 1.17 0.03
-3 -2 13 1.04 0.03
-3 -2 14 0.8 0.02
-3 -2 15 0.81 0.02
-3 -2 16 0.1 0.01
-3 -2 17 0.34 0.02
-3 -2 18 0.96 0.03
-3 -2 19 0.01 0.01
-3 -1 1 3.28 0.08
-3 -1 2 0.39 0.01
-3 -1 3 4.5 0.11
-3 -1 4 2.69 0.07
-3 -1 5 5.11 0.12
-3 -1 6 50.81 1.15
-3 -1 7 15.05 0.34
-3 -1 8 0 0
-3 -1 9 4.15 0.1
-3 -1 10 11.64 0.26
-3 -1 11 1.56 0.04
-3 -1 12 0.55 0.02
-3 -1 13 0.52 0.02
-3 -1 14 0.76 0.02
-3 -1 15 0.01 0.01
-3 -1 16 1.49 0.04
-3 -1 17 0.18 0.01
-3 -1 18 0.15 0.01
-3 -1 19 0.35 0.02
-3 0 1 1.79 0.04
-3 0 2 16.52 0.38
-3 0 3 21.32 0.49
-3 0 4 17.2 0.4
-3 0 5 0.08 0.01
-3 0 6 2.56 0.06
-3 0 7 2.62 0.06
-3 0 8 6.24 0.14
-3 0 9 5.62 0.13
-3 0 10 0.29 0.01
-3 0 11 0.01 0.01
-3 0 12 1.42 0.04
-3 0 13 4.51 0.1
-3 0 14 0.81 0.02
-3 0 15 0.15 0.01
-3 0 16 3.84 0.09
-3 0 17 0.32 0.02
-3 0 18 0.68 0.03
-3 0 19 0.18 0.02
-3 1 0 119.54 2.73
-3 1 1 78.14 1.78
-3 1 2 2.52 0.06
-3 1 3 13.32 0.3
-3 1 4 5.82 0.13
-3 1 5 10.78 0.25
-3 1 6 0.5 0.02
-3 1 7 3.38 0.08
-3 1 8 0.02 0.01
-3 1 9 0.34 0.01
-3 1 10 9.43 0.22
-3 1 11 9.07 0.21
-3 1 12 0.6 0.02
-3 1 13 2.48 0.06
-3 1 14 0.68 0.02
-3 1 15 0.85 0.03
-3 1 16 0.6 0.03
-3 1 17 0.01 0.01
-3 1 18 0.01 0.01
-3 2 0 22.45 0.51
-3 2 1 9.87 0.23
-3 2 2 5.51 0.13
-3 2 3 21.67 0.49
-3 2 4 11.24 0.26
-3 2 5 0.04 0
-3 2 6 0.53 0.01
-3 2 7 34.56 0.78
-3 2 8 0.21 0.01
-3 2 9 1.09 0.03
-3 2 10 0.01 0.01
-3 2 11 0.26 0.01
-3 2 12 2.59 0.07
-3 2 13 1.09 0.03
-3 2 14 0 0
-3 2 15 2.07 0.06
-3 2 16 0.81 0.03
-3 2 17 1.42 0.05
-3 2 18 0.99 0.04
-3 3 0 22.58 0.51
-3 3 1 43.37 0.99
-3 3 2 25.66 0.58
-3 3 3 2.09 0.05
-3 3 4 30.16 0.68
-3 3 5 10.31 0.23
-3 3 6 0.27 0.01
-3 3 7 3.58 0.08
-3 3 8 1.5 0.04
-3 3 9 3.33 0.08
-3 3 10 6.07 0.14
-3 3 11 0.22 0.01
-3 3 12 0.82 0.03
-3 3 13 0.12 0.01
-3 3 14 3.88 0.09
-3 3 15 0.86 0.03
-3 3 16 0.12 0.01
-3 3 17 0.1 0.02
-3 4 0 1.43 0.04
-3 4 1 15.85 0.36
-3 4 2 8.95 0.2
-3 4 3 2.53 0.06
-3 4 4 2.95 0.07
-3 4 5 0.69 0.02
-3 4 6 0.05 0.01
-3 4 7 10.7 0.24
-3 4 8 6.97 0.16
-3 4 9 0.5 0.01
-3 4 10 7.02 0.16
-3 4 11 1.5 0.04
-3 4 12 2.75 0.07
-3 4 13 0.94 0.03
-3 4 14 0.63 0.02
-3 4 15 0.04 0.01
-3 4 16 0.24 0.02
-3 4 17 0.04 0.03
-3 5 0 8.82 0.2
-3 5 1 9.88 0.22
-3 5 2 0.73 0.02
-3 5 3 0.07 0.01
-3 5 4 6.09 0.14
-3 5 5 22.53 0.51
-3 5 6 3.79 0.09
-3 5 7 0.33 0.01
-3 5 8 4.69 0.11
-3 5 9 8.2 0.19
-3 5 10 0.18 0.01
-3 5 11 2.29 0.06
-3 5 12 0.84 0.02
-3 5 13 0.23 0.01
-3 5 14 0.68 0.02
-3 5 15 0.14 0.01
-3 5 16 0.36 0.03
-3 6 0 9.01 0.2
-3 6 1 41.87 0.95
-3 6 2 8.32 0.19
-3 6 3 13.24 0.3
-3 6 4 0.1 0.01
-3 6 5 0 0
-3 6 6 1.08 0.03
-3 6 7 1.26 0.03
-3 6 8 0.23 0.01
-3 6 9 27.36 0.62
-3 6 10 7.84 0.18
-3 6 11 3.9 0.09
-3 6 12 3.73 0.09
-3 6 13 0.01 0.01
-3 6 14 0.01 0.01
-3 6 15 0.23 0.03
-3 7 0 22.35 0.51
-3 7 1 0.2 0.01
-3 7 2 0.19 0.01
-3 7 3 8.13 0.19
-3 7 4 7.1 0.17
-3 7 5 2.8 0.07
-3 7 6 0.08 0.01
-3 7 7 7.52 0.17
-3 7 8 1.88 0.05
-3 7 9 2.97 0.07
-3 7 10 0.52 0.02
-3 7 11 0.19 0.01
-3 7 12 0.03 0.01
-3 7 13 0.02 0.01
-3 7 14 0.31 0.03
-3 8 0 57.89 1.31
-3 8 1 41.88 0.95
-3 8 2 11.39 0.26
-3 8 3 4.89 0.11
-3 8 4 0.72 0.02
-3 8 5 0.75 0.02
-3 8 6 1.62 0.04
-3 8 7 16.28 0.37
-3 8 8 0.85 0.03
-3 8 9 0.33 0.01
-3 8 10 0.11 0.01
-3 8 11 0.39 0.02
-3 8 12 1.77 0.05
-3 8 13 0.2 0.01
-3 9 0 1.11 0.03
-3 9 1 0.42 0.01
-3 9 2 0.35 0.01
-3 9 3 1.62 0.04
-3 9 4 0.2 0.01
-3 9 5 1.49 0.04
-3 9 6 2 0.06
-3 9 7 0.01 0.01
-3 9 8 3.63 0.09
-3 9 9 0.72 0.02
-3 9 10 0.08 0.01
-3 9 11 1.26 0.04
-3 9 12 0.83 0.03
-3 10 0 3.37 0.08
-3 10 1 1.18 0.03
-3 10 2 3.07 0.07
-3 10 3 4.21 0.11
-3 10 4 0.15 0.01
-3 10 5 6.07 0.14
-3 10 6 2.76 0.07
-3 10 7 0.19 0.01
-3 10 8 0.02 0.01
-3 10 9 0.25 0.01
-3 10 10 0.21 0.02
-3 10 11 0.18 0.01
-3 11 0 0.42 0.01
-3 11 1 0.32 0.01
-3 11 2 0.69 0.02
-3 11 3 6.35 0.15
-3 11 4 0.02 0.02
-3 11 5 1.97 0.05
-3 11 6 0.07 0.01
-3 11 7 0.01 0.01
-3 11 8 1.09 0.04
-3 11 9 5.08 0.13
-3 11 10 0.04 0.01
-3 12 0 2.99 0.07
-3 12 1 2.58 0.06
-3 12 2 0.02 0.01
-3 12 3 0.01 0.01
-3 12 4 0.27 0.02
-3 12 5 0.54 0.03
-3 12 6 0.12 0.01
-3 12 7 0.38 0.02
-3 12 8 0.22 0.02
-3 12 9 0.02 0.01
-3 13 0 7.32 0.17
-3 13 1 1.19 0.03
-3 13 2 0.88 0.03
-3 13 3 2.38 0.06
-3 13 4 1.39 0.04
-3 13 5 0.06 0.01
-3 13 6 0.16 0.01
-3 13 7 0.8 0.03
-3 13 8 0.01 0.01
-3 14 0 0.22 0.01
-3 14 1 0.81 0.03
-3 14 2 0.36 0.02
-3 14 3 0.04 0.01
-3 14 4 0.26 0.02
-3 14 5 0.18 0.02
-3 14 6 0.92 0.04
-3 15 0 0.02 0.01
-3 15 1 0.02 0.01
-3 15 2 0.34 0.03
-3 15 3 0.32 0.02
-3 15 4 1.16 0.04
-3 16 0 0.71 0.03
-3 16 1 0.89 0.04
-3 16 2 0.54 0.03
-3 17 0 0.01 0.01
-2 -17 6 0.29 0.02
-2 -17 7 0.01 0.01
-2 -17 8 0.04 0.02
-2 -17 9 0.52 0.03
-2 -17 10 0.12 0.02
-2 -17 11 0.05 0.02
-2 -16 2 0.02 0.01
-2 -16 3 0.08 0.01
-2 -16 4 0.03 0.01
-2 -16 5 0.18 0.02
-2 -16 6 0.36 0.02
-2 -16 7 0.01 0.01
-2 -16 8 0.38 0.02
-2 -16 9 0.02 0.01
-2 -16 10 0.13 0.01
-2 -16 11 0.32 0.03
-2 -16 12 0.08 0.02
-2 -16 13 0.37 0.02
-2 -16 14 0.01 0.01
-2 -15 1 0.09 0.01
-2 -15 2 0.01 0.01
-2 -15 3 0.11 0.01
-2 -15 4 1.93 0.05
-2 -15 5 0.12 0.02
-2 -15 6 0.18 0.01
-2 -15 7 0.01 0.02
-2 -15 8 0.06 0.01
-2 -15 9 0.45 0.02
-2 -15 10 1.19 0.04
-2 -15 11 0.59 0.03
-2 -15 12 0.02 0.01
-2 -15 13 0.28 0.03
-2 -15 14 0.33 0.02
-2 -15 15 0.04 0.03
-2 -15 16 0.05 0.02
-2 -14 1 0.98 0.03
-2 -14 2 1.16 0.04
-2 -14 3 1.35 0.04
-2 -14 4 0.6 0.02
-2 -14 5 0.36 0.02
-2 -14 6 0.39 0.02
-2 -14 7 0.25 0.01
-2 -14 8 0.32 0.01
-2 -14 9 0.05 0.01
-2 -14 10 0.01 0.01
-2 -14 11 2.46 0.06
-2 -14 12 0.16 0.01
-2 -14 13 0.05 0.01
-2 -14 14 0.01 0.01
-2 -14 15 0.12 0.02
-2 -14 16 0.26 0.03
-2 -14 17 0.09 0.02
-2 -13 1 0.83 0.03
-2 -13 2 1.19 0.04
-2 -13 3 0.69 0.02
-2 -13 4 1.26 0.03
-2 -13 5 0.46 0.02
-2 -13 6 0.01 0.01
-2 -13 7 1.21 0.03
-2 -13 8 1.93 0.05
-2 -13 9 0.19 0.01
-2 -13 10 0.23 0.01
-2 -13 11 0.11 0.01
-2 -13 12 0.05 0.01
-2 -13 13 0.27 0.01
-2 -13 14 1.39 0.04
-2 -13 15 0.02 0.01
-2 -13 16 0.02 0.02
-2 -13 17 0.32 0.02
-2 -13 18 0.41 0.03
-2 -12 1 0.02 0.01
-2 -12 2 3.31 0.08
-2 -12 3 0.04 0.01
-2 -12 4 0.84 0.03
-2 -12 5 1.05 0.03
-2 -12 6 0.74 0.02
-2 -12 7 0.45 0.01
-2 -12 8 0.1 0.01
-2 -12 9 0.17 0.01
-2 -12 10 1.22 0.03
-2 -12 11 0.45 0.02
-2 -12 12 0.08 0.01
-2 -12 13 0.48 0.02
-2 -12 14 0.49 0.02
-2 -12 15 0.44 0.02
-2 -12 16 0.13 0.01
-2 -12 17 0.17 0.02
-2 -12 18 0.01 0.01
-2 -12 19 0.07 0.02
-2 -11 1 0.01 0.01
-2 -11 2 0.59 0.02
-2 -11 3 0.15 0.01
-2 -11 4 1.56 0.04
-2 -11 5 5.05 0.12
-2 -11 6 0.57 0.02
-2 -11 7 2.54 0.06
-2 -11 8 2.82 0.07
-2 -11 9 1.1 0.03
-2 -11 10 0.11 0.01
-2 -11 11 0.01 0.01
-2 -11 12 3.76 0.09
-2 -11 13 0.17 0.01
-2 -11 14 0.08 0.01
-2 -11 15 0.19 0.02
-2 -11 16 0.16 0.01
-2 -11 17 0.47 0.02
-2 -11 18 0.76 0.03
-2 -11 19 0.01 0.01
-2 -10 1 3.04 0.07
-2 -10 2 0.73 0.02
-2 -10 3 0.55 0.02
-2 -10 4 0.12 0.01
-2 -10 5 1.87 0.04
-2 -10 6 1.05 0.03
-2 -10 7 0.91 0.03
-2 -10 8 0.26 0.01
-2 -10 9 0.97 0.03
-2 -10 10 0.04 0.01
-2 -10 11 9.89 0.23
-2 -10 12 0.08 0.01
-2 -10 13 0.36 0.01
-2 -10 14 0.88 0.03
-2 -10 15 0.74 0.02
-2 -10 16 0.44 0.03
-2 -10 17 0.05 0.01
-2 -10 18 0.96 0.03
-2 -10 19 0.01 0.01
-2 -10 20 0.04 0.02
-2 -9 1 3.66 0.09
-2 -9 2 0.72 0.02
-2 -9 3 19.09 0.43
-2 -9 4 1.42 0.04
-2 -9 5 0.29 0.01
-2 -9 6 0.01 0
-2 -9 7 0.3 0.01
-2 -9 8 2.91 0.07
-2 -9 9 5.1 0.12
-2 -9 10 2.12 0.05
-2 -9 11 0.03 0.01
-2 -9 12 1.77 0.04
-2 -9 13 0.25 0.01
-2 -9 14 1.32 0.04
-2 -9 15 0.01 0.01
-2 -9 16 0.19 0.01
-2 -9 17 0.01 0.01
-2 -9 18 1.1 0.03
-2 -9 19 0.17 0.01
-2 -9 20 0.01 0.01
-2 -8 1 1.63 0.04
-2 -8 2 9.48 0.22
-2 -8 3 0.07 0.01
-2 -8 4 4.34 0.1
-2 -8 5 5.39 0.12
-2 -8 6 8.49 0.19
-2 -8 7 0.41 0.01
-2 -8 8 2.33 0.06
-2 -8 9 6.03 0.14
-2 -8 10 0.32 0.01
-2 -8 11 0.6 0.02
-2 -8 12 0.62 0.02
-2 -8 13 0.16 0.01
-2 -8 14 11.44 0.26
-2 -8 15 0.44 0.02
-2 -8 16 0.56 0.03
-2 -8 17 0.03 0.01
-2 -8 18 0.01 0.01
-2 -8 19 0.13 0.01
-2 -8 20 0.41 0.03
-2 -7 1 16.73 0.38
-2 -7 2 1.38 0.03
-2 -7 3 4.87 0.11
-2 -7 4 0.1 0.01
-2 -7 5 0.07 0.01
-2 -7 6 1.5 0.04
-2 -7 7 0.91 0.02
-2 -7 8 1.07 0.03
-2 -7 9 3.29 0.08
-2 -7 10 0.4 0.01
-2 -7 11 0.31 0.01
-2 -7 12 3.16 0.07
-2 -7 13 9.51 0.22
-2 -7 14 0.07 0.01
-2 -7 15 0.27 0.01
-2 -7 16 0.89 0.03
-2 -7 17 0.81 0.03
-2 -7 18 0.41 0.02
-2 -7 19 0.24 0.02
-2 -7 20 2.48 0.1
-2 -6 1 0.01 0.01
-2 -6 2 1.44 0.04
-2 -6 3 0.76 0.02
-2 -6 4 3.02 0.07
-2 -6 5 103.78 2.35
-2 -6 6 10.5 0.24
-2 -6 7 0.3 0.01
-2 -6 8 4.73 0.11
-2 -6 9 5.53 0.13
-2 -6 10 1.79 0.04
-2 -6 11 0.92 0.03
-2 -6 12 17.7 0.4
-2 -6 13 17.29 0.4
-2 -6 14 1.78 0.04
-2 -6 15 1.78 0.04
-2 -6 16 2.9 0.07
-2 -6 17 0.01 0.01
-2 -6 18 0.47 0.03
-2 -6 19 0.03 0.01
-2 -6 20 3.18 0.09
-2 -5 1 0.55 0.01
-2 -5 2 5.38 0.12
-2 -5 3 8.25 0.19
-2 -5 4 7.5 0.17
-2 -5 5 1.79 0.04
-2 -5 6 10.12 0.23
-2 -5 7 7.81 0.18
-2 -5 8 7.96 0.18
-2 -5 9 1.43 0.04
-2 -5 10 0.01 0.01
-2 -5 11 20.67 0.47
-2 -5 12 1.24 0.03
-2 -5 13 0.18 0.01
-2 -5 14 0.01 0.01
-2 -5 15 0.64 0.02
-2 -5 16 2.13 0.05
-2 -5 17 0.03 0.01
-2 -5 18 0.2 0.02
-2 -5 19 0.22 0.02
-2 -5 20 0.31 0.02
-2 -4 1 0.06 0.01
-2 -4 2 0.94 0.03
-2 -4 3 226.86 5.18
-2 -4 4 116.38 2.66
-2 -4 5 4.58 0.11
-2 -4 6 8.06 0.19
-2 -4 7 3.94 0.09
-2 -4 8 3.85 0.09
-2 -4 9 10.3 0.24
-2 -4 10 0.02 0.01
-2 -4 11 14.74 0.34
-2 -4 12 0.53 0.02
-2 -4 13 4.69 0.11
-2 -4 14 2.38 0.06
-2 -4 15 0.11 0.01
-2 -4 16 0.53 0.02
-2 -4 17 0.07 0.01
-2 -4 18 1.52 0.04
-2 -4 19 0.58 0.03
-2 -4 20 0.29 0.02
-2 -3 1 14.34 0.33
-2 -3 2 46.59 1.08
-2 -3 3 33.4 0.76
-2 -3 4 0.22 0.01
-2 -3 5 15.83 0.36
-2 -3 6 23.02 0.52
-2 -3 7 14.5 0.33
-2 -3 8 0.74 0.02
-2 -3 9 0.65 0.02
-2 -3 10 0.82 0.02
-2 -3 11 0.22 0.01
-2 -3 12 4.72 0.11
-2 -3 13 1.45 0.04
-2 -3 14 1.7 0.04
-2 -3 15 0.73 0.03
-2 -3 16 3.28 0.08
-2 -3 17 0.1 0.01
-2 -3 18 0.5 0.02
-2 -3 19 0.06 0.01
-2 -3 20 0.05 0.01
-2 -2 1 5.74 0.14
-2 -2 2 13.35 0.31
-2 -2 3 17.37 0.41
-2 -2 4 31.13 0.71
-2 -2 5 4.33 0.1
-2 -2 6 2 0.05
-2 -2 7 3.38 0.08
-2 -2 8 2.27 0.05
-2 -2 9 6.97 0.16
-2 -2 10 13.53 0.31
-2 -2 11 0.98 0.03
-2 -2 12 2.45 0.06
-2 -2 13 5.33 0.12
-2 -2 14 3.33 0.08
-2 -2 15 0.08 0.01
-2 -2 16 0.21 0.01
-2 -2 17 0.28 0.01
-2 -2 18 0.41 0.02
-2 -2 19 0.04 0.01
-2 -1 1 5.03 0.12
-2 -1 2 36.88 0.86
-2 -1 3 20.79 0.47
-2 -1 4 0.01 0
-2 -1 5 55.9 1.27
-2 -1 6 1.14 0.03
-2 -1 7 33.62 0.76
-2 -1 8 0.19 0.01
-2 -1 9 1.41 0.04
-2 -1 10 3.46 0.08
-2 -1 11 0.43 0.01
-2 -1 12 0.1 0.01
-2 -1 13 9.44 0.22
-2 -1 14 0.14 0.01
-2 -1 15 0.86 0.03
-2 -1 16 1.44 0.04
-2 -1 17 2.73 0.07
-2 -1 18 0.01 0.01
-2 -1 19 0.29 0.02
-2 0 1 54.91 1.25
-2 0 2 0.65 0.02
-2 0 3 40.68 0.96
-2 0 4 32.61 0.74
-2 0 5 45.51 1.03
-2 0 6 8.19 0.19
-2 0 7 6.1 0.14
-2 0 8 6.51 0.15
-2 0 9 8.53 0.2
-2 0 10 0.19 0.01
-2 0 11 0.39 0.01
-2 0 12 1.01 0.03
-2 0 13 0.59 0.02
-2 0 14 1.89 0.05
-2 0 15 0.33 0.01
-2 0 16 0.01 0.01
-2 0 17 0.77 0.02
-2 0 18 0.07 0.01
-2 0 19 0.27 0.03
-2 1 0 90.12 2.06
-2 1 1 74.64 1.71
-2 1 2 7.35 0.17
-2 1 3 29.06 0.67
-2 1 4 40.54 0.92
-2 1 5 2.8 0.07
-2 1 6 12.32 0.28
-2 1 7 12.19 0.28
-2 1 8 4.12 0.1
-2 1 9 2.57 0.06
-2 1 10 5.37 0.12
-2 1 11 8.78 0.2
-2 1 12 0.72 0.02
-2 1 13 1.44 0.04
-2 1 14 0.01 0.01
-2 1 15 0.94 0.03
-2 1 16 0.1 0.01
-2 1 17 0.62 0.02
-2 1 18 0.09 0.01
-2 2 0 16.61 0.38
-2 2 1 0.57 0.01
-2 2 2 4.67 0.11
-2 2 3 39.18 0.89
-2 2 4 10.06 0.23
-2 2 5 0.7 0.02
-2 2 6 0.17 0.01
-2 2 7 4.01 0.09
-2 2 8 11 0.25
-2 2 9 1.01 0.03
-2 2 10 0.38 0.01
-2 2 11 0.13 0.01
-2 2 12 1.94 0.05
-2 2 13 1.79 0.04
-2 2 14 5.2 0.12
-2 2 15 1.66 0.04
-2 2 16 0.01 0.01
-2 2 17 0.29 0.02
-2 2 18 0.29 0.02
-2 3 0 75.36 1.71
-2 3 1 57.8 1.31
-2 3 2 9.89 0.23
-2 3 3 0.05 0.01
-2 3 4 22.53 0.51
-2 3 5 4.29 0.1
-2 3 6 3.63 0.08
-2 3 7 0.14 0.01
-2 3 8 2.84 0.07
-2 3 9 0.01 0.01
-2 3 10 5.08 0.12
-2 3 11 7.27 0.18
-2 3 12 0.35 0.01
-2 3 13 0.08 0.01
-2 3 14 0.77 0.03
-2 3 15 1.53 0.04
-2 3 16 0.27 0.01
-2 3 17 0.07 0.01
-2 4 0 0.01 0.01
-2 4 1 0.36 0.01
-2 4 2 5.59 0.13
-2 4 3 9.99 0.23
-2 4 4 4.17 0.1
-2 4 5 12.66 0.29
-2 4 6 18.5 0.42
-2 4 7 3.33 0.08
-2 4 8 3.93 0.09
-2 4 9 0.78 0.02
-2 4 10 0.07 0.01
-2 4 11 0.82 0.03
-2 4 12 3.29 0.08
-2 4 13 0.52 0.02
-2 4 14 2.21 0.06
-2 4 15 0.34 0.02
-2 4 16 0.02 0.01
-2 5 0 0.28 0.01
-2 5 1 21.81 0.49
-2 5 2 15.32 0.35
-2 5 3 0.68 0.02
-2 5 4 12.76 0.29
-2 5 5 2.25 0.05
-2 5 6 8.89 0.2
-2 5 7 0.83 0.02
-2 5 8 0.13 0.01
-2 5 9 5.06 0.12
-2 5 10 0.32 0.01
-2 5 11 1.5 0.04
-2 5 12 1.81 0.04
-2 5 13 0.3 0.01
-2 5 14 1.06 0.03
-2 5 15 1.38 0.05
-2 5 16 0.53 0.02
-2 6 0 0.69 0.02
-2 6 1 9.2 0.21
-2 6 2 4.07 0.09
-2 6 3 9.72 0.22
-2 6 4 0.66 0.02
-2 6 5 2.11 0.05
-2 6 6 0.35 0.01
-2 6 7 4.62 0.11
-2 6 8 11.81 0.27
-2 6 9 1.79 0.04
-2 6 10 0.15 0.01
-2 6 11 0.43 0.02
-2 6 12 0.64 0.02
-2 6 13 0.75 0.03
-2 6 14 0.07 0.01
-2 6 15 0.17 0.02
-2 7 0 8.1 0.18
-2 7 1 1.15 0.03
-2 7 2 1.12 0.03
-2 7 3 1.47 0.04
-2 7 4 5.21 0.12
-2 7 5 9.53 0.22
-2 7 6 5.51 0.13
-2 7 7 0.38 0.01
-2 7 8 6.29 0.14
-2 7 9 0.28 0.01
-2 7 10 4.49 0.11
-2 7 11 0.02 0.01
-2 7 12 0.01 0.01
-2 7 13 0.51 0.04
-2 7 14 1.49 0.05
-2 8 0 22.19 0.5
-2 8 1 0 0
-2 8 2 9.2 0.21
-2 8 3 1.18 0.03
-2 8 4 0.02 0.01
-2 8 5 1.04 0.03
-2 8 6 1.65 0.04
-2 8 7 6.85 0.16
-2 8 8 16.77 0.39
-2 8 9 1.04 0.03
-2 8 10 0.04 0.01
-2 8 11 3.02 0.07
-2 8 12 1.01 0.03
-2 8 13 0.57 0.03
-2 9 0 5.73 0.13
-2 9 1 4.89 0.12
-2 9 2 0.02 0.01
-2 9 3 2.61 0.06
-2 9 4 5.14 0.12
-2 9 5 9.28 0.21
-2 9 6 3.75 0.09
-2 9 7 0.56 0.02
-2 9 8 1.35 0.04
-2 9 9 0.62 0.02
-2 9 10 0.49 0.02
-2 9 11 0.08 0.01
-2 9 12 0.01 0.01
-2 10 0 0.1 0.01
-2 10 1 1.13 0.03
-2 10 2 7.28 0.17
-2 10 3 1.25 0.03
-2 10 4 0.16 0.01
-2 10 5 1.94 0.05
-2 10 6 12.94 0.3
-2 10 7 1.51 0.04
-2 10 8 0.01 0.01
-2 10 9 0.05 0.01
-2 10 10 0.01 0.01
-2 10 11 0.55 0.03
-2 11 0 1.03 0.03
-2 11 1 0.01 0.01
-2 11 2 1.6 0.04
-2 11 3 0.81 0.03
-2 11 4 0.01 0.01
-2 11 5 1.02 0.03
-2 11 6 1.32 0.04
-2 11 7 0.24 0.01
-2 11 8 0.73 0.03
-2 11 9 0.01 0.01
-2 11 10 1.45 0.04
-2 12 0 0.35 0.02
-2 12 1 0.14 0.01
-2 12 2 2.57 0.06
-2 12 3 3.7 0.09
-2 12 4 0.1 0.01
-2 12 5 1.52 0.04
-2 12 6 1.38 0.04
-2 12 7 0.75 0.03
-2 12 8 0.01 0.01
-2 12 9 0.12 0.01
-2 13 0 0.06 0.01
-2 13 1 1.58 0.04
-2 13 2 1.75 0.05
-2 13 3 0.03 0.01
-2 13 4 0.77 0.03
-2 13 5 0.03 0.01
-2 13 6 0.21 0.02
-2 13 7 0.56 0.04
-2 14 0 2.19 0.07
-2 14 1 1.16 0.04
-2 14 2 0.36 0.02
-2 14 3 0.01 0.02
-2 14 4 0.29 0.02
-2 14 5 0.1 0.03
-2 14 6 0.07 0.01
-2 15 0 0.19 0.01
-2 15 1 0.21 0.02
-2 15 2 0.12 0.01
-2 15 3 1.53 0.05
-2 15 4 0.57 0.03
-2 16 0 0.34 0.02
-2 16 1 0.23 0.02
-2 16 2 0.15 0.01
-1 -17 4 0.11 0.02
-1 -17 5 0.2 0.02
-1 -17 6 0.01 0.01
-1 -17 7 0.02 0.02
-1 -17 8 0.34 0.02
-1 -17 9 0.14 0.02
-1 -17 10 0.43 0.03
-1 -17 11 0.04 0.02
-1 -17 12 0.01 0.01
-1 -16 1 0.17 0.02
-1 -16 2 0.51 0.02
-1 -16 3 0.22 0.03
-1 -16 4 0.52 0.04
-1 -16 5 0.04 0.01
-1 -16 6 0.2 0.01
-1 -16 7 8.87 0.22
-1 -16 8 0.17 0.02
-1 -16 9 0.13 0.02
-1 -16 10 0.07 0.02
-1 -16 11 0.03 0.01
-1 -16 12 0.07 0.01
-1 -16 13 0.4 0.02
-1 -16 14 0.37 0.03
-1 -16 15 0.18 0.02
-1 -15 1 0.17 0.02
-1 -15 2 0.01 0.01
-1 -15 3 0.25 0.02
-1 -15 4 0.01 0.01
-1 -15 5 0.42 0.02
-1 -15 6 0.06 0.01
-1 -15 7 0.25 0.02
-1 -15 8 0.17 0.01
-1 -15 9 0.34 0.02
-1 -15 10 0.38 0.02
-1 -15 11 1.24 0.04
-1 -15 12 0.11 0.01
-1 -15 13 0.49 0.03
-1 -15 14 0.45 0.03
-1 -15 15 0.01 0.01
-1 -15 16 0.01 0.01
-1 -14 1 0.47 0.02
-1 -14 2 0.46 0.02
-1 -14 3 0.49 0.02
-1 -14 4 0.1 0.01
-1 -14 5 1.27 0.04
-1 -14 6 0.01 0.01
-1 -14 7 0.93 0.03
-1 -14 8 0.57 0.02
-1 -14 9 0.08 0.01
-1 -14 10 1.64 0.04
-1 -14 11 0.01 0.01
-1 -14 12 0.5 0.02
-1 -14 13 0.03 0.01
-1 -14 14 0.02 0.02
-1 -14 15 0.01 0.01
-1 -14 16 0.08 0.02
-1 -14 17 0.23 0.03
-1 -13 1 0.26 0.01
-1 -13 2 0.69 0.02
-1 -13 3 1.65 0.04
-1 -13 4 3.19 0.08
-1 -13 5 0.11 0.01
-1 -13 6 0.03 0.01
-1 -13 7 0.01 0.01
-1 -13 8 0.01 0.01
-1 -13 9 5.27 0.12
-1 -13 10 0.01 0.01
-1 -13 11 0.26 0.02
-1 -13 12 0.01 0.01
-1 -13 13 0.61 0.02
-1 -13 14 1.17 0.04
-1 -13 15 0.4 0.02
-1 -13 16 0.94 0.04
-1 -13 17 0.06 0.02
-1 -13 18 0.02 0.02
-1 -12 1 9.25 0.22
-1 -12 2 0.06 0.01
-1 -12 3 0.84 0.02
-1 -12 4 0.13 0.01
-1 -12 5 0.73 0.02
-1 -12 6 0.37 0.01
-1 -12 7 1.14 0.03
-1 -12 8 0 0
-1 -12 9 2.04 0.05
-1 -12 10 1.46 0.04
-1 -12 11 2.13 0.05
-1 -12 12 0.34 0.01
-1 -12 13 0.23 0.01
-1 -12 14 0.01 0.01
-1 -12 15 0.44 0.02
-1 -12 16 0.73 0.03
-1 -12 17 0.01 0.01
-1 -12 18 0.01 0.01
-1 -12 19 0.01 0.01
-1 -11 1 0.01 0.01
-1 -11 2 0.07 0.01
-1 -11 3 1.01 0.03
-1 -11 4 2.73 0.07
-1 -11 5 4.41 0.1
-1 -11 6 0.23 0.01
-1 -11 7 7.67 0.18
-1 -11 8 0.56 0.02
-1 -11 9 0.45 0.01
-1 -11 10 0.21 0.01
-1 -11 11 0.01 0.01
-1 -11 12 0.01 0.01
-1 -11 13 1.1 0.03
-1 -11 14 0.65 0.02
-1 -11 15 0.79 0.03
-1 -11 16 0.08 0.01
-1 -11 17 1.13 0.04
-1 -11 18 0.25 0.01
-1 -11 19 0.4 0.02
-1 -10 1 4.47 0.1
-1 -10 2 4.54 0.11
-1 -10 3 0.32 0.01
-1 -10 4 0.59 0.02
-1 -10 5 2.22 0.05
-1 -10 6 1.98 0.05
-1 -10 7 1.88 0.05
-1 -10 8 0.53 0.02
-1 -10 9 0.94 0.03
-1 -10 10 1.13 0.04
-1 -10 11 0.35 0.01
-1 -10 12 2.67 0.06
-1 -10 13 0.03 0.01
-1 -10 14 0.44 0.02
-1 -10 15 0.4 0.02
-1 -10 16 0.54 0.02
-1 -10 17 0.01 0.01
-1 -10 18 1.64 0.05
-1 -10 19 0.81 0.03
-1 -10 20 0.25 0.02
-1 -9 1 1.71 0.04
-1 -9 2 0.19 0.01
-1 -9 3 0.03 0.01
-1 -9 4 7.23 0.17
-1 -9 5 2.94 0.07
-1 -9 6 0.13 0.01
-1 -9 7 1.36 0.03
-1 -9 8 8.27 0.19
-1 -9 9 2.44 0.06
-1 -9 10 3.09 0.07
-1 -9 11 6.08 0.14
-1 -9 12 1.33 0.03
-1 -9 13 0.13 0.01
-1 -9 14 0.01 0.01
-1 -9 15 0.61 0.02
-1 -9 16 0.06 0.01
-1 -9 17 0.85 0.03
-1 -9 18 0.07 0.01
-1 -9 19 0.88 0.03
-1 -9 20 0.01 0.02
-1 -8 1 7.95 0.18
-1 -8 2 0.48 0.01
-1 -8 3 0.26 0.01
-1 -8 4 2.13 0.05
-1 -8 5 2.3 0.06
-1 -8 6 2.93 0.07
-1 -8 7 2.18 0.05
-1 -8 8 0.72 0.02
-1 -8 9 3.92 0.09
-1 -8 10 7.23 0.17
-1 -8 11 5 0.12
-1 -8 12 1.4 0.04
-1 -8 13 0 0
-1 -8 14 0.94 0.03
-1 -8 15 1.11 0.04
-1 -8 16 4.16 0.1
-1 -8 17 0.58 0.02
-1 -8 18 0.13 0.02
-1 -8 19 0.09 0.02
-1 -8 20 0.07 0.02
-1 -7 1 4.5 0.1
-1 -7 2 45.6 1.03
-1 -7 3 10.89 0.25
-1 -7 4 0.01 0.01
-1 -7 5 0.32 0.01
-1 -7 6 0.05 0.01
-1 -7 7 0.07 0.01
-1 -7 8 18.45 0.42
-1 -7 9 0 0
-1 -7 10 0.78 0.02
-1 -7 11 1.09 0.03
-1 -7 12 0.3 0.01
-1 -7 13 3.7 0.09
-1 -7 14 0.59 0.02
-1 -7 15 0.2 0.01
-1 -7 16 0.1 0.01
-1 -7 17 0.43 0.02
-1 -7 18 0.29 0.02
-1 -7 19 0.64 0.02
-1 -7 20 0.7 0.04
-1 -6 1 10.1 0.23
-1 -6 2 6.66 0.15
-1 -6 3 0.97 0.03
-1 -6 4 0.09 0.01
-1 -6 5 20.11 0.46
-1 -6 6 12.2 0.28
-1 -6 7 6.75 0.16
-1 -6 8 7.04 0.16
-1 -6 9 3.97 0.09
-1 -6 10 1.35 0.03
-1 -6 11 0.76 0.02
-1 -6 12 9.56 0.22
-1 -6 13 6.46 0.15
-1 -6 14 0.53 0.02
-1 -6 15 1.78 0.05
-1 -6 16 0.33 0.01
-1 -6 17 0.01 0.01
-1 -6 18 0.01 0.01
-1 -6 19 2.96 0.08
-1 -6 20 1.47 0.05
-1 -5 1 1.61 0.04
-1 -5 2 16.11 0.36
-1 -5 3 9.93 0.23
-1 -5 4 3.58 0.08
-1 -5 5 1.02 0.03
-1 -5 6 8.17 0.19
-1 -5 7 0.42 0.01
-1 -5 8 2.08 0.05
-1 -5 9 1.29 0.03
-1 -5 10 1.86 0.04
-1 -5 11 0.58 0.02
-1 -5 12 11.08 0.25
-1 -5 13 3.06 0.07
-1 -5 14 1.37 0.04
-1 -5 15 0.01 0.01
-1 -5 16 0.69 0.02
-1 -5 17 0.73 0.02
-1 -5 18 5.31 0.13
-1 -5 19 1.59 0.04
-1 -5 20 0.01 0.01
-1 -4 1 0.42 0.01
-1 -4 2 7.05 0.16
-1 -4 3 65.33 1.52
-1 -4 4 140.62 3.21
-1 -4 5 5.81 0.14
-1 -4 6 17.66 0.4
-1 -4 7 1.44 0.04
-1 -4 8 4.82 0.11
-1 -4 9 9.48 0.22
-1 -4 10 39.51 0.9
-1 -4 11 32.88 0.75
-1 -4 12 2.46 0.06
-1 -4 13 0.01 0.01
-1 -4 14 0.09 0.01
-1 -4 15 2.26 0.06
-1 -4 16 1.21 0.03
-1 -4 17 0.03 0.01
-1 -4 18 1.61 0.05
-1 -4 19 3.23 0.08
-1 -4 20 0.79 0.03
-1 -3 1 0.5 0.01
-1 -3 2 0.83 0.02
-1 -3 3 4.92 0.11
-1 -3 4 21.56 0.49
-1 -3 5 0.08 0.01
-1 -3 6 2.26 0.05
-1 -3 7 6.76 0.15
-1 -3 8 5.27 0.12
-1 -3 9 22.51 0.51
-1 -3 10 6.06 0.14
-1 -3 11 5.21 0.12
-1 -3 12 3.84 0.09
-1 -3 13 2.77 0.07
-1 -3 14 0.53 0.02
-1 -3 15 1.88 0.05
-1 -3 16 4 0.1
-1 -3 17 0.07 0.01
-1 -3 18 0.05 0.01
-1 -3 19 0.65 0.03
-1 -3 20 0.01 0.02
-1 -2 1 459.32 11.15
-1 -2 2 929.14 21.75
-1 -2 3 0.03 0.01
-1 -2 4 0.7 0.02
-1 -2 5 0.03 0.01
-1 -2 6 6.66 0.15
-1 -2 7 2.38 0.06
-1 -2 8 12.73 0.29
-1 -2 9 4.49 0.11
-1 -2 10 17.26 0.39
-1 -2 11 7.48 0.17
-1 -2 12 0.05 0.01
-1 -2 13 4.44 0.11
-1 -2 14 0.79 0.02
-1 -2 15 0.35 0.01
-1 -2 16 2.01 0.05
-1 -2 17 0.03 0.01
-1 -2 18 0.27 0.01
-1 -2 19 0.82 0.03
-1 -1 1 2.7 0.07
-1 -1 2 71.72 1.65
-1 -1 3 82.03 1.88
-1 -1 4 16.26 0.37
-1 -1 5 2.69 0.07
-1 -1 6 42.5 0.97
-1 -1 7 18.6 0.43
-1 -1 8 0.58 0.02
-1 -1 9 1.84 0.04
-1 -1 10 0.04 0.01
-1 -1 11 2.4 0.06
-1 -1 12 7.5 0.18
-1 -1 13 0.67 0.02
-1 -1 14 1.6 0.04
-1 -1 15 1.16 0.03
-1 -1 16 0.14 0.01
-1 -1 17 1.66 0.04
-1 -1 18 0.04 0.01
-1 -1 19 0.22 0.01
-1 0 1 61.84 1.42
-1 0 2 9.34 0.22
-1 0 3 35.65 0.82
-1 0 4 65.66 1.49
-1 0 5 0.11 0.01
-1 0 6 0.13 0.01
-1 0 7 0.16 0.01
-1 0 8 0.03 0.01
-1 0 9 7.2 0.17
-1 0 10 9.26 0.21
-1 0 11 2.54 0.06
-1 0 12 0.07 0.01
-1 0 13 4.22 0.1
-1 0 14 4.42 0.1
-1 0 15 0.75 0.03
-1 0 16 0.01 0.01
-1 0 17 0.86 0.03
-1 0 18 0.56 0.03
-1 1 0 5.99 0.14
-1 1 1 33.09 0.75
-1 1 2 33.28 0.77
-1 1 3 54.17 1.23
-1 1 4 34.91 0.79
-1 1 5 5.44 0.13
-1 1 6 29.65 0.67
-1 1 7 9.85 0.23
-1 1 8 2.23 0.05
-1 1 9 3.16 0.08
-1 1 10 7.03 0.16
-1 1 11 1.87 0.04
-1 1 12 4.64 0.11
-1 1 13 0.36 0.01
-1 1 14 0.15 0.01
-1 1 15 0.01 0.01
-1 1 16 1.93 0.05
-1 1 17 1.4 0.04
-1 1 18 0.82 0.03
-1 2 0 12.91 0.29
-1 2 1 24.58 0.56
-1 2 2 0.81 0.02
-1 2 3 0.19 0.01
-1 2 4 76.88 1.75
-1 2 5 12.34 0.28
-1 2 6 0.81 0.02
-1 2 7 1.78 0.04
-1 2 8 14.08 0.32
-1 2 9 6.65 0.15
-1 2 10 0.74 0.02
-1 2 11 0.32 0.01
-1 2 12 0.22 0.01
-1 2 13 1.46 0.04
-1 2 14 1.16 0.04
-1 2 15 0.6 0.02
-1 2 16 0.19 0.01
-1 2 17 0.05 0.01
-1 3 0 127.38 2.91
-1 3 1 86.5 1.97
-1 3 2 33.28 0.76
-1 3 3 5 0.12
-1 3 4 0.14 0.01
-1 3 5 0.54 0.02
-1 3 6 2.47 0.06
-1 3 7 8.83 0.2
-1 3 8 2.64 0.06
-1 3 9 0.61 0.02
-1 3 10 6.17 0.14
-1 3 11 9.91 0.23
-1 3 12 0.12 0.01
-1 3 13 0.1 0.01
-1 3 14 1.09 0.04
-1 3 15 0.18 0.02
-1 3 16 0.21 0.01
-1 3 17 0.17 0.01
-1 4 0 5.16 0.12
-1 4 1 3.75 0.09
-1 4 2 10.57 0.24
-1 4 3 14.06 0.32
-1 4 4 7.32 0.17
-1 4 5 4.23 0.1
-1 4 6 0.09 0.01
-1 4 7 6.29 0.14
-1 4 8 3.88 0.09
-1 4 9 0.88 0.02
-1 4 10 1.48 0.04
-1 4 11 0.01 0.01
-1 4 12 0.01 0.01
-1 4 13 7.39 0.17
-1 4 14 0.04 0.01
-1 4 15 0.16 0.01
-1 4 16 0.02 0.01
-1 5 0 6.56 0.15
-1 5 1 23.17 0.52
-1 5 2 26.18 0.59
-1 5 3 0.45 0.01
-1 5 4 4.85 0.11
-1 5 5 13.48 0.31
-1 5 6 0.1 0.01
-1 5 7 0.33 0.01
-1 5 8 1.23 0.03
-1 5 9 0.01 0.01
-1 5 10 2.44 0.06
-1 5 11 2.5 0.06
-1 5 12 1.12 0.03
-1 5 13 0.09 0.01
-1 5 14 0.72 0.03
-1 5 15 0.88 0.03
-1 6 0 0.87 0.02
-1 6 1 0.85 0.02
-1 6 2 3.46 0.08
-1 6 3 0.4 0.01
-1 6 4 28.64 0.65
-1 6 5 0.01 0.01
-1 6 6 0.51 0.01
-1 6 7 3.78 0.09
-1 6 8 3.25 0.08
-1 6 9 2.02 0.05
-1 6 10 0.57 0.02
-1 6 11 5.35 0.13
-1 6 12 0.16 0.01
-1 6 13 0.31 0.02
-1 6 14 0.44 0.03
-1 6 15 1.52 0.05
-1 7 0 1.55 0.04
-1 7 1 10.83 0.25
-1 7 2 6.67 0.15
-1 7 3 0.88 0.02
-1 7 4 0.03 0.01
-1 7 5 5.19 0.12
-1 7 6 4.78 0.11
-1 7 7 2.36 0.06
-1 7 8 1.94 0.05
-1 7 9 0.32 0.01
-1 7 10 0.2 0.01
-1 7 11 1.85 0.05
-1 7 12 0.46 0.02
-1 7 13 0.01 0.01
-1 7 14 0.24 0.02
-1 8 0 0.05 0.01
-1 8 1 0.27 0.01
-1 8 2 18.71 0.42
-1 8 3 0.09 0.01
-1 8 4 0.82 0.02
-1 8 5 0.39 0.01
-1 8 6 0.24 0.01
-1 8 7 10.15 0.23
-1 8 8 0.55 0.02
-1 8 9 0.28 0.01
-1 8 10 0.01 0.01
-1 8 11 0.24 0.02
-1 8 12 0.85 0.03
-1 8 13 0.67 0.03
-1 9 0 2.13 0.05
-1 9 1 0.03 0.01
-1 9 2 2.9 0.07
-1 9 3 0.2 0.01
-1 9 4 0.7 0.02
-1 9 5 3.51 0.08
-1 9 6 6.32 0.15
-1 9 7 0.07 0.01
-1 9 8 0.09 0.01
-1 9 9 2.87 0.07
-1 9 10 1.13 0.04
-1 9 11 0.58 0.04
-1 9 12 0.1 0.02
-1 10 0 0.23 0.01
-1 10 1 2.68 0.06
-1 10 2 4.22 0.1
-1 10 3 3.21 0.08
-1 10 4 0.09 0.01
-1 10 5 9.54 0.22
-1 10 6 4.98 0.12
-1 10 7 0.86 0.03
-1 10 8 0.5 0.02
-1 10 9 1.93 0.05
-1 10 10 0.02 0.01
-1 10 11 0.12 0.01
-1 11 0 4.88 0.12
-1 11 1 2.58 0.06
-1 11 2 0.31 0.01
-1 11 3 0.01 0.01
-1 11 4 12.33 0.28
-1 11 5 0.02 0.01
-1 11 6 1.25 0.04
-1 11 7 0.1 0.01
-1 11 8 0.34 0.02
-1 11 9 1.31 0.04
-1 11 10 0.1 0.01
-1 12 0 0.3 0.01
-1 12 1 1.02 0.03
-1 12 2 0.86 0.02
-1 12 3 0.07 0.01
-1 12 4 8.64 0.2
-1 12 5 0.64 0.03
-1 12 6 1.76 0.05
-1 12 7 1.02 0.03
-1 12 8 0.01 0.01
-1 13 0 2.48 0.06
-1 13 1 0.08 0.01
-1 13 2 1.84 0.05
-1 13 3 0.03 0.01
-1 13 4 0.08 0.01
-1 13 5 0.82 0.03
-1 13 6 0.15 0.01
-1 13 7 0.29 0.03
-1 14 0 0.01 0.01
-1 14 1 0.02 0.01
-1 14 2 2.33 0.06
-1 14 3 0.73 0.03
-1 14 4 0.01 0.01
-1 14 5 0.09 0.01
-1 15 0 1.47 0.04
-1 15 1 0.05 0.01
-1 15 2 0.01 0.01
-1 15 3 0.58 0.03
-1 15 4 0.05 0.02
-1 16 0 0.45 0.03
-1 16 1 0.76 0.03
0 -17 2 0.02 0.02
0 -17 3 0.33 0.03
0 -17 4 0.34 0.02
0 -17 5 0.2 0.01
0 -17 6 0.38 0.02
0 -17 7 0.26 0.02
0 -17 8 0.02 0.01
0 -17 9 0.45 0.02
0 -17 10 0.54 0.03
0 -17 11 0.07 0.01
0 -17 12 0.01 0.01
0 -17 13 0.13 0.02
0 -16 1 0.04 0.01
0 -16 2 0.01 0.01
0 -16 3 0.94 0.04
0 -16 4 0.42 0.02
0 -16 5 0.02 0.01
0 -16 6 1.34 0.04
0 -16 7 1.97 0.05
0 -16 8 2.38 0.06
0 -16 9 0.3 0.02
0 -16 10 0.01 0.01
0 -16 11 0.01 0.01
0 -16 12 0.39 0.02
0 -16 13 0.01 0.01
0 -16 14 5.44 0.14
0 -16 15 2.06 0.06
0 -15 1 1.07 0.04
0 -15 2 0.01 0.01
0 -15 3 0.14 0.01
0 -15 4 1.19 0.04
0 -15 5 0.57 0.02
0 -15 6 0.83 0.03
0 -15 7 0.92 0.03
0 -15 8 0.07 0.01
0 -15 9 0.32 0.02
0 -15 10 0.29 0.01
0 -15 11 0.14 0.01
0 -15 12 0.01 0.01
0 -15 13 0.18 0.01
0 -15 14 0.01 0.01
0 -15 15 0.98 0.03
0 -15 16 0.09 0.02
0 -15 17 0.01 0.02
0 -14 1 0.28 0.01
0 -14 2 0.01 0.01
0 -14 3 1.19 0.03
0 -14 4 0.03 0.02
0 -14 5 12.2 0.28
0 -14 6 7.71 0.18
0 -14 7 2.93 0.07
0 -14 8 0.71 0.02
0 -14 9 0.01 0.01
0 -14 10 0.28 0.01
0 -14 11 0.02 0.01
0 -14 12 3.59 0.09
0 -14 13 0.44 0.02
0 -14 14 0.06 0.01
0 -14 15 0.03 0.01
0 -14 16 0.04 0.02
0 -14 17 0.52 0.04
0 -14 18 0.07 0.02
0 -13 1 0.38 0.01
0 -13 2 0.21 0.01
0 -13 3 0.11 0.01
0 -13 4 1.18 0.04
0 -13 5 0.08 0.01
0 -13 6 0.78 0.02
0 -13 7 0.04 0.01
0 -13 8 0.05 0.01
0 -13 9 0.01 0
0 -13 10 2.54 0.06
0 -13 11 1.5 0.04
0 -13 12 0.02 0.01
0 -13 13 1.03 0.03
0 -13 14 0.59 0.03
0 -13 15 0.14 0.01
0 -13 16 1.21 0.04
0 -13 17 0.83 0.03
0 -13 18 0.01 0.01
0 -12 1 1.46 0.04
0 -12 2 1.15 0.03
0 -12 3 5.55 0.13
0 -12 4 0.75 0.02
0 -12 5 0.07 0.01
0 -12 6 0.47 0.02
0 -12 7 1.4 0.04
0 -12 8 4.41 0.1
0 -12 9 0.32 0.01
0 -12 10 0.17 0.01
0 -12 11 1.8 0.05
0 -12 12 0.42 0.01
0 -12 13 0.04 0.01
0 -12 14 0.01 0.01
0 -12 15 0.01 0.01
0 -12 16 0.03 0.01
0 -12 17 1 0.04
0 -12 18 0.4 0.03
0 -12 19 0.04 0.01
0 -11 1 3.85 0.09
0 -11 2 0.54 0.02
0 -11 3 3.25 0.08
0 -11 4 2.49 0.06
0 -11 5 1.63 0.04
0 -11 6 0.16 0.01
0 -11 7 2.16 0.05
0 -11 8 6.74 0.16
0 -11 9 0.64 0.03
0 -11 10 0.95 0.03
0 -11 11 0.77 0.02
0 -11 12 0.1 0.01
0 -11 13 0.78 0.03
0 -11 14 6.13 0.14
0 -11 15 0.1 0.02
0 -11 16 0.01 0.01
0 -11 17 0.03 0.01
0 -11 18 0.47 0.03
0 -11 19 0.01 0.01
0 -10 1 1.64 0.04
0 -10 2 6.21 0.14
0 -10 3 1.18 0.03
0 -10 4 0.45 0.01
0 -10 5 0.86 0.02
0 -10 6 4.25 0.1
0 -10 7 0.36 0.01
0 -10 8 5.16 0.12
0 -10 9 0.27 0.01
0 -10 10 1.21 0.03
0 -10 11 0.99 0.03
0 -10 12 1.96 0.05
0 -10 13 1.09 0.03
0 -10 14 0.02 0.01
0 -10 15 1.3 0.04
0 -10 16 0.78 0.03
0 -10 17 0.18 0.01
0 -10 18 0.02 0.01
0 -10 19 0.1 0.02
0 -10 20 0.25 0.02
0 -9 1 0.07 0.01
0 -9 2 0.01 0
0 -9 3 0.03 0.01
0 -9 4 6.97 0.16
0 -9 5 22.61 0.51
0 -9 6 0.87 0.02
0 -9 7 2.16 0.05
0 -9 8 4.18 0.1
0 -9 9 2.68 0.06
0 -9 10 0.17 0.01
0 -9 11 0.12 0.01
0 -9 12 0.46 0.02
0 -9 13 0.1 0.01
0 -9 14 0.65 0.02
0 -9 15 3.4 0.08
0 -9 16 0.01 0.01
0 -9 17 0.08 0.01
0 -9 18 1.75 0.05
0 -9 19 0.28 0.02
0 -9 20 0.02 0.01
0 -8 1 7 0.16
0 -8 2 7.53 0.17
0 -8 3 2.5 0.06
0 -8 4 0.42 0.01
0 -8 5 1.81 0.04
0 -8 6 5.25 0.12
0 -8 7 7.23 0.17
0 -8 8 0.11 0.01
0 -8 9 0.66 0.02
0 -8 10 0.09 0.01
0 -8 11 4.18 0.1
0 -8 12 2.77 0.07
0 -8 13 0.07 0.01
0 -8 14 0.21 0.01
0 -8 15 1.53 0.04
0 -8 16 0.18 0.01
0 -8 17 3.38 0.09
0 -8 18 0.02 0.01
0 -8 19 0.08 0.01
0 -8 20 0.3 0.02
0 -7 1 1.47 0.04
0 -7 2 0.28 0.01
0 -7 3 3.44 0.08
0 -7 4 3.21 0.07
0 -7 5 2.87 0.07
0 -7 6 4.11 0.1
0 -7 7 1.6 0.04
0 -7 8 2.92 0.07
0 -7 9 27.82 0.63
0 -7 10 0.58 0.02
0 -7 11 2.6 0.06
0 -7 12 2.73 0.06
0 -7 13 0.59 0.02
0 -7 14 0.39 0.01
0 -7 15 0.78 0.02
0 -7 16 0.27 0.01
0 -7 17 0.01 0.01
0 -7 18 0.84 0.03
0 -7 19 0.22 0.01
0 -7 20 0.37 0.02
0 -6 1 6.01 0.14
0 -6 2 9.2 0.21
0 -6 3 0.05 0
0 -6 4 0.88 0.02
0 -6 5 7.34 0.17
0 -6 6 12.88 0.29
0 -6 7 3.54 0.08
0 -6 8 9.23 0.21
0 -6 9 0.08 0.01
0 -6 10 2.63 0.06
0 -6 11 4.33 0.1
0 -6 12 3.32 0.08
0 -6 13 0.06 0.01
0 -6 14 0.5 0.02
0 -6 15 10.37 0.24
0 -6 16 1.15 0.03
0 -6 17 0.02 0.01
0 -6 18 0.67 0.02
0 -6 19 0.46 0.03
0 -6 20 1.09 0.05
0 -5 1 1.38 0.03
0 -5 2 50.98 1.16
0 -5 3 24.91 0.57
0 -5 4 2.86 0.07
0 -5 5 0.96 0.02
0 -5 6 4.49 0.1
0 -5 7 21.59 0.49
0 -5 8 2.22 0.05
0 -5 9 4.42 0.1
0 -5 10 0.03 0.01
0 -5 11 0.41 0.01
0 -5 12 3.84 0.09
0 -5 13 5.51 0.13
0 -5 14 0 0
0 -5 15 0.17 0.01
0 -5 16 0.2 0.01
0 -5 17 0.01 0.01
0 -5 18 0.05 0.01
0 -5 19 2.43 0.06
0 -5 20 0.02 0.02
0 -4 1 3.18 0.07
0 -4 2 3.78 0.09
0 -4 3 26.25 0.6
0 -4 4 2.82 0.07
0 -4 5 2.94 0.07
0 -4 6 63.9 1.45
0 -4 7 3.36 0.08
0 -4 8 2.71 0.06
0 -4 9 5.43 0.13
0 -4 10 0 0
0 -4 11 17.98 0.41
0 -4 12 0.13 0.01
0 -4 13 0.07 0.01
0 -4 14 1.41 0.04
0 -4 15 1.74 0.04
0 -4 16 0.79 0.02
0 -4 17 2.57 0.06
0 -4 18 5.55 0.13
0 -4 19 0.02 0.01
0 -4 20 0.14 0.02
0 -3 1 4.55 0.11
0 -3 2 19.34 0.44
0 -3 3 48.35 1.1
0 -3 4 33.08 0.76
0 -3 5 9.24 0.22
0 -3 6 6.38 0.15
0 -3 7 5.92 0.14
0 -3 8 0.3 0.01
0 -3 9 0.51 0.02
0 -3 10 8.09 0.19
0 -3 11 0.88 0.02
0 -3 12 1.34 0.04
0 -3 13 3.91 0.09
0 -3 14 1.86 0.05
0 -3 15 0.1 0.01
0 -3 16 0.65 0.02
0 -3 17 10.65 0.25
0 -3 18 0.04 0.01
0 -3 19 0.06 0.01
0 -2 1 12.69 0.29
0 -2 2 290.01 6.74
0 -2 3 17.49 0.4
0 -2 4 0.94 0.02
0 -2 5 13.19 0.3
0 -2 6 27.98 0.64
0 -2 7 8.78 0.2
0 -2 8 5.7 0.13
0 -2 9 119.69 2.75
0 -2 10 0.49 0.02
0 -2 11 0.53 0.01
0 -2 12 1.38 0.04
0 -2 13 0.01 0.01
0 -2 14 0.31 0.01
0 -2 15 1.52 0.04
0 -2 16 0.98 0.03
0 -2 17 4.59 0.11
0 -2 18 0.01 0.01
0 -2 19 0.41 0.02
0 -1 1 8.6 0.2
0 -1 2 0.19 0.01
0 -1 3 16.9 0.4
0 -1 4 7.1 0.17
0 -1 5 0.03 0.01
0 -1 6 2.48 0.06
0 -1 7 0.12 0.01
0 -1 8 40.8 0.94
0 -1 9 2.35 0.06
0 -1 10 0.05 0.01
0 -1 11 1.46 0.04
0 -1 12 3.77 0.09
0 -1 13 6.83 0.16
0 -1 14 2.62 0.06
0 -1 15 5.18 0.12
0 -1 16 1.38 0.04
0 -1 17 0.01 0.01
0 -1 18 0.27 0.02
0 -1 19 0.29 0.03
0 0 1 51.09 1.16
0 0 2 17.39 0.4
0 0 3 64.55 1.48
0 0 4 10.72 0.25
0 0 5 3.27 0.08
0 0 6 14.22 0.33
0 0 7 26.39 0.6
0 0 8 9.61 0.22
0 0 9 0.46 0.01
0 0 10 8.78 0.2
0 0 11 7.84 0.18
0 0 12 0.27 0.01
0 0 13 1.63 0.04
0 0 14 0.04 0.01
0 0 15 2.5 0.06
0 0 16 0.38 0.01
0 0 17 0.04 0.01
0 0 18 0.06 0.01
0 1 0 17.03 0.39
0 1 1 0.36 0.01
0 1 2 14.44 0.33
0 1 3 34.72 0.8
0 1 4 29.28 0.66
0 1 5 0.06 0.01
0 1 6 26.3 0.6
0 1 7 21.43 0.49
0 1 8 0.94 0.03
0 1 9 0.26 0.01
0 1 10 0 0
0 1 11 11.69 0.27
0 1 12 0.05 0.01
0 1 13 2.01 0.05
0 1 14 0.09 0.01
0 1 15 0.14 0.01
0 1 16 1.37 0.04
0 1 17 1.35 0.04
0 1 18 0.26 0.02
0 2 0 4.55 0.11
0 2 1 47.36 1.08
0 2 2 12.57 0.29
0 2 3 44.37 1.01
0 2 4 22.96 0.52
0 2 5 1.76 0.04
0 2 6 0.01 0.01
0 2 7 0.7 0.02
0 2 8 0.34 0.01
0 2 9 2.55 0.06
0 2 10 3.57 0.08
0 2 11 3.47 0.08
0 2 12 0.35 0.01
0 2 13 1.73 0.04
0 2 14 3.28 0.08
0 2 15 2.15 0.06
0 2 16 0.02 0.01
0 2 17 0.87 0.03
0 3 0 4.59 0.11
0 3 1 5.45 0.13
0 3 2 86.89 1.98
0 3 3 3.74 0.09
0 3 4 9.84 0.23
0 3 5 2.7 0.07
0 3 6 6.88 0.16
0 3 7 17.31 0.39
0 3 8 4.49 0.1
0 3 9 10.02 0.23
0 3 10 0.15 0.01
0 3 11 3.12 0.08
0 3 12 0.29 0.01
0 3 13 0.02 0.01
0 3 14 0.58 0.03
0 3 15 0.02 0.02
0 3 16 0.05 0.01
0 3 17 2.48 0.1
0 4 0 3.58 0.08
0 4 1 0.04 0.01
0 4 2 16.9 0.38
0 4 3 5.04 0.12
0 4 4 9.51 0.22
0 4 5 11.78 0.27
0 4 6 6.33 0.14
0 4 7 0.87 0.02
0 4 8 7.19 0.17
0 4 9 6.43 0.15
0 4 10 0.65 0.02
0 4 11 0.08 0.01
0 4 12 0.31 0.01
0 4 13 0.92 0.03
0 4 14 1.51 0.04
0 4 15 0.07 0.01
0 4 16 0.01 0.01
0 5 0 92.73 2.1
0 5 1 1.16 0.03
0 5 2 9.13 0.21
0 5 3 0 0
0 5 4 1.27 0.03
0 5 5 0.44 0.01
0 5 6 1.58 0.04
0 5 7 0.47 0.01
0 5 8 7.07 0.16
0 5 9 0.94 0.03
0 5 10 4.46 0.1
0 5 11 1.9 0.05
0 5 12 3.03 0.07
0 5 13 0.01 0.01
0 5 14 0.3 0.02
0 5 15 0.42 0.02
0 6 0 13.73 0.31
0 6 1 0.36 0.01
0 6 2 2.48 0.06
0 6 3 3.38 0.08
0 6 4 6.93 0.16
0 6 5 5.91 0.14
0 6 6 0.04 0.01
0 6 7 2.79 0.07
0 6 8 1.23 0.03
0 6 9 2.15 0.05
0 6 10 0.04 0.01
0 6 11 1.82 0.05
0 6 12 2.21 0.06
0 6 13 0.42 0.02
0 6 14 0.46 0.04
0 7 0 0.14 0.01
0 7 1 17.25 0.39
0 7 2 8.6 0.2
0 7 3 2.92 0.07
0 7 4 6.71 0.15
0 7 5 4.09 0.09
0 7 6 1 0.03
0 7 7 0.76 0.02
0 7 8 0.2 0.01
0 7 9 0.03 0.01
0 7 10 0.49 0.02
0 7 11 0.8 0.03
0 7 12 1.27 0.04
0 7 13 0.15 0.01
0 7 14 0.09 0.05
0 8 0 0.61 0.02
0 8 1 1.41 0.03
0 8 2 1.5 0.04
0 8 3 10.17 0.23
0 8 4 2.97 0.07
0 8 5 1.36 0.04
0 8 6 0.01 0.01
0 8 7 0.88 0.03
0 8 8 1.44 0.04
0 8 9 7.17 0.17
0 8 10 1.32 0.04
0 8 11 0.09 0.01
0 8 12 0.1 0.01
0 8 13 0.01 0.01
0 9 0 1.63 0.04
0 9 1 6.55 0.15
0 9 2 0.02 0.01
0 9 3 0.79 0.02
0 9 4 0.03 0.01
0 9 5 1.53 0.04
0 9 6 6.68 0.16
0 9 7 0.04 0.01
0 9 8 0.18 0.01
0 9 9 0.01 0.01
0 9 10 0.45 0.02
0 9 11 0.34 0.02
0 9 12 0.21 0.05
0 10 0 7.44 0.17
0 10 1 5.79 0.13
0 10 2 2.12 0.05
0 10 3 1.26 0.03
0 10 4 0.07 0.01
0 10 5 3.08 0.07
0 10 6 0.98 0.03
0 10 7 1.35 0.04
0 10 8 0.4 0.02
0 10 9 0.53 0.02
0 10 10 0.13 0.02
0 11 0 0.11 0.01
0 11 1 0.75 0.02
0 11 2 0.44 0.02
0 11 3 0.12 0.01
0 11 4 0.01 0.01
0 11 5 2.59 0.06
0 11 6 0.2 0.02
0 11 7 1.6 0.05
0 11 8 0.03 0.01
0 11 9 0.32 0.02
0 12 0 0.22 0.01
0 12 1 0.21 0.01
0 12 2 2.56 0.07
0 12 3 8.26 0.19
0 12 4 4.05 0.1
0 12 5 0.08 0.01
0 12 6 0.17 0.01
0 12 7 0.01 0.01
0 12 8 0.45 0.02
0 13 0 1.21 0.04
0 13 1 0.46 0.02
0 13 2 4.03 0.1
0 13 3 2.54 0.07
0 13 4 0.06 0.01
0 13 5 1.46 0.04
0 13 6 0.26 0.02
0 14 0 0.16 0.01
0 14 1 1.1 0.04
0 14 2 1.89 0.05
0 14 3 2.68 0.07
0 14 4 0.62 0.03
0 14 5 0.01 0.01
0 15 0 2.94 0.07
0 15 1 0.1 0.01
0 15 2 0.05 0.01
0 15 3 0.02 0.01
0 16 0 0.42 0.02
0 16 1 0.21 0.03
1 -18 6 0.01 0.01
1 -18 7 0.1 0.02
1 -18 8 0.33 0.03
1 -18 9 0.17 0.02
1 -18 10 0.3 0.03
1 -17 1 0.01 0.01
1 -17 2 0.42 0.03
1 -17 3 0.51 0.03
1 -17 4 0.41 0.02
1 -17 5 0.01 0.01
1 -17 6 0.48 0.02
1 -17 7 0.61 0.03
1 -17 8 0.36 0.02
1 -17 9 0.74 0.04
1 -17 10 0.01 0.01
1 -17 11 1.18 0.04
1 -17 12 0.02 0.01
1 -17 13 0.04 0.01
1 -17 14 0.1 0.02
1 -16 1 0.01 0.01
1 -16 2 0.82 0.04
1 -16 3 0.86 0.03
1 -16 4 0.25 0.02
1 -16 5 0.09 0.02
1 -16 6 0.27 0.01
1 -16 7 0.4 0.02
1 -16 8 0.05 0.01
1 -16 9 0.01 0.01
1 -16 10 0.4 0.04
1 -16 11 0.07 0.01
1 -16 12 0.23 0.02
1 -16 13 1.03 0.03
1 -16 14 0.22 0.02
1 -16 15 0.9 0.03
1 -16 16 0.04 0.03
1 -15 1 0.01 0.01
1 -15 2 1.63 0.04
1 -15 3 0.01 0.01
1 -15 4 0.09 0.01
1 -15 5 0.39 0.02
1 -15 6 0.85 0.03
1 -15 7 0.9 0.03
1 -15 8 0.18 0.01
1 -15 9 0.64 0.02
1 -15 10 0.88 0.03
1 -15 11 1.38 0.04
1 -15 12 0.08 0.01
1 -15 13 0.69 0.03
1 -15 14 0.16 0.01
1 -15 15 0.02 0.02
1 -15 16 0.12 0.02
1 -15 17 0.04 0.02
1 -14 1 0.13 0.01
1 -14 2 0.29 0.02
1 -14 3 2.53 0.06
1 -14 4 1.87 0.05
1 -14 5 4 0.1
1 -14 6 1.99 0.05
1 -14 7 0.66 0.03
1 -14 8 1.19 0.03
1 -14 9 0.22 0.01
1 -14 10 0.19 0.01
1 -14 11 0.6 0.02
1 -14 12 3.97 0.1
1 -14 13 11.52 0.27
1 -14 14 0.23 0.02
1 -14 15 0.01 0.01
1 -14 16 0.67 0.03
1 -14 17 0.45 0.04
1 -14 18 0.02 0.02
1 -13 1 2.4 0.06
1 -13 2 1.67 0.04
1 -13 3 0.11 0.01
1 -13 4 0.95 0.03
1 -13 5 7.52 0.17
1 -13 6 0.01 0.01
1 -13 7 0.15 0.01
1 -13 8 0.2 0.01
1 -13 9 0.79 0.02
1 -13 10 1.45 0.04
1 -13 11 0.07 0.01
1 -13 12 0.16 0.01
1 -13 13 0.37 0.02
1 -13 14 0.6 0.03
1 -13 15 0.41 0.02
1 -13 16 0.04 0.01
1 -13 17 0.13 0.01
1 -13 18 0.29 0.02
1 -12 1 0.08 0.01
1 -12 2 2.67 0.07
1 -12 3 9.33 0.22
1 -12 4 26.79 0.61
1 -12 5 0.68 0.02
1 -12 6 1.24 0.03
1 -12 7 4.57 0.11
1 -12 8 3.75 0.09
1 -12 9 0.01 0.01
1 -12 10 2.39 0.06
1 -12 11 9.96 0.23
1 -12 12 0.47 0.01
1 -12 13 0.02 0.01
1 -12 14 0.01 0.01
1 -12 15 0.23 0.01
1 -12 16 0.26 0.01
1 -12 17 0.84 0.04
1 -12 18 0.03 0.02
1 -12 19 0.08 0.01
1 -11 1 0.88 0.02
1 -11 2 0.23 0.01
1 -11 3 2.84 0.07
1 -11 4 0.8 0.02
1 -11 5 2.07 0.05
1 -11 6 0.44 0.01
1 -11 7 0.06 0.01
1 -11 8 0.25 0.01
1 -11 9 0.12 0.01
1 -11 10 2.53 0.06
1 -11 11 3.61 0.08
1 -11 12 0.06 0.01
1 -11 13 0.65 0.02
1 -11 14 0.01 0.01
1 -11 15 4.86 0.12
1 -11 16 0.01 0.01
1 -11 17 0.02 0.01
1 -11 18 0.41 0.02
1 -11 19 0.06 0.01
1 -10 1 0.11 0.01
1 -10 2 20.99 0.48
1 -10 3 1.92 0.04
1 -10 4 0.01 0.01
1 -10 5 0.14 0.01
1 -10 6 0.01 0.01
1 -10 7 8.47 0.19
1 -10 8 3.04 0.07
1 -10 9 1.14 0.03
1 -10 10 1.22 0.03
1 -10 11 2.46 0.06
1 -10 12 1.39 0.04
1 -10 13 0.43 0.01
1 -10 14 0.19 0.01
1 -10 15 0.14 0.01
1 -10 16 0.19 0.02
1 -10 17 0.37 0.02
1 -10 18 0.31 0.02
1 -10 19 0.22 0.02
1 -9 1 6.73 0.15
1 -9 2 0.03 0.01
1 -9 3 1.02 0.03
1 -9 4 4.87 0.11
1 -9 5 0.25 0.01
1 -9 6 15.76 0.36
1 -9 7 1.17 0.03
1 -9 8 1.52 0.04
1 -9 9 1.74 0.04
1 -9 10 1.13 0.03
1 -9 11 2.03 0.05
1 -9 12 2.77 0.07
1 -9 13 7.3 0.17
1 -9 14 0.91 0.03
1 -9 15 1.32 0.04
1 -9 16 0.34 0.01
1 -9 17 0.56 0.03
1 -9 18 0.41 0.02
1 -9 19 0.25 0.02
1 -9 20 0.07 0.01
1 -8 1 8.1 0.18
1 -8 2 14.84 0.34
1 -8 3 3.56 0.08
1 -8 4 0.61 0.02
1 -8 5 17.22 0.39
1 -8 6 0.04 0.01
1 -8 7 4.39 0.1
1 -8 8 2.56 0.07
1 -8 9 0 0
1 -8 10 0.03 0.01
1 -8 11 1.2 0.03
1 -8 12 2.76 0.07
1 -8 13 3.62 0.09
1 -8 14 0.01 0.01
1 -8 15 1.08 0.03
1 -8 16 0.86 0.03
1 -8 17 0.21 0.02
1 -8 18 0.61 0.02
1 -8 19 0.01 0.01
1 -8 20 0.44 0.03
1 -7 1 0.08 0.01
1 -7 2 1.98 0.05
1 -7 3 3.04 0.07
1 -7 4 40.37 0.92
1 -7 5 11.02 0.25
1 -7 6 3.12 0.07
1 -7 7 1.03 0.03
1 -7 8 8.85 0.2
1 -7 9 5.86 0.13
1 -7 10 2.42 0.06
1 -7 11 0.55 0.02
1 -7 12 0.27 0.01
1 -7 13 0.17 0.01
1 -7 14 3.12 0.07
1 -7 15 0.79 0.02
1 -7 16 1.31 0.03
1 -7 17 0.22 0.01
1 -7 18 1.01 0.04
1 -7 19 1.03 0.04
1 -7 20 0.12 0.02
1 -6 1 6.38 0.14
1 -6 2 15.73 0.36
1 -6 3 2.14 0.05
1 -6 4 1.02 0.03
1 -6 5 1.43 0.04
1 -6 6 16.52 0.38
1 -6 7 5.89 0.14
1 -6 8 0.06 0.01
1 -6 9 0.57 0.02
1 -6 10 1.1 0.03
1 -6 11 5.5 0.13
1 -6 12 3.39 0.08
1 -6 13 0.86 0.03
1 -6 14 2.37 0.06
1 -6 15 0.52 0.02
1 -6 16 2.23 0.06
1 -6 17 0.95 0.03
1 -6 18 0.1 0.01
1 -6 19 0.06 0.01
1 -6 20 0.13 0.02
1 -5 1 0.06 0.01
1 -5 2 12.58 0.29
1 -5 3 8.88 0.2
1 -5 4 0.13 0.01
1 -5 5 6.28 0.14
1 -5 6 1.72 0.04
1 -5 7 8.3 0.19
1 -5 8 16.08 0.36
1 -5 9 22.26 0.51
1 -5 10 3.24 0.07
1 -5 11 0.35 0.01
1 -5 12 3.09 0.07
1 -5 13 1.5 0.04
1 -5 14 2.58 0.06
1 -5 15 0.07 0.01
1 -5 16 0.08 0.01
1 -5 17 0.19 0.01
1 -5 18 0.04 0.01
1 -5 19 1.15 0.03
1 -5 20 0.16 0.03
1 -4 1 27.96 0.63
1 -4 2 11.17 0.25
1 -4 3 9.87 0.23
1 -4 4 0.79 0.02
1 -4 5 56.13 1.28
1 -4 6 1.2 0.03
1 -4 7 6.27 0.14
1 -4 8 0.73 0.02
1 -4 9 0.1 0.01
1 -4 10 1.06 0.03
1 -4 11 4.56 0.11
1 -4 12 0.03 0.01
1 -4 13 12.34 0.28
1 -4 14 1.28 0.04
1 -4 15 3.68 0.09
1 -4 16 3.48 0.08
1 -4 17 0.3 0.02
1 -4 18 0.59 0.02
1 -4 19 0.07 0.01
1 -3 1 0.12 0.01
1 -3 2 41.94 0.95
1 -3 3 75.19 1.71
1 -3 4 1.08 0.03
1 -3 5 31.05 0.71
1 -3 6 9.51 0.22
1 -3 7 5.02 0.12
1 -3 8 6.84 0.16
1 -3 9 0.68 0.02
1 -3 10 6.16 0.14
1 -3 11 0.21 0.01
1 -3 12 7.35 0.17
1 -3 13 1.88 0.05
1 -3 14 1.74 0.05
1 -3 15 0.09 0.01
1 -3 16 0.14 0.01
1 -3 17 0.13 0.01
1 -3 18 1.18 0.03
1 -3 19 0.07 0.01
1 -2 1 3.92 0.09
1 -2 2 31.94 0.73
1 -2 3 0.77 0.02
1 -2 4 48.69 1.12
1 -2 5 23.98 0.56
1 -2 6 39.46 0.89
1 -2 7 10.28 0.24
1 -2 8 2.68 0.06
1 -2 9 0.48 0.01
1 -2 10 9.32 0.21
1 -2 11 6.01 0.14
1 -2 12 1.24 0.03
1 -2 13 0.01 0.01
1 -2 14 0.67 0.02
1 -2 15 0 0
1 -2 16 12.16 0.29
1 -2 17 0.29 0.01
1 -2 18 0.15 0.01
1 -2 19 0.98 0.04
1 -1 1 5.49 0.13
1 -1 2 2.56 0.06
1 -1 3 152.63 3.58
1 -1 4 23.56 0.54
1 -1 5 0.07 0.01
1 -1 6 13.97 0.32
1 -1 7 6.56 0.15
1 -1 8 0.03 0.01
1 -1 9 5.83 0.13
1 -1 10 0.01 0.01
1 -1 11 0.03 0.01
1 -1 12 0.78 0.02
1 -1 13 1.7 0.04
1 -1 14 0.09 0.01
1 -1 15 9.7 0.22
1 -1 16 2.97 0.08
1 -1 17 0.8 0.03
1 -1 18 1.02 0.03
1 0 0 36.52 0.85
1 0 1 154.29 3.64
1 0 2 1.5 0.04
1 0 3 0.3 0.01
1 0 4 0.01 0
1 0 5 3.56 0.08
1 0 6 2.54 0.06
1 0 7 116.98 2.7
1 0 8 27.25 0.63
1 0 9 6.42 0.15
1 0 10 14.32 0.34
1 0 11 0.34 0.01
1 0 12 0.01 0.01
1 0 13 0.18 0.01
1 0 14 6.45 0.15
1 0 15 2.41 0.06
1 0 16 0.72 0.02
1 0 17 0.45 0.02
1 0 18 0.44 0.03
1 1 0 16.53 0.38
1 1 1 11.58 0.26
1 1 2 13.27 0.3
1 1 3 12.39 0.28
1 1 4 3.77 0.09
1 1 5 2.01 0.05
1 1 6 11.58 0.27
1 1 7 13.43 0.31
1 1 8 7.83 0.19
1 1 9 2.98 0.07
1 1 10 0.35 0.01
1 1 11 0.01 0.01
1 1 12 1.09 0.03
1 1 13 16.9 0.39
1 1 14 0.1 0.01
1 1 15 1.2 0.03
1 1 16 0.29 0.01
1 1 17 0.21 0.01
1 2 0 95.02 2.18
1 2 1 83.38 1.9
1 2 2 0.03 0.01
1 2 3 11.45 0.26
1 2 4 5.95 0.14
1 2 5 76.32 1.73
1 2 6 17.25 0.39
1 2 7 0.01 0.01
1 2 8 0.53 0.01
1 2 9 0.03 0.01
1 2 10 8.22 0.19
1 2 11 2.91 0.07
1 2 12 0.42 0.02
1 2 13 0.17 0.01
1 2 14 1.32 0.04
1 2 15 0.82 0.03
1 2 16 0.23 0.02
1 2 17 0.07 0.01
1 3 0 0.05 0.01
1 3 1 0.2 0.01
1 3 2 1.22 0.03
1 3 3 8.4 0.19
1 3 4 29.14 0.66
1 3 5 0.25 0.01
1 3 6 11.79 0.27
1 3 7 7.39 0.17
1 3 8 3.41 0.08
1 3 9 6.03 0.14
1 3 10 3.94 0.09
1 3 11 1.11 0.04
1 3 12 3.05 0.07
1 3 13 0.01 0.01
1 3 14 0.98 0.03
1 3 15 0.01 0.01
1 3 16 2.54 0.07
1 4 0 4.77 0.11
1 4 1 35.68 0.81
1 4 2 1.35 0.03
1 4 3 14.57 0.33
1 4 4 8.6 0.2
1 4 5 1.93 0.05
1 4 6 1.6 0.04
1 4 7 0.01 0.01
1 4 8 0.71 0.02
1 4 9 0.48 0.01
1 4 10 0.79 0.02
1 4 11 2.69 0.07
1 4 12 0.62 0.02
1 4 13 0.08 0.01
1 4 14 1.94 0.05
1 4 15 2.5 0.07
1 4 16 0.07 0.04
1 5 0 4.19 0.1
1 5 1 38.14 0.86
1 5 2 0.99 0.03
1 5 3 8.65 0.2
1 5 4 0.61 0.02
1 5 5 0.31 0.01
1 5 6 3.62 0.08
1 5 7 24.28 0.55
1 5 8 0.17 0.01
1 5 9 0.77 0.02
1 5 10 2.65 0.06
1 5 11 1.52 0.04
1 5 12 0.09 0.01
1 5 13 0.07 0.01
1 5 14 0.03 0.01
1 5 15 0.7 0.05
1 6 0 0.42 0.01
1 6 1 3.78 0.09
1 6 2 0.04 0.01
1 6 3 0.01 0
1 6 4 1.68 0.04
1 6 5 8.27 0.19
1 6 6 4.33 0.1
1 6 7 0.01 0.01
1 6 8 3.39 0.08
1 6 9 2.54 0.06
1 6 10 1.54 0.04
1 6 11 0.2 0.01
1 6 12 0.05 0.01
1 6 13 1.14 0.04
1 6 14 0.57 0.05
1 7 0 0.49 0.01
1 7 1 13.75 0.31
1 7 2 8.29 0.19
1 7 3 0.2 0.01
1 7 4 0.61 0.02
1 7 5 3.43 0.08
1 7 6 0.27 0.01
1 7 7 0.88 0.02
1 7 8 3.83 0.09
1 7 9 0.01 0.01
1 7 10 0.01 0.01
1 7 11 2.4 0.06
1 7 12 1.39 0.04
1 7 13 0.21 0.02
1 8 0 4.86 0.11
1 8 1 0.12 0.01
1 8 2 0.01 0
1 8 3 1.31 0.03
1 8 4 5.55 0.13
1 8 5 3.08 0.07
1 8 6 0.02 0.01
1 8 7 0.19 0.01
1 8 8 2.08 0.05
1 8 9 0.02 0.01
1 8 10 2.39 0.06
1 8 11 0.04 0.01
1 8 12 0.1 0.01
1 9 0 0.54 0.02
1 9 1 1.78 0.04
1 9 2 10.55 0.24
1 9 3 0.69 0.02
1 9 4 0.58 0.02
1 9 5 1.47 0.04
1 9 6 1.9 0.05
1 9 7 0.4 0.02
1 9 8 0.04 0.01
1 9 9 0.05 0.02
1 9 10 0.01 0.01
1 9 11 0.3 0.02
1 10 0 0.26 0.01
1 10 1 2.22 0.05
1 10 2 0.96 0.03
1 10 3 1.29 0.04
1 10 4 1.37 0.04
1 10 5 0.58 0.02
1 10 6 0.01 0.01
1 10 7 0.42 0.02
1 10 8 5.92 0.14
1 10 9 0.32 0.02
1 10 10 0.01 0.01
1 11 0 4.14 0.1
1 11 1 0.23 0.01
1 11 2 0.32 0.02
1 11 3 0.41 0.02
1 11 4 0.29 0.01
1 11 5 2.34 0.06
1 11 6 1.35 0.04
1 11 7 0.09 0.02
1 11 8 0.01 0.01
1 11 9 0.12 0.02
1 12 0 0.21 0.01
1 12 1 0.2 0.01
1 12 2 1.66 0.06
1 12 3 0.01 0.01
1 12 4 1.85 0.06
1 12 5 0.31 0.02
1 12 6 0.31 0.01
1 12 7 0.09 0.01
1 13 0 0.58 0.02
1 13 1 0.33 0.02
1 13 2 0.05 0.01
1 13 3 0.19 0.01
1 13 4 0.34 0.02
1 13 5 0.01 0.01
1 13 6 0.73 0.03
1 14 0 0.51 0.02
1 14 1 0.51 0.03
1 14 2 6.67 0.16
1 14 3 0.04 0.01
1 14 4 0.13 0.01
1 15 0 0.11 0.02
1 15 1 2.95 0.08
1 15 2 0.03 0.02
1 16 0 2.06 0.08
2 -18 4 0.16 0.03
2 -18 5 0.11 0.01
2 -18 6 0.12 0.02
2 -18 7 0.01 0.01
2 -18 8 0.02 0.02
2 -18 9 0.1 0.02
2 -18 10 0.24 0.02
2 -18 11 0.32 0.02
2 -17 1 0.01 0.01
2 -17 2 0.4 0.02
2 -17 3 0.89 0.03
2 -17 4 0.01 0.01
2 -17 5 0.09 0.02
2 -17 6 0.8 0.03
2 -17 7 0.46 0.02
2 -17 8 0.01 0.01
2 -17 9 0.01 0.01
2 -17 10 0.82 0.05
2 -17 11 0.09 0.02
2 -17 12 0.08 0.01
2 -17 13 0.3 0.02
2 -17 14 0.1 0.02
2 -16 1 0.04 0.02
2 -16 2 0.05 0.01
2 -16 3 0.32 0.02
2 -16 4 0.52 0.04
2 -16 5 0.9 0.03
2 -16 6 0.1 0.01
2 -16 7 0.1 0.01
2 -16 8 0.08 0.01
2 -16 9 2.58 0.07
2 -16 10 0.09 0.01
2 -16 11 0.02 0.01
2 -16 12 0.09 0.02
2 -16 13 0.36 0.04
2 -16 14 0.13 0.02
2 -16 15 0.17 0.02
2 -16 16 0.31 0.06
2 -15 1 3.52 0.09
2 -15 2 0.34 0.02
2 -15 3 0.01 0.01
2 -15 4 0.17 0.01
2 -15 5 0.01 0.01
2 -15 6 0.24 0.01
2 -15 7 3.35 0.09
2 -15 8 0.13 0.01
2 -15 9 0.73 0.03
2 -15 10 0.98 0.03
2 -15 11 0.63 0.02
2 -15 12 0.97 0.03
2 -15 13 0.01 0.02
2 -15 14 0.17 0.01
2 -15 15 0.01 0.02
2 -15 16 0.91 0.03
2 -15 17 0.07 0.03
2 -14 1 0.07 0.02
2 -14 2 0.64 0.02
2 -14 3 1.57 0.05
2 -14 4 3.14 0.08
2 -14 5 0.19 0.01
2 -14 6 0.23 0.01
2 -14 7 1.74 0.04
2 -14 8 0.02 0.01
2 -14 9 0.18 0.02
2 -14 10 0.73 0.03
2 -14 11 0.17 0.01
2 -14 12 1.96 0.06
2 -14 13 0.09 0.01
2 -14 14 0.85 0.03
2 -14 15 0.28 0.02
2 -14 16 0.01 0.01
2 -14 17 0.12 0.01
2 -14 18 0.53 0.04
2 -13 1 2.09 0.06
2 -13 2 1.41 0.04
2 -13 3 0.17 0.01
2 -13 4 0.05 0.01
2 -13 5 0.81 0.02
2 -13 6 0.64 0.02
2 -13 7 3.1 0.07
2 -13 8 0.36 0.01
2 -13 9 0.01 0.01
2 -13 10 2.69 0.07
2 -13 11 4.34 0.1
2 -13 12 0.12 0.01
2 -13 13 0.26 0.02
2 -13 14 0.33 0.01
2 -13 15 0.4 0.02
2 -13 16 0.23 0.02
2 -13 17 0.19 0.02
2 -13 18 0.91 0.03
2 -12 1 0.38 0.02
2 -12 2 1.04 0.03
2 -12 3 13.71 0.31
2 -12 4 1.29 0.03
2 -12 5 1.36 0.04
2 -12 6 0.01 0.01
2 -12 7 1.77 0.05
2 -12 8 1.47 0.04
2 -12 9 1.74 0.04
2 -12 10 6.1 0.14
2 -12 11 14.81 0.34
2 -12 12 2.37 0.06
2 -12 13 1.69 0.04
2 -12 14 2.58 0.07
2 -12 15 0.22 0.02
2 -12 16 0.42 0.02
2 -12 17 0.01 0.01
2 -12 18 5.59 0.14
2 -12 19 0.34 0.02
2 -11 1 6.08 0.14
2 -11 2 3.44 0.08
2 -11 3 2.63 0.06
2 -11 4 7.44 0.17
2 -11 5 3.99 0.09
2 -11 6 3.91 0.09
2 -11 7 0.7 0.02
2 -11 8 0.04 0.01
2 -11 9 6.17 0.15
2 -11 10 0.39 0.01
2 -11 11 0.01 0.01
2 -11 12 1.21 0.04
2 -11 13 0.02 0.01
2 -11 14 0.69 0.02
2 -11 15 0.34 0.02
2 -11 16 0.04 0.01
2 -11 17 1.16 0.04
2 -11 18 0.41 0.02
2 -11 19 0.67 0.04
2 -10 1 29.5 0.67
2 -10 2 24.58 0.56
2 -10 3 5.04 0.12
2 -10 4 6.82 0.16
2 -10 5 3.24 0.08
2 -10 6 0 0
2 -10 7 7.05 0.16
2 -10 8 0.03 0.01
2 -10 9 27.98 0.64
2 -10 10 1.27 0.03
2 -10 11 4.27 0.1
2 -10 12 2.27 0.06
2 -10 13 0.09 0.01
2 -10 14 0.54 0.02
2 -10 15 0.19 0.01
2 -10 16 1.01 0.03
2 -10 17 0.21 0.02
2 -10 18 0.44 0.02
2 -10 19 0.15 0.01
2 -9 1 11.67 0.27
2 -9 2 0.01 0.01
2 -9 3 0.43 0.01
2 -9 4 6.01 0.14
2 -9 5 6.3 0.14
2 -9 6 0.22 0.01
2 -9 7 0.04 0.01
2 -9 8 0.15 0.01
2 -9 9 0.02 0.01
2 -9 10 4.08 0.09
2 -9 11 3.15 0.07
2 -9 12 0.01 0.01
2 -9 13 1.54 0.04
2 -9 14 3.71 0.09
2 -9 15 1.16 0.04
2 -9 16 1.65 0.05
2 -9 17 0.12 0.01
2 -9 18 0.09 0.02
2 -9 19 0.01 0.01
2 -8 1 8.99 0.2
2 -8 2 16.77 0.38
2 -8 3 6.85 0.16
2 -8 4 0.01 0
2 -8 5 1.55 0.04
2 -8 6 0.99 0.03
2 -8 7 5.35 0.12
2 -8 8 10.54 0.24
2 -8 9 1.7 0.04
2 -8 10 0.21 0.01
2 -8 11 2.61 0.06
2 -8 12 5.82 0.13
2 -8 13 0.14 0.01
2 -8 14 0.1 0.01
2 -8 15 0.15 0.01
2 -8 16 0.19 0.01
2 -8 17 0.08 0.01
2 -8 18 0.16 0.01
2 -8 19 0.64 0.03
2 -7 1 3.19 0.07
2 -7 2 0.86 0.02
2 -7 3 5.23 0.12
2 -7 4 1.54 0.04
2 -7 5 25.12 0.57
2 -7 6 3.86 0.09
2 -7 7 0.01 0
2 -7 8 2.79 0.07
2 -7 9 1.15 0.03
2 -7 10 0.17 0.01
2 -7 11 15.16 0.34
2 -7 12 0.36 0.01
2 -7 13 0.16 0.01
2 -7 14 2.07 0.05
2 -7 15 4.13 0.1
2 -7 16 0.42 0.02
2 -7 17 0.1 0.01
2 -7 18 2 0.05
2 -7 19 0.02 0.01
2 -6 1 10.1 0.23
2 -6 2 14.97 0.34
2 -6 3 52.81 1.19
2 -6 4 6.18 0.14
2 -6 5 0.44 0.01
2 -6 6 8.59 0.2
2 -6 7 8.62 0.2
2 -6 8 0.75 0.02
2 -6 9 0.34 0.01
2 -6 10 0.01 0.01
2 -6 11 0.19 0.01
2 -6 12 5.44 0.13
2 -6 13 3.44 0.08
2 -6 14 0.02 0.01
2 -6 15 0.49 0.02
2 -6 16 0.31 0.01
2 -6 17 1.08 0.03
2 -6 18 0.91 0.03
2 -6 19 0.05 0.01
2 -5 1 2.16 0.05
2 -5 2 47.03 1.07
2 -5 3 3.81 0.09
2 -5 4 6.79 0.15
2 -5 5 21.25 0.48
2 -5 6 13.03 0.29
2 -5 7 0.07 0.01
2 -5 8 6.9 0.16
2 -5 9 19.57 0.44
2 -5 10 2.06 0.05
2 -5 11 1.03 0.03
2 -5 12 0.25 0.01
2 -5 13 1.33 0.03
2 -5 14 0.15 0.01
2 -5 15 1.84 0.05
2 -5 16 0.93 0.03
2 -5 17 0.01 0.01
2 -5 18 0.59 0.03
2 -5 19 1.82 0.05
2 -4 1 23.94 0.55
2 -4 2 4.14 0.1
2 -4 3 12.79 0.29
2 -4 4 5.93 0.14
2 -4 5 8.48 0.19
2 -4 6 16.83 0.38
2 -4 7 2.87 0.07
2 -4 8 3.23 0.08
2 -4 9 0.83 0.02
2 -4 10 1.05 0.03
2 -4 11 4.18 0.1
2 -4 12 8.14 0.19
2 -4 13 0.55 0.02
2 -4 14 0.92 0.03
2 -4 15 0.41 0.01
2 -4 16 1.51 0.04
2 -4 17 0.7 0.03
2 -4 18 0.12 0.01
2 -4 19 0.27 0.01
2 -3 1 0.2 0.01
2 -3 2 43.32 0.99
2 -3 3 10.97 0.25
2 -3 4 4.06 0.1
2 -3 5 2.32 0.06
2 -3 6 19.13 0.43
2 -3 7 3.17 0.07
2 -3 8 6.57 0.15
2 -3 9 12.17 0.28
2 -3 10 9.6 0.23
2 -3 11 0.04 0.01
2 -3 12 0.62 0.02
2 -3 13 6.77 0.16
2 -3 14 0.97 0.03
2 -3 15 0.24 0.01
2 -3 16 0.14 0.01
2 -3 17 0.06 0.01
2 -3 18 0.33 0.01
2 -3 19 0.59 0.02
2 -2 1 7.27 0.17
2 -2 2 42.59 0.97
2 -2 3 51.59 1.18
2 -2 4 40.65 0.93
2 -2 5 1.06 0.03
2 -2 6 13.31 0.3
2 -2 7 6.14 0.14
2 -2 8 0.36 0.01
2 -2 9 0.03 0.01
2 -2 10 7.11 0.17
2 -2 11 2.58 0.06
2 -2 12 10.35 0.24
2 -2 13 2.86 0.07
2 -2 14 0.02 0.01
2 -2 15 5.37 0.13
2 -2 16 0.09 0.01
2 -2 17 0.67 0.02
2 -2 18 0.75 0.03
2 -1 1 35.92 0.83
2 -1 2 32.07 0.73
2 -1 3 2.2 0.06
2 -1 4 95.81 2.21
2 -1 5 6.07 0.14
2 -1 6 1.22 0.03
2 -1 7 9.81 0.23
2 -1 8 0.27 0.01
2 -1 9 3.99 0.09
2 -1 10 8.49 0.19
2 -1 11 0.15 0.01
2 -1 12 0.9 0.03
2 -1 13 5.11 0.12
2 -1 14 1.11 0.03
2 -1 15 0.04 0.01
2 -1 16 0.08 0.01
2 -1 17 0.75 0.03
2 -1 18 0.01 0.01
2 0 0 3.52 0.08
2 0 1 52.14 1.19
2 0 2 40.84 0.93
2 0 3 28.74 0.66
2 0 4 4.57 0.11
2 0 5 4.67 0.11
2 0 6 26.27 0.59
2 0 7 1.08 0.03
2 0 8 3.11 0.07
2 0 9 0.03 0.01
2 0 10 5.93 0.14
2 0 11 4.24 0.1
2 0 12 1.23 0.03
2 0 13 0.44 0.01
2 0 14 3.94 0.09
2 0 15 5.85 0.14
2 0 16 1.73 0.05
2 0 17 0.86 0.03
2 0 18 0.33 0.05
2 1 0 2.67 0.07
2 1 1 49.37 1.12
2 1 2 13.15 0.31
2 1 3 33.9 0.77
2 1 4 33.1 0.75
2 1 5 0.74 0.02
2 1 6 5.88 0.14
2 1 7 1.67 0.04
2 1 8 9.97 0.23
2 1 9 0.45 0.01
2 1 10 0.14 0.01
2 1 11 0.14 0.01
2 1 12 1.47 0.04
2 1 13 1.88 0.05
2 1 14 9.32 0.22
2 1 15 0.11 0.01
2 1 16 0.01 0.01
2 1 17 0.84 0.04
2 2 0 29.85 0.68
2 2 1 25.62 0.58
2 2 2 0.91 0.03
2 2 3 0.48 0.01
2 2 4 3.13 0.07
2 2 5 22.61 0.51
2 2 6 78.99 1.79
2 2 7 3.94 0.09
2 2 8 1.7 0.04
2 2 9 7.43 0.17
2 2 10 6.48 0.15
2 2 11 3.02 0.07
2 2 12 3.81 0.09
2 2 13 9.86 0.23
2 2 14 0.01 0.01
2 2 15 0.09 0.01
2 2 16 0.04 0.01
2 3 0 0.01 0.01
2 3 1 4.17 0.1
2 3 2 10.6 0.24
2 3 3 14.15 0.32
2 3 4 4.12 0.1
2 3 5 10.47 0.24
2 3 6 0.36 0.01
2 3 7 2.49 0.06
2 3 8 2.95 0.07
2 3 9 0.76 0.03
2 3 10 0.22 0.01
2 3 11 5.06 0.12
2 3 12 6.79 0.16
2 3 13 4.09 0.1
2 3 14 0.24 0.02
2 3 15 0.02 0.01
2 3 16 0.01 0.01
2 4 0 27.63 0.63
2 4 1 25.56 0.58
2 4 2 3.23 0.07
2 4 3 13.27 0.3
2 4 4 86.87 1.97
2 4 5 2.87 0.07
2 4 6 0.06 0.01
2 4 7 0.17 0.01
2 4 8 0.69 0.02
2 4 9 0.91 0.02
2 4 10 5.27 0.13
2 4 11 0.01 0.01
2 4 12 1.09 0.03
2 4 13 0.03 0.01
2 4 14 0.65 0.02
2 4 15 0.5 0.03
2 5 0 0.58 0.02
2 5 1 1.18 0.03
2 5 2 1.37 0.03
2 5 3 10.53 0.24
2 5 4 10.82 0.25
2 5 5 0.17 0.01
2 5 6 1.27 0.03
2 5 7 0.78 0.02
2 5 8 11.6 0.27
2 5 9 0.95 0.03
2 5 10 0.01 0.01
2 5 11 3.32 0.08
2 5 12 0.03 0.01
2 5 13 0.52 0.03
2 5 14 1.6 0.05
2 6 0 7.81 0.18
2 6 1 18.54 0.42
2 6 2 0.01 0.01
2 6 3 2.29 0.06
2 6 4 2.45 0.06
2 6 5 4.93 0.11
2 6 6 1.54 0.04
2 6 7 0.2 0.01
2 6 8 0.96 0.03
2 6 9 0 0
2 6 10 0.36 0.01
2 6 11 0.62 0.02
2 6 12 0.7 0.03
2 6 13 0.07 0.01
2 7 0 2.08 0.05
2 7 1 1.09 0.03
2 7 2 6.3 0.14
2 7 3 0.9 0.02
2 7 4 1.7 0.04
2 7 5 3.05 0.07
2 7 6 9.9 0.23
2 7 7 0.7 0.02
2 7 8 4.62 0.11
2 7 9 0.03 0.01
2 7 10 0.75 0.03
2 7 11 0.98 0.04
2 7 12 0.81 0.04
2 7 13 0.28 0.04
2 8 0 2.38 0.06
2 8 1 0 0
2 8 2 0.01 0.01
2 8 3 0.04 0.01
2 8 4 0.44 0.01
2 8 5 2.79 0.07
2 8 6 2.52 0.06
2 8 7 0.03 0.01
2 8 8 0.37 0.01
2 8 9 1.24 0.04
2 8 10 0.93 0.03
2 8 11 0.57 0.03
2 8 12 0.06 0.02
2 9 0 0.14 0.01
2 9 1 5.49 0.13
2 9 2 5.91 0.14
2 9 3 2.52 0.06
2 9 4 2.93 0.07
2 9 5 0.16 0.01
2 9 6 0.02 0.01
2 9 7 0.92 0.03
2 9 8 0.02 0.01
2 9 9 0.77 0.03
2 9 10 0.02 0.03
2 10 0 1.06 0.03
2 10 1 0.61 0.02
2 10 2 0.13 0.01
2 10 3 0.63 0.02
2 10 4 2.74 0.07
2 10 5 0.72 0.02
2 10 6 0.48 0.03
2 10 7 0.65 0.02
2 10 8 0.01 0.01
2 10 9 1.35 0.05
2 11 0 0.28 0.01
2 11 1 1.73 0.05
2 11 2 1.95 0.05
2 11 3 0.83 0.03
2 11 4 0.05 0.01
2 11 5 0.93 0.03
2 11 6 0.82 0.03
2 11 7 0.46 0.03
2 11 8 0.02 0.02
2 12 0 1.61 0.04
2 12 1 0.02 0.01
2 12 2 0.17 0.01
2 12 3 0.49 0.02
2 12 4 0.49 0.02
2 12 5 0.03 0.01
2 12 6 2.27 0.06
2 12 7 0.45 0.03
2 13 0 0.59 0.02
2 13 1 0.12 0.01
2 13 2 0.02 0.01
2 13 3 0.88 0.04
2 13 4 0.01 0.01
2 13 5 0.42 0.03
2 14 0 0.68 0.03
2 14 1 0.33 0.02
2 14 2 0.01 0.01
2 14 3 0.24 0.02
2 15 0 0.35 0.02
2 15 1 0.15 0.02
3 -18 4 0.01 0.01
3 -18 5 0.19 0.02
3 -18 6 0.02 0.02
3 -18 7 1.22 0.04
3 -18 8 0.34 0.05
3 -18 9 0.26 0.03
3 -18 10 0.2 0.02
3 -18 11 0.21 0.02
3 -17 1 0.01 0.01
3 -17 2 0.46 0.02
3 -17 3 1.15 0.04
3 -17 4 0.26 0.02
3 -17 5 0.97 0.04
3 -17 6 0.02 0.02
3 -17 7 0.23 0.02
3 -17 8 0.23 0.02
3 -17 9 0.07 0.01
3 -17 10 0.01 0.02
3 -17 11 0.15 0.02
3 -17 12 0.07 0.02
3 -17 13 0.67 0.04
3 -17 14 0.15 0.02
3 -16 1 0.34 0.02
3 -16 2 0.01 0.01
3 -16 3 0.24 0.01
3 -16 4 0.39 0.02
3 -16 5 1.04 0.04
3 -16 6 0.07 0.01
3 -16 7 0.02 0.01
3 -16 8 0.01 0.01
3 -16 9 0.11 0.01
3 -16 10 1.23 0.04
3 -16 11 0.17 0.01
3 -16 12 0.01 0.01
3 -16 13 0.15 0.01
3 -16 14 0.28 0.02
3 -16 15 0.07 0.01
3 -15 1 0.09 0.01
3 -15 2 1.48 0.04
3 -15 3 0.42 0.02
3 -15 4 0.56 0.02
3 -15 5 0.07 0.01
3 -15 6 1.65 0.04
3 -15 7 1.19 0.04
3 -15 8 1.43 0.04
3 -15 9 1.2 0.04
3 -15 10 0.16 0.02
3 -15 11 0.02 0.01
3 -15 12 0.11 0.01
3 -15 13 0.21 0.01
3 -15 14 0.45 0.02
3 -15 15 0.2 0.01
3 -15 16 0.01 0.01
3 -15 17 1.1 0.09
3 -14 1 0.51 0.02
3 -14 2 0.01 0.01
3 -14 3 0.08 0.01
3 -14 4 1.7 0.04
3 -14 5 1.27 0.03
3 -14 6 0.09 0.01
3 -14 7 0.89 0.03
3 -14 8 2.21 0.06
3 -14 9 1.91 0.05
3 -14 10 0.83 0.03
3 -14 11 0.13 0.01
3 -14 12 0.34 0.02
3 -14 13 0.22 0.01
3 -14 14 2.75 0.07
3 -14 15 0.2 0.01
3 -14 16 0.03 0.01
3 -14 17 0.02 0.02
3 -13 1 2.11 0.05
3 -13 2 0.07 0.01
3 -13 3 0.02 0.01
3 -13 4 0.01 0.01
3 -13 5 0.39 0.02
3 -13 6 4.74 0.11
3 -13 7 0.01 0.01
3 -13 8 2.54 0.06
3 -13 9 0.1 0.01
3 -13 10 0.12 0.01
3 -13 11 2.81 0.07
3 -13 12 1.44 0.04
3 -13 13 0.04 0.01
3 -13 14 0.28 0.01
3 -13 15 0.57 0.03
3 -13 16 0.14 0.01
3 -13 17 0.92 0.03
3 -13 18 0.35 0.02
3 -12 1 1.05 0.03
3 -12 2 0 0
3 -12 3 5.41 0.13
3 -12 4 4.54 0.11
3 -12 5 4.03 0.09
3 -12 6 1.27 0.03
3 -12 7 1.26 0.03
3 -12 8 0.46 0.02
3 -12 9 0.95 0.03
3 -12 10 2.46 0.06
3 -12 11 0.84 0.03
3 -12 12 0.01 0.01
3 -12 13 0.31 0.01
3 -12 14 0.92 0.03
3 -12 15 0.47 0.02
3 -12 16 0.13 0.01
3 -12 17 2.16 0.06
3 -12 18 0.97 0.04
3 -11 1 3.11 0.07
3 -11 2 2.63 0.06
3 -11 3 0.99 0.03
3 -11 4 1.14 0.03
3 -11 5 0.01 0
3 -11 6 2.48 0.06
3 -11 7 1.39 0.04
3 -11 8 3.83 0.1
3 -11 9 0.21 0.01
3 -11 10 4.21 0.1
3 -11 11 4.2 0.1
3 -11 12 1.66 0.04
3 -11 13 0.01 0.01
3 -11 14 0.48 0.02
3 -11 15 0.91 0.03
3 -11 16 3.24 0.08
3 -11 17 1.22 0.04
3 -11 18 0.03 0.02
3 -11 19 0.03 0.02
3 -10 1 2.54 0.06
3 -10 2 16.94 0.39
3 -10 3 0.67 0.02
3 -10 4 2.56 0.06
3 -10 5 2.8 0.07
3 -10 6 0.04 0.01
3 -10 7 1.98 0.05
3 -10 8 20.67 0.47
3 -10 9 15.27 0.35
3 -10 10 7.51 0.17
3 -10 11 0.09 0.01
3 -10 12 0.01 0.01
3 -10 13 1.51 0.04
3 -10 14 2.87 0.07
3 -10 15 0.01 0.01
3 -10 16 4.12 0.1
3 -10 17 6.06 0.15
3 -10 18 1.04 0.04
3 -10 19 0.3 0.02
3 -9 1 2.26 0.05
3 -9 2 19.63 0.44
3 -9 3 1.07 0.03
3 -9 4 0.92 0.03
3 -9 5 7.49 0.17
3 -9 6 8.64 0.2
3 -9 7 9.55 0.22
3 -9 8 2.63 0.06
3 -9 9 3.81 0.09
3 -9 10 0.56 0.02
3 -9 11 2.77 0.07
3 -9 12 0.93 0.02
3 -9 13 0.09 0.01
3 -9 14 2.99 0.07
3 -9 15 0.35 0.01
3 -9 16 0.13 0.01
3 -9 17 1.8 0.05
3 -9 18 0.03 0.02
3 -9 19 0.4 0.03
3 -8 1 2.45 0.06
3 -8 2 0.16 0.01
3 -8 3 1.16 0.03
3 -8 4 3.32 0.08
3 -8 5 6.79 0.15
3 -8 6 3.9 0.09
3 -8 7 13.66 0.31
3 -8 8 33.19 0.75
3 -8 9 12.17 0.28
3 -8 10 0.19 0.01
3 -8 11 4.14 0.1
3 -8 12 1.82 0.04
3 -8 13 0.85 0.02
3 -8 14 3 0.07
3 -8 15 0.19 0.01
3 -8 16 0.12 0.01
3 -8 17 0.33 0.01
3 -8 18 0.73 0.03
3 -8 19 0.35 0.03
3 -7 1 8.9 0.2
3 -7 2 6.48 0.15
3 -7 3 0.21 0.01
3 -7 4 12.12 0.27
3 -7 5 13.42 0.3
3 -7 6 0.43 0.01
3 -7 7 0.01 0
3 -7 8 0.4 0.01
3 -7 9 0.71 0.02
3 -7 10 4.98 0.11
3 -7 11 0.01 0.01
3 -7 12 4.86 0.12
3 -7 13 0 0
3 -7 14 0.14 0.01
3 -7 15 4.76 0.11
3 -7 16 0.67 0.02
3 -7 17 0.08 0.01
3 -7 18 0.67 0.02
3 -7 19 1.34 0.04
3 -6 1 3.26 0.07
3 -6 2 27.01 0.61
3 -6 3 4.3 0.1
3 -6 4 2.15 0.05
3 -6 5 1.89 0.04
3 -6 6 0.13 0.01
3 -6 7 7.58 0.17
3 -6 8 7.7 0.18
3 -6 9 4.15 0.1
3 -6 10 0.97 0.02
3 -6 11 5.09 0.12
3 -6 12 4.16 0.1
3 -6 13 2.89 0.07
3 -6 14 0.03 0.01
3 -6 15 0.5 0.02
3 -6 16 0.39 0.01
3 -6 17 0.01 0.01
3 -6 18 0.2 0.01
3 -6 19 0.65 0.02
3 -5 1 12.13 0.28
3 -5 2 9.04 0.2
3 -5 3 9.29 0.21
3 -5 4 8.21 0.19
3 -5 5 15.11 0.34
3 -5 6 11.32 0.26
3 -5 7 0.08 0.01
3 -5 8 4.21 0.1
3 -5 9 0.89 0.02
3 -5 10 13.79 0.31
3 -5 11 0.65 0.02
3 -5 12 1.12 0.03
3 -5 13 0.04 0.01
3 -5 14 2.08 0.05
3 -5 15 3.11 0.07
3 -5 16 3.25 0.08
3 -5 17 0.66 0.02
3 -5 18 0.85 0.03
3 -5 19 0.08 0.02
3 -4 1 5.55 0.13
3 -4 2 102.43 2.33
3 -4 3 14.66 0.33
3 -4 4 12.48 0.28
3 -4 5 0.89 0.02
3 -4 6 16.09 0.36
3 -4 7 6.38 0.15
3 -4 8 2.22 0.05
3 -4 9 0.01 0
3 -4 10 0.66 0.02
3 -4 11 0.64 0.02
3 -4 12 4.23 0.1
3 -4 13 2.15 0.05
3 -4 14 0.16 0.01
3 -4 15 0.01 0
3 -4 16 0.32 0.01
3 -4 17 2.23 0.07
3 -4 18 0.11 0.01
3 -4 19 0.31 0.02
3 -3 1 27.08 0.62
3 -3 2 0.08 0.01
3 -3 3 0.43 0.01
3 -3 4 1.05 0.03
3 -3 5 9.45 0.22
3 -3 6 16.97 0.38
3 -3 7 6.4 0.15
3 -3 8 8.97 0.2
3 -3 9 19.03 0.44
3 -3 10 1.25 0.03
3 -3 11 1.47 0.04
3 -3 12 1.41 0.04
3 -3 13 0.26 0.01
3 -3 14 0.42 0.02
3 -3 15 0.55 0.02
3 -3 16 0.73 0.02
3 -3 17 0.65 0.03
3 -3 18 0.59 0.03
3 -2 1 2.67 0.06
3 -2 2 9.89 0.23
3 -2 3 35.61 0.81
3 -2 4 3.91 0.09
3 -2 5 5.69 0.13
3 -2 6 6.27 0.14
3 -2 7 5.82 0.13
3 -2 8 5.37 0.12
3 -2 9 0.9 0.02
3 -2 10 0.05 0.01
3 -2 11 10.33 0.24
3 -2 12 0.19 0.01
3 -2 13 1.75 0.04
3 -2 14 0.35 0.01
3 -2 15 0.54 0.02
3 -2 16 0.92 0.03
3 -2 17 1.36 0.04
3 -2 18 0.47 0.02
3 -1 1 4.28 0.1
3 -1 2 10.73 0.25
3 -1 3 45.09 1.03
3 -1 4 0.09 0.01
3 -1 5 0.82 0.02
3 -1 6 5.07 0.12
3 -1 7 0.28 0.01
3 -1 8 0.07 0.01
3 -1 9 9.16 0.21
3 -1 10 5.59 0.13
3 -1 11 3.98 0.09
3 -1 12 1.2 0.03
3 -1 13 3.21 0.08
3 -1 14 2.73 0.07
3 -1 15 0.01 0.01
3 -1 16 0.08 0.01
3 -1 17 0.03 0.01
3 -1 18 0.13 0.02
3 0 0 0.11 0.01
3 0 1 4 0.09
3 0 2 92.69 2.19
3 0 3 0.25 0.02
3 0 4 1.01 0.03
3 0 5 3.66 0.09
3 0 6 11.61 0.26
3 0 7 6.38 0.15
3 0 8 5.28 0.12
3 0 9 12.02 0.27
3 0 10 2.18 0.05
3 0 11 0.89 0.02
3 0 12 2.43 0.06
3 0 13 4.64 0.12
3 0 14 0.76 0.02
3 0 15 0.21 0.01
3 0 16 0.07 0.01
3 0 17 2.42 0.06
3 1 0 43.94 1
3 1 1 0.26 0.01
3 1 2 21.57 0.5
3 1 3 18.58 0.43
3 1 4 33.43 0.76
3 1 5 12.38 0.28
3 1 6 2.41 0.06
3 1 7 0.77 0.02
3 1 8 0.44 0.01
3 1 9 7.38 0.17
3 1 10 1.58 0.04
3 1 11 1.02 0.03
3 1 12 1.02 0.03
3 1 13 2.59 0.06
3 1 14 0.71 0.02
3 1 15 0.85 0.03
3 1 16 0.38 0.03
3 1 17 0.03 0.02
3 2 0 96.68 2.2
3 2 1 1.39 0.03
3 2 2 1.13 0.03
3 2 3 3.1 0.07
3 2 4 2.01 0.05
3 2 5 7.09 0.16
3 2 6 3.23 0.08
3 2 7 2.2 0.05
3 2 8 5.27 0.12
3 2 9 0.12 0.01
3 2 10 2.88 0.07
3 2 11 5.45 0.13
3 2 12 1.44 0.04
3 2 13 4.52 0.12
3 2 14 0.01 0.01
3 2 15 0.36 0.02
3 2 16 2.11 0.06
3 3 0 22.59 0.51
3 3 1 3.43 0.08
3 3 2 0.13 0.01
3 3 3 17.58 0.4
3 3 4 15.22 0.34
3 3 5 1.44 0.04
3 3 6 0.55 0.02
3 3 7 7.67 0.17
3 3 8 4.29 0.1
3 3 9 2.07 0.05
3 3 10 0.22 0.01
3 3 11 4.32 0.1
3 3 12 2.94 0.07
3 3 13 1.93 0.05
3 3 14 0.33 0.02
3 3 15 0.79 0.03
3 4 0 12.68 0.29
3 4 1 13.77 0.31
3 4 2 3.22 0.07
3 4 3 17.12 0.39
3 4 4 26.02 0.6
3 4 5 5.79 0.13
3 4 6 2.58 0.06
3 4 7 10.3 0.23
3 4 8 0.9 0.02
3 4 9 0.4 0.01
3 4 10 0.49 0.02
3 4 11 18.14 0.42
3 4 12 0.15 0.01
3 4 13 0.35 0.03
3 4 14 1.37 0.04
3 4 15 0.02 0.02
3 5 0 1.62 0.04
3 5 1 0.33 0.01
3 5 2 23.1 0.52
3 5 3 0.41 0.01
3 5 4 4.76 0.11
3 5 5 0.42 0.01
3 5 6 0.16 0.01
3 5 7 2.05 0.05
3 5 8 1.43 0.04
3 5 9 1.17 0.03
3 5 10 7.38 0.18
3 5 11 0.01 0.01
3 5 12 1.16 0.04
3 5 13 1.18 0.04
3 5 14 0.08 0.01
3 6 0 4.13 0.1
3 6 1 0.07 0.01
3 6 2 68.57 1.55
3 6 3 4.5 0.1
3 6 4 7.63 0.18
3 6 5 7.14 0.17
3 6 6 0.14 0.01
3 6 7 0.53 0.02
3 6 8 0.21 0.01
3 6 9 3.64 0.09
3 6 10 0.01 0.01
3 6 11 0.73 0.03
3 6 12 0.38 0.02
3 6 13 0.01 0.01
3 7 0 4.59 0.11
3 7 1 1.24 0.03
3 7 2 0.22 0.01
3 7 3 3.39 0.08
3 7 4 2.01 0.05
3 7 5 0 0
3 7 6 0.95 0.03
3 7 7 1.38 0.04
3 7 8 3.37 0.08
3 7 9 2.63 0.07
3 7 10 0.66 0.03
3 7 11 0.09 0.03
3 7 12 0.01 0.01
3 8 0 11.91 0.27
3 8 1 2.46 0.06
3 8 2 0.11 0.01
3 8 3 0.01 0.01
3 8 4 1.37 0.04
3 8 5 4.13 0.1
3 8 6 1.53 0.04
3 8 7 0.39 0.01
3 8 8 0.19 0.01
3 8 9 0.19 0.02
3 8 10 0.03 0.02
3 8 11 0.04 0.02
3 9 0 0.52 0.02
3 9 1 2.13 0.05
3 9 2 0.85 0.02
3 9 3 0.04 0.01
3 9 4 6.5 0.15
3 9 5 0.49 0.02
3 9 6 0.02 0.01
3 9 7 2.15 0.06
3 9 8 1.37 0.04
3 9 9 0.38 0.02
3 9 10 0.02 0.02
3 10 0 0.8 0.02
3 10 1 0.02 0.01
3 10 2 0 0
3 10 3 0.01 0.01
3 10 4 0.1 0.01
3 10 5 0.81 0.03
3 10 6 0.56 0.03
3 10 7 0.18 0.03
3 10 8 0.01 0.01
3 10 9 0.21 0.03
3 11 0 0.12 0.01
3 11 1 0.57 0.02
3 11 2 7.45 0.17
3 11 3 0.09 0.01
3 11 4 0.03 0.01
3 11 5 0.09 0.01
3 11 6 0.75 0.03
3 11 7 0.01 0.01
3 12 0 0.39 0.02
3 12 1 0.51 0.03
3 12 2 0.14 0.01
3 12 3 0.34 0.03
3 12 4 0.25 0.01
3 12 5 1.08 0.04
3 12 6 0.01 0.01
3 13 0 0.03 0.01
3 13 1 0.11 0.01
3 13 2 0.35 0.02
3 13 3 0.81 0.05
3 13 4 0.01 0.01
3 14 0 0.41 0.02
3 14 1 0.04 0.01
3 14 2 0.03 0.02
3 15 0 0.2 0.02
4 -18 3 0.04 0.02
4 -18 4 0.01 0.01
4 -18 5 0.12 0.01
4 -18 6 0.77 0.04
4 -18 7 0.03 0.02
4 -18 8 0.01 0.01
4 -18 9 0.1 0.02
4 -18 10 0.3 0.02
4 -18 11 0.14 0.02
4 -17 1 0.16 0.02
4 -17 2 0.34 0.02
4 -17 3 0.4 0.02
4 -17 4 0.28 0.02
4 -17 5 0.47 0.02
4 -17 6 0.99 0.03
4 -17 7 0.23 0.02
4 -17 8 0.06 0.01
4 -17 9 0.31 0.03
4 -17 10 0.15 0.02
4 -17 11 0.04 0.02
4 -17 12 1.56 0.05
4 -17 13 0.02 0.01
4 -17 14 0.23 0.02
4 -16 1 0.93 0.03
4 -16 2 0.01 0.01
4 -16 3 0.03 0.01
4 -16 4 0.85 0.03
4 -16 5 0.23 0.01
4 -16 6 2.39 0.06
4 -16 7 0.1 0.01
4 -16 8 0.01 0.01
4 -16 9 0.11 0.01
4 -16 10 0.87 0.03
4 -16 11 0.69 0.04
4 -16 12 0.15 0.02
4 -16 13 0.69 0.03
4 -16 14 0.17 0.02
4 -16 15 0.02 0.01
4 -15 1 0.01 0.01
4 -15 2 0.97 0.03
4 -15 3 4.67 0.11
4 -15 4 0.01 0.01
4 -15 5 0.01 0.01
4 -15 6 0.36 0.01
4 -15 7 0.94 0.03
4 -15 8 0.57 0.03
4 -15 9 0.09 0.01
4 -15 10 0.1 0.01
4 -15 11 0.04 0.01
4 -15 12 0.34 0.02
4 -15 13 1.76 0.05
4 -15 14 0.05 0.01
4 -15 15 0.01 0.02
4 -15 16 0.63 0.03
4 -14 1 1.2 0.04
4 -14 2 0.03 0.01
4 -14 3 0.01 0.01
4 -14 4 2.38 0.06
4 -14 5 2.02 0.05
4 -14 6 0.06 0.01
4 -14 7 0.01 0.01
4 -14 8 0.02 0.01
4 -14 9 1.05 0.03
4 -14 10 1.09 0.03
4 -14 11 0.49 0.02
4 -14 12 0.01 0.01
4 -14 13 0.19 0.01
4 -14 14 0.01 0.01
4 -14 15 2.23 0.07
4 -14 16 0.02 0.01
4 -14 17 0.01 0.01
4 -13 1 1.34 0.04
4 -13 2 0.34 0.01
4 -13 3 1.62 0.04
4 -13 4 1.6 0.04
4 -13 5 0 0
4 -13 6 0.66 0.02
4 -13 7 8.73 0.2
4 -13 8 0.71 0.03
4 -13 9 0.2 0.01
4 -13 10 0.38 0.01
4 -13 11 0.68 0.02
4 -13 12 0.04 0.01
4 -13 13 0.84 0.03
4 -13 14 0.04 0.01
4 -13 15 0.41 0.02
4 -13 16 0.3 0.02
4 -13 17 0.46 0.02
4 -13 18 0.81 0.05
4 -12 1 0.3 0.01
4 -12 2 0.41 0.02
4 -12 3 0.84 0.03
4 -12 4 2.35 0.06
4 -12 5 0.16 0.01
4 -12 6 4.99 0.12
4 -12 7 0.01 0.01
4 -12 8 1.01 0.03
4 -12 9 2.19 0.06
4 -12 10 2.74 0.07
4 -12 11 0.13 0.01
4 -12 12 0.87 0.02
4 -12 13 5.89 0.14
4 -12 14 0.78 0.02
4 -12 15 0.06 0.01
4 -12 16 0.03 0.01
4 -12 17 0.17 0.02
4 -12 18 0.36 0.04
4 -11 1 4.89 0.11
4 -11 2 2.64 0.06
4 -11 3 0.05 0.01
4 -11 4 2.02 0.05
4 -11 5 5.45 0.13
4 -11 6 0 0
4 -11 7 1.3 0.03
4 -11 8 1.5 0.04
4 -11 9 2.08 0.05
4 -11 10 0.41 0.01
4 -11 11 4.96 0.12
4 -11 12 0.15 0.01
4 -11 13 1.47 0.04
4 -11 14 0.08 0.01
4 -11 15 0.01 0.01
4 -11 16 0.51 0.03
4 -11 17 1.54 0.05
4 -11 18 0.05 0.03
4 -10 1 6.15 0.14
4 -10 2 0.03 0.01
4 -10 3 0.63 0.02
4 -10 4 18.72 0.42
4 -10 5 3.83 0.09
4 -10 6 0.04 0.01
4 -10 7 0.81 0.02
4 -10 8 1.08 0.03
4 -10 9 6.46 0.15
4 -10 10 0.36 0.01
4 -10 11 0.03 0.01
4 -10 12 0.02 0.01
4 -10 13 0.49 0.02
4 -10 14 0.75 0.02
4 -10 15 3.9 0.1
4 -10 16 2.73 0.08
4 -10 17 0.39 0.03
4 -10 18 0.39 0.03
4 -10 19 0.03 0.03
4 -9 1 3.36 0.08
4 -9 2 12.18 0.28
4 -9 3 0.06 0.01
4 -9 4 0.03 0.01
4 -9 5 2.18 0.05
4 -9 6 0.17 0.01
4 -9 7 3.3 0.08
4 -9 8 5.8 0.13
4 -9 9 0.08 0.01
4 -9 10 0.84 0.02
4 -9 11 4.69 0.11
4 -9 12 3.46 0.08
4 -9 13 0.84 0.03
4 -9 14 0.13 0.01
4 -9 15 9.71 0.23
4 -9 16 0.06 0.01
4 -9 17 0.03 0.01
4 -9 18 0.01 0.02
4 -9 19 0.01 0.01
4 -8 1 1.67 0.04
4 -8 2 2.03 0.05
4 -8 3 2.3 0.05
4 -8 4 7.72 0.17
4 -8 5 5.82 0.13
4 -8 6 6.11 0.14
4 -8 7 55.68 1.26
4 -8 8 2.25 0.06
4 -8 9 2.59 0.06
4 -8 10 0.01 0.01
4 -8 11 0.24 0.01
4 -8 12 0.01 0.01
4 -8 13 2.43 0.06
4 -8 14 1.3 0.04
4 -8 15 13 0.3
4 -8 16 0.01 0.01
4 -8 17 0.48 0.02
4 -8 18 2.77 0.07
4 -8 19 0.41 0.02
4 -7 1 6.79 0.15
4 -7 2 11.86 0.27
4 -7 3 5.65 0.13
4 -7 4 0.07 0.01
4 -7 5 1.85 0.04
4 -7 6 33.72 0.76
4 -7 7 5.8 0.13
4 -7 8 0.4 0.01
4 -7 9 0.42 0.01
4 -7 10 3.35 0.08
4 -7 11 4.75 0.11
4 -7 12 4.67 0.11
4 -7 13 4.52 0.11
4 -7 14 0.11 0.01
4 -7 15 0.04 0.01
4 -7 16 1.04 0.04
4 -7 17 0.86 0.03
4 -7 18 0.18 0.01
4 -7 19 0.03 0.01
4 -6 1 2.43 0.06
4 -6 2 3.45 0.08
4 -6 3 0.68 0.02
4 -6 4 14.39 0.33
4 -6 5 22.19 0.5
4 -6 6 39.38 0.89
4 -6 7 0.09 0.01
4 -6 8 11.46 0.26
4 -6 9 16.68 0.38
4 -6 10 0.69 0.02
4 -6 11 1.13 0.03
4 -6 12 0.18 0.01
4 -6 13 7.87 0.18
4 -6 14 0.63 0.02
4 -6 15 0.01 0.01
4 -6 16 0.01 0.01
4 -6 17 0.22 0.01
4 -6 18 0.72 0.03
4 -6 19 0.93 0.07
4 -5 1 21.36 0.48
4 -5 2 16.77 0.38
4 -5 3 1.3 0.03
4 -5 4 20.09 0.46
4 -5 5 14.69 0.33
4 -5 6 1.87 0.04
4 -5 7 1.21 0.03
4 -5 8 0.06 0.01
4 -5 9 6.58 0.15
4 -5 10 0.02 0.01
4 -5 11 2.02 0.05
4 -5 12 0.5 0.02
4 -5 13 2.28 0.06
4 -5 14 1.35 0.04
4 -5 15 3.06 0.07
4 -5 16 0.01 0.01
4 -5 17 1.94 0.05
4 -5 18 0.21 0.01
4 -4 1 4.67 0.11
4 -4 2 18.65 0.42
4 -4 3 4.16 0.1
4 -4 4 7.68 0.17
4 -4 5 2.27 0.05
4 -4 6 1.17 0.03
4 -4 7 3.25 0.08
4 -4 8 3.19 0.08
4 -4 9 10.34 0.24
4 -4 10 0.97 0.03
4 -4 11 0.61 0.02
4 -4 12 6.41 0.15
4 -4 13 4.24 0.11
4 -4 14 0.35 0.01
4 -4 15 0.74 0.02
4 -4 16 0.32 0.02
4 -4 17 0.05 0.01
4 -4 18 0.17 0.01
4 -3 1 2.56 0.06
4 -3 2 6.16 0.14
4 -3 3 0.3 0.01
4 -3 4 1.13 0.03
4 -3 5 19.7 0.45
4 -3 6 13.39 0.3
4 -3 7 1.73 0.04
4 -3 8 3.27 0.08
4 -3 9 7.91 0.18
4 -3 10 1.12 0.03
4 -3 11 1.35 0.03
4 -3 12 1.28 0.03
4 -3 13 0.1 0.01
4 -3 14 0.01 0.01
4 -3 15 6.41 0.15
4 -3 16 1.3 0.04
4 -3 17 0.03 0.01
4 -3 18 0.05 0.01
4 -2 1 3.04 0.07
4 -2 2 4.29 0.1
4 -2 3 35.58 0.8
4 -2 4 21.16 0.48
4 -2 5 0.43 0.01
4 -2 6 7.7 0.18
4 -2 7 11.88 0.27
4 -2 8 0.67 0.02
4 -2 9 0.89 0.02
4 -2 10 0.11 0.01
4 -2 11 1.03 0.03
4 -2 12 1.97 0.05
4 -2 13 0.75 0.02
4 -2 14 0.58 0.02
4 -2 15 0.42 0.02
4 -2 16 1.12 0.03
4 -2 17 0.21 0.01
4 -1 1 0.57 0.02
4 -1 2 0.59 0.02
4 -1 3 1.23 0.03
4 -1 4 0.07 0.01
4 -1 5 1.52 0.04
4 -1 6 22.93 0.52
4 -1 7 5.11 0.12
4 -1 8 4.27 0.1
4 -1 9 3.71 0.09
4 -1 10 10.7 0.24
4 -1 11 0.46 0.01
4 -1 12 0.21 0.01
4 -1 13 0.96 0.03
4 -1 14 0.29 0.02
4 -1 15 0.01 0.01
4 -1 16 1.3 0.04
4 -1 17 0.17 0.01
4 0 0 0.61 0.02
4 0 1 0.25 0.01
4 0 2 15.27 0.35
4 0 3 16.14 0.37
4 0 4 1.89 0.04
4 0 5 0.34 0.01
4 0 6 1.95 0.05
4 0 7 5.31 0.12
4 0 8 3.62 0.08
4 0 9 3.97 0.09
4 0 10 3.02 0.07
4 0 11 0.5 0.02
4 0 12 1.21 0.03
4 0 13 2.14 0.05
4 0 14 0.13 0.01
4 0 15 0.01 0.01
4 0 16 3 0.08
4 0 17 0.13 0.02
4 1 0 37.77 0.87
4 1 1 22.54 0.52
4 1 2 8.45 0.19
4 1 3 8.22 0.19
4 1 4 3.82 0.09
4 1 5 4.06 0.1
4 1 6 0.01 0
4 1 7 1.48 0.04
4 1 8 0.36 0.02
4 1 9 0.8 0.02
4 1 10 6.99 0.17
4 1 11 2.59 0.06
4 1 12 0 0
4 1 13 2.75 0.07
4 1 14 1 0.03
4 1 15 0.5 0.03
4 1 16 0.01 0.01
4 2 0 4.19 0.1
4 2 1 26.19 0.59
4 2 2 5.42 0.13
4 2 3 6.51 0.15
4 2 4 1.71 0.04
4 2 5 0.89 0.02
4 2 6 2.82 0.07
4 2 7 25.75 0.59
4 2 8 2.67 0.07
4 2 9 0.07 0.01
4 2 10 0.05 0.01
4 2 11 0.01 0.01
4 2 12 4.26 0.11
4 2 13 0.23 0.01
4 2 14 0.12 0.01
4 2 15 0.46 0.03
4 3 0 0.79 0.02
4 3 1 14.7 0.34
4 3 2 3.56 0.09
4 3 3 3.17 0.07
4 3 4 22.17 0.5
4 3 5 2.92 0.07
4 3 6 0.01 0.01
4 3 7 0.04 0.01
4 3 8 2.63 0.07
4 3 9 1.15 0.03
4 3 10 2.4 0.06
4 3 11 0.4 0.01
4 3 12 0.13 0.01
4 3 13 0.4 0.02
4 3 14 2.32 0.06
4 3 15 0.08 0.01
4 4 0 4.63 0.11
4 4 1 3.45 0.08
4 4 2 1.23 0.03
4 4 3 4.13 0.1
4 4 4 0.07 0.01
4 4 5 2.68 0.06
4 4 6 0.01 0.01
4 4 7 4.28 0.1
4 4 8 2.48 0.06
4 4 9 0.27 0.01
4 4 10 7.93 0.18
4 4 11 0.39 0.02
4 4 12 0.72 0.03
4 4 13 0.41 0.02
4 4 14 0.23 0.03
4 5 0 3.24 0.08
4 5 1 4.31 0.1
4 5 2 0.18 0.01
4 5 3 4.01 0.1
4 5 4 3.04 0.07
4 5 5 8.99 0.2
4 5 6 0.04 0.01
4 5 7 1.14 0.03
4 5 8 3.24 0.08
4 5 9 5.81 0.14
4 5 10 2.59 0.07
4 5 11 0.7 0.02
4 5 12 0.4 0.03
4 5 13 0.01 0.01
4 6 0 4.07 0.1
4 6 1 23.04 0.53
4 6 2 7.89 0.18
4 6 3 3.9 0.09
4 6 4 0.14 0.01
4 6 5 0.03 0.01
4 6 6 1.82 0.05
4 6 7 1.73 0.05
4 6 8 0.1 0.01
4 6 9 5.03 0.12
4 6 10 5.22 0.13
4 6 11 2.23 0.07
4 6 12 1.32 0.05
4 7 0 8.86 0.2
4 7 1 6.92 0.16
4 7 2 0.13 0.01
4 7 3 3.12 0.07
4 7 4 1.59 0.04
4 7 5 0.66 0.02
4 7 6 0.14 0.01
4 7 7 4.79 0.11
4 7 8 2.05 0.05
4 7 9 1.46 0.04
4 7 10 0.66 0.03
4 7 11 0.01 0.01
4 8 0 14.87 0.34
4 8 1 21.61 0.49
4 8 2 5.11 0.12
4 8 3 0.68 0.02
4 8 4 2.89 0.07
4 8 5 1.31 0.04
4 8 6 0.76 0.02
4 8 7 2.72 0.07
4 8 8 1.24 0.04
4 8 9 0.04 0.01
4 8 10 0.12 0.02
4 9 0 0.11 0.01
4 9 1 0 0
4 9 2 0.56 0.02
4 9 3 1.41 0.04
4 9 4 0.03 0.01
4 9 5 0.39 0.02
4 9 6 0.59 0.03
4 9 7 0.09 0.02
4 9 8 2.96 0.08
4 9 9 0.17 0.02
4 10 0 2.12 0.05
4 10 1 0.51 0.02
4 10 2 0.57 0.02
4 10 3 0.29 0.01
4 10 4 0.33 0.01
4 10 5 3.06 0.08
4 10 6 0.3 0.02
4 10 7 0.01 0.01
4 10 8 0.23 0.02
4 11 0 0.01 0.01
4 11 1 0.76 0.03
4 11 2 0.3 0.02
4 11 3 2.49 0.07
4 11 4 0.01 0.01
4 11 5 0.46 0.02
4 11 6 0.04 0.01
4 12 0 0.85 0.03
4 12 1 0.01 0.01
4 12 2 0.01 0.01
4 12 3 0.01 0.01
4 12 4 0.06 0.01
4 12 5 0.08 0.02
4 13 0 1.46 0.04
4 13 1 1.17 0.04
4 13 2 0.67 0.03
4 13 3 0.42 0.02
4 14 0 0.15 0.02
4 14 1 0.28 0.03
5 -18 3 0.12 0.03
5 -18 4 0.14 0.03
5 -18 5 0.35 0.02
5 -18 6 0.91 0.05
5 -18 7 0.01 0.01
5 -18 8 0.98 0.04
5 -18 9 3.03 0.08
5 -18 10 0.02 0.02
5 -18 11 0.02 0.03
5 -17 1 0.27 0.02
5 -17 2 0.14 0.01
5 -17 3 0.46 0.03
5 -17 4 0.38 0.02
5 -17 5 0.12 0.01
5 -17 6 0.2 0.02
5 -17 7 0.01 0.01
5 -17 8 0.7 0.03
5 -17 9 1.3 0.06
5 -17 10 0.01 0.01
5 -17 11 0.01 0.01
5 -17 12 0.02 0.01
5 -17 13 1.32 0.04
5 -16 1 0.08 0.01
5 -16 2 0.01 0.01
5 -16 3 0.01 0.01
5 -16 4 0.01 0.01
5 -16 5 0.63 0.02
5 -16 6 0.66 0.03
5 -16 7 0.29 0.02
5 -16 8 0.05 0.01
5 -16 9 0.17 0.01
5 -16 10 0.48 0.02
5 -16 11 0.61 0.03
5 -16 12 0.02 0.01
5 -16 13 0.31 0.02
5 -16 14 0.13 0.01
5 -16 15 0.09 0.01
5 -15 1 0.01 0.01
5 -15 2 0.35 0.01
5 -15 3 0.37 0.01
5 -15 4 3.74 0.09
5 -15 5 0.01 0.01
5 -15 6 0.49 0.02
5 -15 7 0.23 0.01
5 -15 8 0.46 0.02
5 -15 9 0.77 0.03
5 -15 10 1.19 0.04
5 -15 11 1.88 0.05
5 -15 12 0.02 0.01
5 -15 13 0.6 0.03
5 -15 14 0.5 0.02
5 -15 15 0.01 0.01
5 -15 16 0.11 0.02
5 -14 1 1.4 0.04
5 -14 2 1.01 0.03
5 -14 3 2.36 0.06
5 -14 4 0.34 0.01
5 -14 5 1.84 0.05
5 -14 6 0.64 0.02
5 -14 7 0.17 0.01
5 -14 8 0.21 0.01
5 -14 9 0.08 0.01
5 -14 10 0.88 0.03
5 -14 11 3.4 0.09
5 -14 12 0.01 0.01
5 -14 13 0.28 0.01
5 -14 14 0.2 0.01
5 -14 15 0.27 0.02
5 -14 16 0.46 0.02
5 -14 17 0.01 0.01
5 -13 1 0.61 0.02
5 -13 2 6.33 0.15
5 -13 3 1.56 0.04
5 -13 4 1.19 0.03
5 -13 5 0.11 0.01
5 -13 6 0.66 0.02
5 -13 7 2.52 0.06
5 -13 8 2.13 0.05
5 -13 9 0.18 0.01
5 -13 10 0.07 0.01
5 -13 11 0.14 0.01
5 -13 12 1.27 0.04
5 -13 13 0.61 0.03
5 -13 14 1.07 0.03
5 -13 15 0.01 0.01
5 -13 16 0.32 0.03
5 -13 17 0.69 0.03
5 -12 1 0.67 0.02
5 -12 2 3.17 0.07
5 -12 3 0.07 0.01
5 -12 4 4.42 0.1
5 -12 5 2.05 0.05
5 -12 6 0.5 0.02
5 -12 7 0.63 0.02
5 -12 8 0.16 0.01
5 -12 9 1.16 0.03
5 -12 10 1.64 0.04
5 -12 11 0.61 0.02
5 -12 12 0.01 0.01
5 -12 13 0.48 0.02
5 -12 14 1.71 0.05
5 -12 15 1.01 0.03
5 -12 16 0.2 0.01
5 -12 17 0.01 0.01
5 -12 18 0.09 0.02
5 -11 1 0.56 0.02
5 -11 2 0.69 0.02
5 -11 3 1.92 0.04
5 -11 4 1.76 0.04
5 -11 5 2.7 0.06
5 -11 6 3.23 0.07
5 -11 7 7.33 0.17
5 -11 8 2.42 0.06
5 -11 9 0.46 0.01
5 -11 10 1.6 0.04
5 -11 11 0.5 0.02
5 -11 12 2.22 0.05
5 -11 13 0.09 0.01
5 -11 14 0.26 0.01
5 -11 15 0.03 0.01
5 -11 16 0.01 0.01
5 -11 17 0.86 0.04
5 -11 18 0.67 0.04
5 -10 1 3.27 0.08
5 -10 2 0.06 0.01
5 -10 3 2.62 0.06
5 -10 4 0.01 0.01
5 -10 5 5.46 0.13
5 -10 6 2.73 0.06
5 -10 7 0.25 0.01
5 -10 8 0.27 0.01
5 -10 9 3.59 0.09
5 -10 10 0.2 0.01
5 -10 11 10.82 0.25
5 -10 12 0.39 0.02
5 -10 13 2.04 0.05
5 -10 14 2.02 0.05
5 -10 15 0.02 0.01
5 -10 16 0.34 0.02
5 -10 17 0.01 0.01
5 -10 18 1.1 0.04
5 -9 1 11.48 0.26
5 -9 2 1.66 0.04
5 -9 3 11.53 0.26
5 -9 4 2.46 0.06
5 -9 5 1.05 0.03
5 -9 6 0.58 0.02
5 -9 7 0.16 0.01
5 -9 8 4.21 0.1
5 -9 9 3.19 0.07
5 -9 10 2.42 0.06
5 -9 11 0.35 0.01
5 -9 12 3.85 0.09
5 -9 13 0.11 0.01
5 -9 14 0.23 0.01
5 -9 15 0.01 0.01
5 -9 16 0.94 0.03
5 -9 17 0.19 0.01
5 -9 18 1.12 0.04
5 -8 1 0.78 0.02
5 -8 2 7.67 0.17
5 -8 3 4.25 0.1
5 -8 4 13.49 0.31
5 -8 5 6.71 0.16
5 -8 6 0.75 0.02
5 -8 7 0 0
5 -8 8 4.51 0.11
5 -8 9 7.37 0.17
5 -8 10 0.54 0.01
5 -8 11 0.05 0.01
5 -8 12 0.08 0.01
5 -8 13 0.11 0.01
5 -8 14 10.11 0.23
5 -8 15 0.12 0.01
5 -8 16 0.16 0.01
5 -8 17 0.32 0.02
5 -8 18 0.01 0.01
5 -7 1 19.43 0.44
5 -7 2 4.81 0.11
5 -7 3 3.98 0.09
5 -7 4 1.77 0.04
5 -7 5 0.24 0.01
5 -7 6 0.83 0.02
5 -7 7 4.88 0.11
5 -7 8 1.25 0.03
5 -7 9 1.34 0.03
5 -7 10 0.2 0.01
5 -7 11 1.79 0.04
5 -7 12 2.58 0.06
5 -7 13 11.47 0.26
5 -7 14 2.53 0.06
5 -7 15 1.38 0.04
5 -7 16 1.22 0.04
5 -7 17 0.16 0.01
5 -7 18 0.05 0.01
5 -6 1 0 0
5 -6 2 0.11 0.01
5 -6 3 1.81 0.04
5 -6 4 2.6 0.06
5 -6 5 71.99 1.63
5 -6 6 16.56 0.38
5 -6 7 0.46 0.01
5 -6 8 7.98 0.18
5 -6 9 1.67 0.04
5 -6 10 0.17 0.01
5 -6 11 0.34 0.01
5 -6 12 7.52 0.18
5 -6 13 7.07 0.17
5 -6 14 3.21 0.08
5 -6 15 1.53 0.04
5 -6 16 1.75 0.04
5 -6 17 0.34 0.02
5 -6 18 1.17 0.03
5 -5 1 3.2 0.07
5 -5 2 5.72 0.13
5 -5 3 5.27 0.12
5 -5 4 13.2 0.3
5 -5 5 7.97 0.18
5 -5 6 19.01 0.43
5 -5 7 4.85 0.11
5 -5 8 1.59 0.04
5 -5 9 0.04 0.01
5 -5 10 0.81 0.02
5 -5 11 21.85 0.5
5 -5 12 0 0
5 -5 13 0.47 0.02
5 -5 14 0.01 0.01
5 -5 15 0.27 0.01
5 -5 16 1.99 0.05
5 -5 17 0.01 0.01
5 -5 18 0.13 0.02
5 -4 1 3.6 0.08
5 -4 2 1.24 0.03
5 -4 3 75.87 1.72
5 -4 4 38.42 0.87
5 -4 5 3.67 0.09
5 -4 6 4.59 0.11
5 -4 7 1.04 0.03
5 -4 8 7.03 0.16
5 -4 9 9.31 0.21
5 -4 10 0.24 0.01
5 -4 11 3.38 0.08
5 -4 12 3.77 0.09
5 -4 13 3.83 0.09
5 -4 14 0.9 0.03
5 -4 15 0.03 0.01
5 -4 16 0.01 0.01
5 -4 17 0.01 0.02
5 -4 18 1.48 0.05
5 -3 1 11.38 0.26
5 -3 2 40.35 0.91
5 -3 3 1.01 0.03
5 -3 4 7.75 0.18
5 -3 5 7.97 0.18
5 -3 6 7.48 0.17
5 -3 7 7.97 0.18
5 -3 8 2.04 0.05
5 -3 9 1.72 0.04
5 -3 10 1.77 0.04
5 -3 11 0.01 0.01
5 -3 12 3.7 0.09
5 -3 13 0.66 0.02
5 -3 14 2.32 0.06
5 -3 15 0.04 0.01
5 -3 16 1.97 0.06
5 -3 17 0.05 0.01
5 -2 1 3.8 0.09
5 -2 2 0.62 0.02
5 -2 3 10.36 0.23
5 -2 4 13.96 0.32
5 -2 5 0.79 0.02
5 -2 6 1.38 0.04
5 -2 7 0.16 0.01
5 -2 8 3.32 0.08
5 -2 9 4.98 0.12
5 -2 10 3.67 0.09
5 -2 11 0.04 0.01
5 -2 12 3.13 0.07
5 -2 13 5.31 0.13
5 -2 14 0.52 0.02
5 -2 15 0.11 0.01
5 -2 16 0.42 0.02
5 -2 17 0.26 0.02
5 -1 1 5.7 0.13
5 -1 2 0.98 0.03
5 -1 3 2.17 0.05
5 -1 4 0.77 0.02
5 -1 5 21.59 0.49
5 -1 6 0.01 0.01
5 -1 7 8.87 0.2
5 -1 8 1.28 0.03
5 -1 9 1.1 0.03
5 -1 10 1.44 0.04
5 -1 11 0.81 0.03
5 -1 12 0.01 0.01
5 -1 13 2.67 0.07
5 -1 14 0.57 0.02
5 -1 15 1.57 0.04
5 -1 16 0.76 0.03
5 0 0 0.37 0.01
5 0 1 4.28 0.1
5 0 2 1.56 0.04
5 0 3 20.01 0.46
5 0 4 12.25 0.28
5 0 5 1.44 0.04
5 0 6 7.03 0.16
5 0 7 4.54 0.11
5 0 8 3.38 0.08
5 0 9 1.38 0.04
5 0 10 0.01 0.01
5 0 11 1.04 0.03
5 0 12 0.46 0.02
5 0 13 0.22 0.01
5 0 14 1.7 0.04
5 0 15 0.02 0.01
5 0 16 0.01 0.01
5 1 0 17.23 0.39
5 1 1 5.44 0.13
5 1 2 0.5 0.01
5 1 3 2.59 0.06
5 1 4 1.76 0.04
5 1 5 3.38 0.08
5 1 6 10.05 0.23
5 1 7 1.14 0.03
5 1 8 0.74 0.02
5 1 9 4.37 0.1
5 1 10 5.24 0.13
5 1 11 2.15 0.05
5 1 12 0.09 0.01
5 1 13 1.39 0.04
5 1 14 0.01 0.01
5 1 15 0.28 0.02
5 2 0 1.29 0.03
5 2 1 1.54 0.04
5 2 2 7.93 0.18
5 2 3 5.93 0.14
5 2 4 0.92 0.03
5 2 5 0.06 0.01
5 2 6 1.02 0.03
5 2 7 1.47 0.04
5 2 8 7.66 0.18
5 2 9 0.02 0.01
5 2 10 0.03 0.01
5 2 11 0.07 0.01
5 2 12 1.52 0.04
5 2 13 0.58 0.02
5 2 14 1.72 0.05
5 2 15 1.41 0.04
5 3 0 23.98 0.55
5 3 1 6.38 0.15
5 3 2 0.05 0.01
5 3 3 1.78 0.04
5 3 4 10.48 0.24
5 3 5 0.47 0.02
5 3 6 0.91 0.02
5 3 7 0.04 0.01
5 3 8 0.22 0.01
5 3 9 0.38 0.02
5 3 10 2.25 0.06
5 3 11 2.54 0.06
5 3 12 0.01 0.01
5 3 13 0.37 0.02
5 3 14 1.2 0.04
5 4 0 1.18 0.03
5 4 1 1.91 0.05
5 4 2 3.1 0.07
5 4 3 3.69 0.09
5 4 4 0.86 0.02
5 4 5 2.92 0.07
5 4 6 17.4 0.41
5 4 7 0.93 0.03
5 4 8 0.5 0.02
5 4 9 0.04 0.01
5 4 10 0.2 0.01
5 4 11 1.21 0.03
5 4 12 1.39 0.04
5 4 13 0.26 0.02
5 5 0 0.56 0.02
5 5 1 4.37 0.11
5 5 2 3.3 0.08
5 5 3 2.54 0.06
5 5 4 5.12 0.12
5 5 5 1.34 0.04
5 5 6 1.63 0.04
5 5 7 0.23 0.01
5 5 8 0.35 0.01
5 5 9 1.04 0.03
5 5 10 0.6 0.03
5 5 11 0.22 0.01
5 5 12 0.19 0.02
5 6 0 2.12 0.05
5 6 1 1.21 0.03
5 6 2 3.75 0.09
5 6 3 2.5 0.06
5 6 4 1.96 0.05
5 6 5 0.08 0.01
5 6 6 0.21 0.01
5 6 7 0.92 0.03
5 6 8 5.69 0.14
5 6 9 1.97 0.05
5 6 10 0.06 0.01
5 6 11 0.13 0.01
5 7 0 2.86 0.07
5 7 1 0.45 0.01
5 7 2 0.03 0.01
5 7 3 0.04 0.01
5 7 4 3.33 0.08
5 7 5 2.34 0.06
5 7 6 0.73 0.03
5 7 7 0.04 0.01
5 7 8 6.78 0.16
5 7 9 0.01 0.01
5 7 10 0.64 0.02
5 8 0 14.93 0.34
5 8 1 0.01 0.01
5 8 2 1.4 0.04
5 8 3 0.01 0.01
5 8 4 0.03 0.01
5 8 5 0.19 0.01
5 8 6 0.77 0.03
5 8 7 1 0.04
5 8 8 4.39 0.11
5 8 9 0.11 0.02
5 9 0 0.02 0.01
5 9 1 0.24 0.01
5 9 2 0.6 0.02
5 9 3 0.88 0.03
5 9 4 1.36 0.04
5 9 5 1.96 0.05
5 9 6 3.81 0.1
5 9 7 0.31 0.02
5 9 8 0.18 0.02
5 10 0 0.11 0.01
5 10 1 0.71 0.02
5 10 2 3.43 0.08
5 10 3 0.1 0.01
5 10 4 0.07 0.01
5 10 5 0.01 0.01
5 10 6 3.7 0.1
5 10 7 0.03 0.02
5 11 0 0.13 0.01
5 11 1 0.01 0.01
5 11 2 1.2 0.04
5 11 3 0.12 0.01
5 11 4 0.1 0.01
5 11 5 0.19 0.02
5 12 0 0.27 0.02
5 12 1 0.09 0.02
5 12 2 0.35 0.02
5 12 3 0.53 0.03
5 12 4 0.33 0.02
5 13 0 0.3 0.02
5 13 1 0.37 0.02
5 13 2 0.46 0.03
6 -18 4 0.28 0.02
6 -18 5 0.08 0.03
6 -18 6 0.28 0.03
6 -18 7 0.5 0.02
6 -18 8 0.41 0.03
6 -18 9 3.27 0.09
6 -18 10 0.74 0.08
6 -17 1 0.7 0.03
6 -17 2 0.92 0.04
6 -17 3 0.42 0.02
6 -17 4 0.37 0.02
6 -17 5 0.22 0.02
6 -17 6 0.02 0.01
6 -17 7 0.26 0.02
6 -17 8 0.04 0.02
6 -17 9 0.06 0.01
6 -17 10 1.16 0.04
6 -17 11 0.11 0.02
6 -17 12 0.01 0.01
6 -17 13 0.15 0.02
6 -16 1 1.16 0.04
6 -16 2 1.77 0.05
6 -16 3 0.5 0.03
6 -16 4 0.17 0.01
6 -16 5 1.12 0.03
6 -16 6 0.01 0.01
6 -16 7 10 0.24
6 -16 8 0.66 0.03
6 -16 9 0.69 0.03
6 -16 10 0.28 0.02
6 -16 11 0.01 0.01
6 -16 12 0.09 0.02
6 -16 13 0.27 0.02
6 -16 14 0.19 0.02
6 -15 1 0.23 0.02
6 -15 2 0.09 0.01
6 -15 3 0.48 0.02
6 -15 4 0.22 0.02
6 -15 5 0.26 0.01
6 -15 6 0.47 0.02
6 -15 7 0.03 0.01
6 -15 8 1.6 0.04
6 -15 9 1.12 0.03
6 -15 10 0.12 0.01
6 -15 11 0.62 0.04
6 -15 12 0.71 0.03
6 -15 13 0.79 0.03
6 -15 14 0.76 0.03
6 -15 15 0.03 0.01
6 -14 1 1.34 0.04
6 -14 2 0.15 0.01
6 -14 3 0.11 0.01
6 -14 4 0.01 0.01
6 -14 5 1.24 0.03
6 -14 6 0.71 0.02
6 -14 7 0.76 0.02
6 -14 8 0.22 0.01
6 -14 9 0.01 0.01
6 -14 10 2.06 0.05
6 -14 11 0.09 0.01
6 -14 12 0.59 0.03
6 -14 13 0.01 0.01
6 -14 14 0.01 0.01
6 -14 15 0.06 0.01
6 -14 16 0.16 0.01
6 -13 1 0.01 0.01
6 -13 2 0.19 0.01
6 -13 3 3.99 0.09
6 -13 4 3.48 0.08
6 -13 5 0.14 0.01
6 -13 6 0.11 0.01
6 -13 7 0.4 0.02
6 -13 8 0.2 0.01
6 -13 9 6.59 0.15
6 -13 10 0.21 0.01
6 -13 11 0.01 0.01
6 -13 12 0.36 0.01
6 -13 13 1.39 0.04
6 -13 14 0.67 0.04
6 -13 15 0.03 0.01
6 -13 16 0.89 0.05
6 -13 17 0.02 0.02
6 -12 1 9.99 0.23
6 -12 2 0.32 0.01
6 -12 3 0.67 0.02
6 -12 4 1.65 0.04
6 -12 5 1.76 0.04
6 -12 6 0.32 0.01
6 -12 7 0.54 0.02
6 -12 8 0.17 0.01
6 -12 9 0.41 0.02
6 -12 10 3.3 0.08
6 -12 11 2.56 0.06
6 -12 12 0.25 0.01
6 -12 13 0.01 0.01
6 -12 14 0.19 0.01
6 -12 15 1.08 0.05
6 -12 16 0.64 0.03
6 -12 17 0.02 0.01
6 -11 1 0.85 0.02
6 -11 2 1.4 0.04
6 -11 3 2.68 0.06
6 -11 4 3.44 0.08
6 -11 5 1.38 0.03
6 -11 6 0.3 0.01
6 -11 7 9.2 0.22
6 -11 8 0.66 0.02
6 -11 9 0.01 0.01
6 -11 10 0.59 0.02
6 -11 11 0.28 0.01
6 -11 12 0.12 0.01
6 -11 13 1.08 0.03
6 -11 14 1.03 0.03
6 -11 15 0.26 0.01
6 -11 16 0.05 0.02
6 -11 17 2.03 0.06
6 -10 1 5.25 0.12
6 -10 2 4.71 0.11
6 -10 3 0.26 0.01
6 -10 4 2.54 0.06
6 -10 5 2.27 0.05
6 -10 6 3.49 0.08
6 -10 7 0.82 0.02
6 -10 8 0.12 0.01
6 -10 9 2.02 0.05
6 -10 10 1.9 0.05
6 -10 11 0.01 0.01
6 -10 12 2.11 0.05
6 -10 13 0.01 0.01
6 -10 14 1.01 0.03
6 -10 15 0.67 0.03
6 -10 16 0.56 0.02
6 -10 17 0.02 0.01
6 -10 18 0.57 0.05
6 -9 1 1.26 0.03
6 -9 2 1.37 0.04
6 -9 3 0.45 0.01
6 -9 4 6.48 0.15
6 -9 5 1.53 0.04
6 -9 6 1.32 0.03
6 -9 7 3.19 0.07
6 -9 8 9.95 0.23
6 -9 9 0.53 0.01
6 -9 10 0.01 0.01
6 -9 11 5.2 0.12
6 -9 12 0.75 0.02
6 -9 13 0.15 0.01
6 -9 14 0.01 0.01
6 -9 15 0.2 0.01
6 -9 16 0.01 0.01
6 -9 17 0.49 0.03
6 -9 18 0.31 0.02
6 -8 1 4.86 0.11
6 -8 2 0.8 0.02
6 -8 3 0.18 0.01
6 -8 4 2.26 0.05
6 -8 5 4.03 0.1
6 -8 6 2.72 0.06
6 -8 7 0.91 0.02
6 -8 8 2.37 0.06
6 -8 9 1.58 0.04
6 -8 10 10.51 0.24
6 -8 11 3.68 0.09
6 -8 12 0.13 0.01
6 -8 13 2.02 0.05
6 -8 14 0.61 0.02
6 -8 15 0.76 0.02
6 -8 16 1.88 0.05
6 -8 17 0.75 0.03
6 -8 18 0.16 0.02
6 -7 1 0.41 0.01
6 -7 2 28.44 0.65
6 -7 3 4.81 0.11
6 -7 4 0.46 0.01
6 -7 5 2.78 0.07
6 -7 6 0.09 0.01
6 -7 7 0.54 0.02
6 -7 8 8.4 0.19
6 -7 9 0 0
6 -7 10 0.27 0.01
6 -7 11 3.01 0.07
6 -7 12 1.04 0.03
6 -7 13 1.14 0.03
6 -7 14 0.3 0.01
6 -7 15 0.44 0.02
6 -7 16 0.01 0.02
6 -7 17 0.85 0.03
6 -7 18 0.26 0.03
6 -6 1 11.15 0.26
6 -6 2 2.92 0.07
6 -6 3 1.16 0.03
6 -6 4 7.88 0.18
6 -6 5 8.09 0.18
6 -6 6 4.14 0.1
6 -6 7 1.11 0.03
6 -6 8 7.69 0.17
6 -6 9 4.99 0.11
6 -6 10 1.66 0.04
6 -6 11 0.17 0.01
6 -6 12 4.04 0.09
6 -6 13 4.77 0.11
6 -6 14 0.94 0.03
6 -6 15 1.21 0.03
6 -6 16 0.01 0.01
6 -6 17 0.09 0.01
6 -5 1 4.24 0.1
6 -5 2 17.43 0.39
6 -5 3 1.03 0.03
6 -5 4 0.04 0.01
6 -5 5 0.33 0.01
6 -5 6 5.64 0.13
6 -5 7 0.71 0.02
6 -5 8 1.5 0.04
6 -5 9 0.17 0.01
6 -5 10 0.01 0
6 -5 11 0.66 0.02
6 -5 12 14.14 0.33
6 -5 13 1.29 0.03
6 -5 14 0.1 0.01
6 -5 15 1.06 0.03
6 -5 16 0.84 0.03
6 -5 17 0.27 0.02
6 -4 1 0.29 0.01
6 -4 2 0.51 0.01
6 -4 3 10.1 0.23
6 -4 4 64.61 1.46
6 -4 5 2.04 0.05
6 -4 6 3.06 0.07
6 -4 7 2.01 0.05
6 -4 8 5.78 0.14
6 -4 9 2.7 0.06
6 -4 10 9.54 0.22
6 -4 11 13.67 0.31
6 -4 12 1.16 0.04
6 -4 13 0.11 0.01
6 -4 14 0.01 0.01
6 -4 15 1.69 0.04
6 -4 16 0.7 0.03
6 -4 17 0.01 0.01
6 -3 1 0.83 0.02
6 -3 2 0.15 0.01
6 -3 3 19.11 0.43
6 -3 4 3.7 0.09
6 -3 5 2.4 0.06
6 -3 6 5.27 0.12
6 -3 7 5.54 0.13
6 -3 8 1.31 0.03
6 -3 9 7.83 0.18
6 -3 10 13.11 0.3
6 -3 11 4.96 0.12
6 -3 12 0.35 0.01
6 -3 13 0.1 0.01
6 -3 14 0.09 0.01
6 -3 15 1.49 0.04
6 -3 16 1.6 0.05
6 -3 17 0.06 0.02
6 -2 1 27.08 0.61
6 -2 2 118.51 2.69
6 -2 3 0.03 0.01
6 -2 4 0.15 0.01
6 -2 5 0.04 0.01
6 -2 6 2.39 0.06
6 -2 7 0.08 0.01
6 -2 8 4.97 0.11
6 -2 9 0.05 0.01
6 -2 10 9.32 0.23
6 -2 11 0.73 0.02
6 -2 12 1 0.04
6 -2 13 2.59 0.06
6 -2 14 0.63 0.02
6 -2 15 0.03 0.01
6 -2 16 0.4 0.02
6 -1 1 18.97 0.43
6 -1 2 18.05 0.41
6 -1 3 1.56 0.04
6 -1 4 0.14 0.01
6 -1 5 1.84 0.04
6 -1 6 16.37 0.38
6 -1 7 5 0.12
6 -1 8 0.1 0.01
6 -1 9 4.02 0.09
6 -1 10 0.01 0.01
6 -1 11 0.86 0.03
6 -1 12 3.49 0.08
6 -1 13 0.6 0.02
6 -1 14 0.17 0.01
6 -1 15 0.79 0.03
6 -1 16 0.09 0.01
6 0 0 0.3 0.01
6 0 1 1.67 0.04
6 0 2 0.01 0.01
6 0 3 8.97 0.2
6 0 4 9.82 0.23
6 0 5 0.07 0.01
6 0 6 0.09 0.01
6 0 7 0.14 0.01
6 0 8 0.7 0.02
6 0 9 3.28 0.08
6 0 10 2.18 0.05
6 0 11 0.46 0.02
6 0 12 1.54 0.04
6 0 13 2.48 0.06
6 0 14 1.35 0.04
6 0 15 0.01 0.01
6 1 0 9.55 0.22
6 1 1 2.48 0.06
6 1 2 2.6 0.06
6 1 3 4.64 0.11
6 1 4 10.77 0.24
6 1 5 0.01 0.01
6 1 6 9.36 0.21
6 1 7 0.64 0.02
6 1 8 0.02 0.01
6 1 9 1.14 0.04
6 1 10 2.4 0.06
6 1 11 0.32 0.01
6 1 12 1.41 0.04
6 1 13 0.15 0.02
6 1 14 0.01 0.01
6 1 15 0.07 0.02
6 2 0 2.02 0.05
6 2 1 1.6 0.04
6 2 2 0.45 0.01
6 2 3 5.19 0.12
6 2 4 12.25 0.28
6 2 5 0.71 0.02
6 2 6 0.32 0.01
6 2 7 2.84 0.07
6 2 8 4.13 0.1
6 2 9 1.51 0.04
6 2 10 0.12 0.01
6 2 11 0.5 0.02
6 2 12 0.01 0.01
6 2 13 1.02 0.03
6 2 14 0.05 0.01
6 3 0 12.47 0.29
6 3 1 7.18 0.17
6 3 2 3.36 0.08
6 3 3 0.41 0.01
6 3 4 0.03 0.01
6 3 5 1.88 0.04
6 3 6 0.36 0.01
6 3 7 3.44 0.08
6 3 8 0.36 0.01
6 3 9 0.34 0.01
6 3 10 4.07 0.1
6 3 11 2.37 0.07
6 3 12 0.23 0.01
6 3 13 0.06 0.01
6 4 0 0.7 0.02
6 4 1 0.94 0.03
6 4 2 4.21 0.1
6 4 3 1.94 0.05
6 4 4 1.2 0.03
6 4 5 0.02 0.01
6 4 6 0.02 0.01
6 4 7 3.65 0.09
6 4 8 1.17 0.03
6 4 9 0.08 0.01
6 4 10 0.18 0.01
6 4 11 0.31 0.01
6 4 12 0.01 0.01
6 5 0 3.36 0.08
6 5 1 4.63 0.11
6 5 2 3.22 0.08
6 5 3 2.69 0.06
6 5 4 1.68 0.04
6 5 5 2.83 0.07
6 5 6 0.01 0.01
6 5 7 0.01 0.01
6 5 8 0.01 0.01
6 5 9 0.02 0.01
6 5 10 0.77 0.03
6 5 11 0.69 0.03
6 5 12 0.35 0.04
6 6 0 0.07 0.01
6 6 1 0.56 0.02
6 6 2 1.41 0.04
6 6 3 0.03 0.01
6 6 4 9.45 0.22
6 6 5 0.99 0.03
6 6 6 0.94 0.03
6 6 7 1.48 0.04
6 6 8 0.06 0.01
6 6 9 0.56 0.03
6 6 10 0.01 0.01
6 6 11 1.88 0.07
6 7 0 0.18 0.01
6 7 1 2.53 0.06
6 7 2 0.45 0.02
6 7 3 0.4 0.02
6 7 4 0.34 0.01
6 7 5 2.22 0.06
6 7 6 0.4 0.02
6 7 7 0.01 0.01
6 7 8 0.39 0.03
6 7 9 0.25 0.02
6 7 10 0.03 0.03
6 8 0 0.01 0.01
6 8 1 0.4 0.02
6 8 2 6.42 0.15
6 8 3 0.07 0.01
6 8 4 0.01 0.01
6 8 5 0.02 0.01
6 8 6 0.31 0.03
6 8 7 4.02 0.1
6 8 8 0.06 0.01
6 9 0 0.6 0.02
6 9 1 0.02 0.01
6 9 2 0.44 0.02
6 9 3 0.04 0.01
6 9 4 0.32 0.02
6 9 5 0.45 0.02
6 9 6 2.8 0.07
6 9 7 0.74 0.03
6 10 0 0.11 0.01
6 10 1 1.06 0.03
6 10 2 0.25 0.02
6 10 3 0.17 0.01
6 10 4 0.01 0.01
6 10 5 2.1 0.06
6 10 6 0.97 0.04
6 11 0 0.99 0.03
6 11 1 0.04 0.02
6 11 2 0.01 0.01
6 11 3 0.02 0.02
6 11 4 4.01 0.11
6 12 0 0.19 0.02
6 12 1 0.37 0.04
6 12 2 0.28 0.04
6 13 0 0.44 0.03
7 -18 5 0.02 0.02
7 -18 6 0.02 0.03
7 -18 7 0.12 0.02
7 -18 8 0.22 0.03
7 -17 1 0.87 0.04
7 -17 2 0.08 0.02
7 -17 3 0.01 0.01
7 -17 4 0.8 0.05
7 -17 5 0.27 0.02
7 -17 6 0.65 0.03
7 -17 7 0.02 0.01
7 -17 8 0.34 0.02
7 -17 9 0.63 0.04
7 -17 10 0.41 0.02
7 -17 11 0.03 0.01
7 -17 12 0.02 0.02
7 -16 1 0.02 0.02
7 -16 2 0.07 0.03
7 -16 3 0.85 0.03
7 -16 4 0.26 0.03
7 -16 5 0.01 0.01
7 -16 6 2.41 0.07
7 -16 7 1.68 0.05
7 -16 8 3.47 0.09
7 -16 9 0.13 0.02
7 -16 10 0.01 0.01
7 -16 11 0.25 0.02
7 -16 12 1.16 0.04
7 -16 13 0.01 0.02
7 -16 14 2.49 0.11
7 -15 1 0.32 0.03
7 -15 2 0.01 0.01
7 -15 3 0.67 0.03
7 -15 4 2.2 0.06
7 -15 5 1.02 0.03
7 -15 6 0.14 0.01
7 -15 7 0.86 0.03
7 -15 8 0.14 0.01
7 -15 9 0.48 0.02
7 -15 10 0.44 0.02
7 -15 11 0.16 0.01
7 -15 12 0.22 0.02
7 -15 13 0.24 0.02
7 -15 14 0.3 0.03
7 -15 15 1.6 0.06
7 -14 1 0.55 0.02
7 -14 2 0.62 0.02
7 -14 3 2.37 0.06
7 -14 4 0.35 0.01
7 -14 5 6.24 0.15
7 -14 6 11.86 0.27
7 -14 7 3.3 0.08
7 -14 8 0.18 0.01
7 -14 9 0.54 0.02
7 -14 10 0.7 0.02
7 -14 11 0.13 0.01
7 -14 12 1.54 0.04
7 -14 13 0.36 0.02
7 -14 14 0.01 0.01
7 -14 15 0.01 0.01
7 -13 1 0.02 0.01
7 -13 2 0.5 0.01
7 -13 3 0.92 0.03
7 -13 4 0.14 0.01
7 -13 5 0.27 0.02
7 -13 6 1.53 0.04
7 -13 7 0.04 0.01
7 -13 8 1.12 0.03
7 -13 9 0.21 0.01
7 -13 10 2.19 0.05
7 -13 11 0.35 0.01
7 -13 12 0.04 0.01
7 -13 13 2.37 0.06
7 -13 14 0.51 0.03
7 -13 15 0.01 0.02
7 -13 16 0.46 0.05
7 -12 1 2.7 0.06
7 -12 2 0.88 0.03
7 -12 3 1.67 0.04
7 -12 4 0.67 0.03
7 -12 5 1.09 0.03
7 -12 6 0.97 0.03
7 -12 7 1 0.03
7 -12 8 1.79 0.05
7 -12 9 0.7 0.02
7 -12 10 0.44 0.02
7 -12 11 2.04 0.05
7 -12 12 0.21 0.01
7 -12 13 0.01 0.01
7 -12 14 0.06 0.01
7 -12 15 0.01 0.02
7 -12 16 0.1 0.01
7 -11 1 2.08 0.05
7 -11 2 0.02 0.01
7 -11 3 3.74 0.09
7 -11 4 3.57 0.08
7 -11 5 0.82 0.03
7 -11 6 0.17 0.01
7 -11 7 0.77 0.03
7 -11 8 8.3 0.19
7 -11 9 0.51 0.02
7 -11 10 0.73 0.02
7 -11 11 0.09 0.01
7 -11 12 0.33 0.01
7 -11 13 1.33 0.04
7 -11 14 2.89 0.08
7 -11 15 0.24 0.01
7 -11 16 0.04 0.02
7 -11 17 0.02 0.02
7 -10 1 1.15 0.03
7 -10 2 5.91 0.14
7 -10 3 0.01 0.01
7 -10 4 2.54 0.06
7 -10 5 1.75 0.04
7 -10 6 1.22 0.04
7 -10 7 0.01 0.01
7 -10 8 2.52 0.06
7 -10 9 0.03 0.01
7 -10 10 1.69 0.04
7 -10 11 1.47 0.04
7 -10 12 0.96 0.03
7 -10 13 0.39 0.01
7 -10 14 0.28 0.02
7 -10 15 2.11 0.06
7 -10 16 0.2 0.02
7 -10 17 0.15 0.02
7 -9 1 0.03 0
7 -9 2 0.47 0.01
7 -9 3 1.83 0.04
7 -9 4 5.39 0.12
7 -9 5 8.53 0.2
7 -9 6 3.42 0.08
7 -9 7 4.48 0.11
7 -9 8 1.13 0.03
7 -9 9 2.07 0.05
7 -9 10 0.03 0.01
7 -9 11 0.06 0.01
7 -9 12 0.24 0.01
7 -9 13 0.34 0.01
7 -9 14 0.64 0.03
7 -9 15 1.92 0.05
7 -9 16 0.41 0.03
7 -9 17 0.69 0.03
7 -8 1 7.37 0.17
7 -8 2 2.55 0.06
7 -8 3 0.02 0.01
7 -8 4 0.41 0.01
7 -8 5 3.58 0.08
7 -8 6 5.26 0.12
7 -8 7 2.15 0.05
7 -8 8 0.24 0.01
7 -8 9 2.83 0.07
7 -8 10 0.05 0.01
7 -8 11 2.15 0.06
7 -8 12 1.07 0.03
7 -8 13 0.06 0.01
7 -8 14 0.27 0.01
7 -8 15 1.47 0.04
7 -8 16 0.07 0.01
7 -8 17 1.62 0.05
7 -7 1 2.51 0.06
7 -7 2 0.37 0.01
7 -7 3 2.5 0.06
7 -7 4 3.59 0.09
7 -7 5 0.36 0.01
7 -7 6 0.98 0.03
7 -7 7 5.23 0.12
7 -7 8 4.68 0.11
7 -7 9 7.15 0.16
7 -7 10 0.17 0.01
7 -7 11 2.6 0.07
7 -7 12 2.13 0.05
7 -7 13 0.21 0.01
7 -7 14 0.06 0.01
7 -7 15 0.01 0.01
7 -7 16 0.06 0.01
7 -7 17 0.01 0.01
7 -6 1 0.52 0.01
7 -6 2 1.46 0.04
7 -6 3 0.06 0.01
7 -6 4 1.88 0.04
7 -6 5 3.8 0.09
7 -6 6 6.09 0.14
7 -6 7 3.18 0.07
7 -6 8 4.35 0.1
7 -6 9 0.75 0.02
7 -6 10 3.62 0.09
7 -6 11 4.18 0.1
7 -6 12 0.02 0.01
7 -6 13 0.19 0.01
7 -6 14 0 0
7 -6 15 5.16 0.13
7 -6 16 0.17 0.01
7 -6 17 0.01 0.01
7 -5 1 4.81 0.11
7 -5 2 22.96 0.52
7 -5 3 9 0.2
7 -5 4 0.09 0.01
7 -5 5 1.16 0.03
7 -5 6 0.01 0.01
7 -5 7 6.69 0.15
7 -5 8 0.4 0.01
7 -5 9 2.38 0.06
7 -5 10 0.11 0.01
7 -5 11 0.23 0.01
7 -5 12 1.79 0.04
7 -5 13 2.01 0.06
7 -5 14 0.05 0.01
7 -5 15 0.03 0.01
7 -5 16 0.39 0.02
7 -5 17 0.22 0.03
7 -4 1 4.83 0.11
7 -4 2 2.06 0.05
7 -4 3 0.01 0
7 -4 4 3.51 0.08
7 -4 5 1.83 0.04
7 -4 6 15.74 0.36
7 -4 7 0.22 0.01
7 -4 8 2.5 0.06
7 -4 9 7 0.16
7 -4 10 0.23 0.01
7 -4 11 5.66 0.13
7 -4 12 0.01 0.01
7 -4 13 0.35 0.02
7 -4 14 1.67 0.04
7 -4 15 0.71 0.03
7 -4 16 0.02 0.01
7 -3 1 7.89 0.18
7 -3 2 4.77 0.11
7 -3 3 4.22 0.1
7 -3 4 2.59 0.06
7 -3 5 3.78 0.09
7 -3 6 2.32 0.06
7 -3 7 2.94 0.07
7 -3 8 0.15 0.01
7 -3 9 0.52 0.02
7 -3 10 5.25 0.12
7 -3 11 1.6 0.04
7 -3 12 1.27 0.04
7 -3 13 2.53 0.07
7 -3 14 0.16 0.01
7 -3 15 0.2 0.02
7 -3 16 0.07 0.01
7 -2 1 2.44 0.06
7 -2 2 24.07 0.55
7 -2 3 8.5 0.2
7 -2 4 3.54 0.08
7 -2 5 9.4 0.22
7 -2 6 2.81 0.07
7 -2 7 0.17 0.01
7 -2 8 0 0
7 -2 9 30.79 0.7
7 -2 10 0.77 0.02
7 -2 11 0.01 0.01
7 -2 12 1.28 0.03
7 -2 13 0.06 0.01
7 -2 14 0.04 0.01
7 -2 15 0.34 0.02
7 -1 1 1.32 0.03
7 -1 2 1.93 0.05
7 -1 3 4.85 0.11
7 -1 4 0.79 0.02
7 -1 5 0.11 0.01
7 -1 6 2.48 0.06
7 -1 7 0.08 0.01
7 -1 8 20.69 0.49
7 -1 9 0.01 0.01
7 -1 10 2.44 0.06
7 -1 11 1.73 0.04
7 -1 12 0.52 0.02
7 -1 13 1.29 0.04
7 -1 14 0.15 0.01
7 -1 15 2.51 0.08
7 0 0 115.19 2.66
7 0 1 8.02 0.18
7 0 2 4.69 0.12
7 0 3 8.76 0.2
7 0 4 0.45 0.01
7 0 5 0.45 0.02
7 0 6 1.19 0.03
7 0 7 4.87 0.11
7 0 8 1.92 0.05
7 0 9 1.36 0.04
7 0 10 2.84 0.07
7 0 11 1.04 0.03
7 0 12 0.36 0.02
7 0 13 1.18 0.03
7 0 14 0.06 0.01
7 1 0 0.03 0.01
7 1 1 6.54 0.15
7 1 2 4.54 0.11
7 1 3 1.68 0.04
7 1 4 2.09 0.05
7 1 5 0.72 0.02
7 1 6 10.98 0.25
7 1 7 5.6 0.13
7 1 8 0.76 0.02
7 1 9 0.06 0.01
7 1 10 0.01 0.01
7 1 11 3.94 0.1
7 1 12 0.01 0.01
7 1 13 0.21 0.01
7 1 14 0.17 0.02
7 2 0 0.26 0.01
7 2 1 2 0.05
7 2 2 0.01 0.01
7 2 3 6.3 0.15
7 2 4 3.58 0.09
7 2 5 0.1 0.01
7 2 6 0.01 0.01
7 2 7 0.01 0.01
7 2 8 0.46 0.01
7 2 9 0.45 0.02
7 2 10 1.75 0.05
7 2 11 0.31 0.01
7 2 12 0.03 0.01
7 2 13 1.34 0.04
7 3 0 2.25 0.06
7 3 1 0.83 0.02
7 3 2 12.61 0.29
7 3 3 1.21 0.03
7 3 4 0.33 0.01
7 3 5 3.22 0.08
7 3 6 1.33 0.04
7 3 7 1.87 0.05
7 3 8 0.32 0.02
7 3 9 3.22 0.08
7 3 10 0.01 0.01
7 3 11 0.48 0.02
7 3 12 0.05 0.01
7 4 0 0.43 0.01
7 4 1 0.32 0.01
7 4 2 0.15 0.01
7 4 3 2.56 0.06
7 4 4 2.55 0.07
7 4 5 1.82 0.05
7 4 6 0.08 0.01
7 4 7 0.9 0.03
7 4 8 3.31 0.08
7 4 9 0.8 0.03
7 4 10 0.11 0.01
7 4 11 0.01 0.01
7 4 12 0.43 0.05
7 5 0 14.37 0.33
7 5 1 0.06 0.01
7 5 2 0.37 0.01
7 5 3 0.01 0.01
7 5 4 1.18 0.04
7 5 5 0.01 0.01
7 5 6 0.35 0.01
7 5 7 0.38 0.02
7 5 8 1.24 0.04
7 5 9 0.01 0.01
7 5 10 2.23 0.06
7 5 11 0.41 0.03
7 6 0 0.7 0.02
7 6 1 0.6 0.02
7 6 2 0.87 0.02
7 6 3 1.28 0.03
7 6 4 0.26 0.01
7 6 5 0.86 0.03
7 6 6 0.25 0.01
7 6 7 0.91 0.03
7 6 8 0.14 0.01
7 6 9 0.55 0.02
7 6 10 0.11 0.02
7 7 0 0.2 0.01
7 7 1 5 0.12
7 7 2 0.35 0.01
7 7 3 0.03 0.01
7 7 4 1.85 0.06
7 7 5 0.9 0.03
7 7 6 0.12 0.01
7 7 7 0.01 0.01
7 7 8 0.01 0.01
7 7 9 0.04 0.03
7 8 0 0 0
7 8 1 0.91 0.03
7 8 2 0.63 0.02
7 8 3 3.43 0.09
7 8 4 0.31 0.01
7 8 5 0.01 0.01
7 8 6 0.4 0.02
7 8 7 0.09 0.01
7 9 0 0.32 0.02
7 9 1 0.58 0.03
7 9 2 0.01 0.01
7 9 3 0.05 0.01
7 9 4 0.22 0.02
7 9 5 0.58 0.04
7 9 6 0.47 0.04
7 10 0 1.06 0.03
7 10 1 2.3 0.06
7 10 2 0.48 0.02
7 10 3 0.12 0.01
7 10 4 0.18 0.02
7 11 0 0.01 0.02
7 11 1 0.09 0.03
7 11 2 0.01 0.02
7 11 3 0.01 0.01
7 12 0 0.07 0.02
7 12 1 0.1 0.04
8 -17 1 0.01 0.01
8 -17 2 0.39 0.06
8 -17 3 0.44 0.03
8 -17 4 0.21 0.02
8 -17 5 0.08 0.02
8 -17 6 0.75 0.03
8 -17 7 0.79 0.03
8 -17 8 0.05 0.02
8 -17 9 1.21 0.04
8 -17 10 0.07 0.02
8 -17 11 0.95 0.04
8 -16 1 0.05 0.03
8 -16 2 1.93 0.07
8 -16 3 0.55 0.04
8 -16 4 0.01 0.01
8 -16 5 0.01 0.01
8 -16 6 0.16 0.02
8 -16 7 0.39 0.02
8 -16 8 0.15 0.01
8 -16 9 0.01 0.02
8 -16 10 0.12 0.01
8 -16 11 0.01 0.02
8 -16 12 0.21 0.02
8 -16 13 1.28 0.06
8 -15 1 0.02 0.02
8 -15 2 0.65 0.03
8 -15 3 0.16 0.01
8 -15 4 0.12 0.01
8 -15 5 1.13 0.03
8 -15 6 1.13 0.03
8 -15 7 0.06 0.01
8 -15 8 0.03 0.01
8 -15 9 0.97 0.03
8 -15 10 0.76 0.03
8 -15 11 0.65 0.03
8 -15 12 0.01 0.01
8 -15 13 1.92 0.06
8 -15 14 0.02 0.01
8 -14 1 0.01 0.01
8 -14 2 0.43 0.02
8 -14 3 1.27 0.03
8 -14 4 1.5 0.04
8 -14 5 4.8 0.12
8 -14 6 1.35 0.04
8 -14 7 1.14 0.03
8 -14 8 0.68 0.02
8 -14 9 0.26 0.01
8 -14 10 0.1 0.01
8 -14 11 1.06 0.03
8 -14 12 0.58 0.02
8 -14 13 7.56 0.18
8 -14 14 0.01 0.01
8 -14 15 0.06 0.03
8 -13 1 1.48 0.04
8 -13 2 0.68 0.02
8 -13 3 0.72 0.02
8 -13 4 5.44 0.13
8 -13 5 2.55 0.06
8 -13 6 0.41 0.01
8 -13 7 0 0
8 -13 8 0.36 0.01
8 -13 9 0.57 0.02
8 -13 10 1.29 0.03
8 -13 11 0.68 0.02
8 -13 12 0.24 0.02
8 -13 13 0.27 0.02
8 -13 14 1.02 0.03
8 -13 15 0.79 0.03
8 -12 1 0.03 0.01
8 -12 2 3.87 0.09
8 -12 3 4.44 0.11
8 -12 4 18.12 0.42
8 -12 5 0.01 0.01
8 -12 6 3.21 0.08
8 -12 7 5.32 0.13
8 -12 8 1.41 0.04
8 -12 9 0.21 0.01
8 -12 10 0.01 0.01
8 -12 11 5.96 0.14
8 -12 12 0.05 0.01
8 -12 13 0.01 0.01
8 -12 14 0.01 0.01
8 -12 15 0.01 0.01
8 -12 16 0.29 0.02
8 -11 1 0.26 0.01
8 -11 2 1.63 0.04
8 -11 3 1.16 0.03
8 -11 4 0.02 0.01
8 -11 5 1.83 0.04
8 -11 6 0.65 0.02
8 -11 7 0.4 0.01
8 -11 8 0.03 0.01
8 -11 9 0.55 0.02
8 -11 10 1.3 0.04
8 -11 11 2.34 0.06
8 -11 12 0.31 0.01
8 -11 13 1.54 0.04
8 -11 14 0.02 0.01
8 -11 15 2.1 0.06
8 -11 16 0.1 0.01
8 -10 1 0.46 0.01
8 -10 2 9.15 0.21
8 -10 3 0.99 0.03
8 -10 4 0.43 0.01
8 -10 5 1.12 0.03
8 -10 6 0.33 0.01
8 -10 7 3.92 0.09
8 -10 8 0.54 0.02
8 -10 9 0.1 0.01
8 -10 10 1.72 0.04
8 -10 11 1.73 0.05
8 -10 12 0.77 0.02
8 -10 13 0.02 0.01
8 -10 14 0.11 0.01
8 -10 15 0.01 0.02
8 -10 16 0.2 0.01
8 -9 1 1.62 0.04
8 -9 2 0.03 0.01
8 -9 3 2.57 0.06
8 -9 4 4.63 0.11
8 -9 5 0.01 0.01
8 -9 6 5.76 0.13
8 -9 7 2.52 0.06
8 -9 8 1 0.03
8 -9 9 1.65 0.04
8 -9 10 0.93 0.03
8 -9 11 0.18 0.01
8 -9 12 0.08 0.01
8 -9 13 4.71 0.11
8 -9 14 0.49 0.02
8 -9 15 0.11 0.01
8 -9 16 0.01 0.02
8 -8 1 8.21 0.19
8 -8 2 6.93 0.16
8 -8 3 0.17 0.01
8 -8 4 0.95 0.03
8 -8 5 6 0.14
8 -8 6 0.01 0.01
8 -8 7 1.69 0.04
8 -8 8 0.44 0.01
8 -8 9 0.09 0.01
8 -8 10 0.33 0.01
8 -8 11 0.59 0.02
8 -8 12 1.9 0.05
8 -8 13 1.25 0.03
8 -8 14 0.64 0.02
8 -8 15 0.61 0.04
8 -8 16 0.86 0.03
8 -7 1 0.01 0
8 -7 2 0.01 0
8 -7 3 0.01 0.01
8 -7 4 18.47 0.42
8 -7 5 2.33 0.06
8 -7 6 0.35 0.01
8 -7 7 0.92 0.02
8 -7 8 5.95 0.14
8 -7 9 1.58 0.04
8 -7 10 0.03 0.01
8 -7 11 0.46 0.02
8 -7 12 0.18 0.01
8 -7 13 0.05 0.01
8 -7 14 2.29 0.06
8 -7 15 0.35 0.02
8 -7 16 0.01 0.01
8 -6 1 3.54 0.08
8 -6 2 1.6 0.04
8 -6 3 0.72 0.02
8 -6 4 0.01 0.01
8 -6 5 2.52 0.06
8 -6 6 7.28 0.17
8 -6 7 2.4 0.06
8 -6 8 0.77 0.02
8 -6 9 0.03 0.01
8 -6 10 0.94 0.03
8 -6 11 2.3 0.06
8 -6 12 0.33 0.02
8 -6 13 0.14 0.01
8 -6 14 1.64 0.04
8 -6 15 0.13 0.01
8 -6 16 1.06 0.03
8 -5 1 0.34 0.01
8 -5 2 2.57 0.06
8 -5 3 3.88 0.09
8 -5 4 0 0
8 -5 5 3.33 0.08
8 -5 6 0.01 0.01
8 -5 7 0.03 0.01
8 -5 8 6.98 0.16
8 -5 9 5.14 0.12
8 -5 10 0.19 0.01
8 -5 11 1.12 0.03
8 -5 12 2.08 0.06
8 -5 13 0.8 0.03
8 -5 14 0.07 0.01
8 -5 15 0.13 0.01
8 -5 16 0.07 0.01
8 -4 1 3.81 0.09
8 -4 2 1.26 0.03
8 -4 3 0.01 0.01
8 -4 4 0.72 0.02
8 -4 5 14.97 0.34
8 -4 6 1.14 0.03
8 -4 7 1.7 0.04
8 -4 8 0.27 0.01
8 -4 9 0.11 0.01
8 -4 10 3.02 0.07
8 -4 11 1.42 0.04
8 -4 12 0.04 0.01
8 -4 13 2.1 0.06
8 -4 14 1.44 0.05
8 -4 15 1.22 0.04
8 -3 1 1.12 0.03
8 -3 2 12.79 0.29
8 -3 3 8.4 0.19
8 -3 4 0.22 0.01
8 -3 5 0.81 0.02
8 -3 6 4.26 0.1
8 -3 7 0.76 0.02
8 -3 8 2.41 0.06
8 -3 9 0.16 0.01
8 -3 10 0.39 0.02
8 -3 11 0.08 0.01
8 -3 12 2.51 0.06
8 -3 13 0.34 0.01
8 -3 14 0.45 0.02
8 -3 15 0.06 0.01
8 -2 1 1.79 0.04
8 -2 2 1.53 0.04
8 -2 3 1.26 0.03
8 -2 4 1.5 0.04
8 -2 5 6.14 0.14
8 -2 6 6.4 0.15
8 -2 7 1.9 0.05
8 -2 8 5.23 0.12
8 -2 9 0.04 0.01
8 -2 10 2.28 0.06
8 -2 11 1.34 0.04
8 -2 12 0.2 0.01
8 -2 13 0.19 0.01
8 -2 14 0.8 0.03
8 -2 15 0.02 0.01
8 -1 1 0.78 0.02
8 -1 2 1.93 0.04
8 -1 3 10.84 0.25
8 -1 4 0.46 0.01
8 -1 5 0.12 0.01
8 -1 6 4.37 0.1
8 -1 7 3.57 0.08
8 -1 8 1.24 0.03
8 -1 9 1.68 0.04
8 -1 10 0.03 0.01
8 -1 11 0.01 0.01
8 -1 12 0.83 0.03
8 -1 13 0.91 0.03
8 -1 14 0.04 0.01
8 0 0 1.9 0.05
8 0 1 11.4 0.26
8 0 2 0.18 0.01
8 0 3 0.01 0
8 0 4 2.25 0.05
8 0 5 4.17 0.1
8 0 6 0.16 0.01
8 0 7 12.06 0.28
8 0 8 10.44 0.24
8 0 9 1.97 0.05
8 0 10 2.93 0.07
8 0 11 0.27 0.01
8 0 12 0.19 0.01
8 0 13 0.18 0.01
8 0 14 0.47 0.07
8 1 0 0.13 0.01
8 1 1 0.6 0.02
8 1 2 1.51 0.04
8 1 3 1.02 0.03
8 1 4 0.38 0.01
8 1 5 2.22 0.05
8 1 6 5.07 0.12
8 1 7 6.27 0.15
8 1 8 3.25 0.08
8 1 9 0.15 0.01
8 1 10 0.42 0.02
8 1 11 0.12 0.01
8 1 12 0.42 0.02
8 1 13 3.3 0.09
8 2 0 6.38 0.15
8 2 1 2.63 0.06
8 2 2 2.25 0.06
8 2 3 2.79 0.07
8 2 4 1.21 0.03
8 2 5 6.81 0.16
8 2 6 4.63 0.11
8 2 7 0.07 0.01
8 2 8 0.01 0.01
8 2 9 0.1 0.01
8 2 10 1.53 0.04
8 2 11 0.45 0.02
8 2 12 0.21 0.01
8 3 0 0.26 0.01
8 3 1 1.23 0.03
8 3 2 0.34 0.02
8 3 3 1.2 0.03
8 3 4 4.52 0.11
8 3 5 0.3 0.01
8 3 6 6.73 0.16
8 3 7 0.75 0.03
8 3 8 0.01 0.01
8 3 9 0.71 0.02
8 3 10 1.52 0.04
8 3 11 0.33 0.02
8 4 0 0.43 0.01
8 4 1 1.8 0.05
8 4 2 0.06 0.01
8 4 3 2.93 0.07
8 4 4 0.88 0.03
8 4 5 0.29 0.01
8 4 6 0.03 0.01
8 4 7 0.25 0.01
8 4 8 0.01 0.01
8 4 9 0.26 0.01
8 4 10 0.16 0.01
8 5 0 0.42 0.01
8 5 1 7.48 0.17
8 5 2 0.18 0.01
8 5 3 1.26 0.04
8 5 4 0.28 0.01
8 5 5 0.1 0.01
8 5 6 0.61 0.02
8 5 7 3.33 0.08
8 5 8 0.35 0.02
8 5 9 0.01 0.01
8 5 10 0.58 0.09
8 6 0 0 0
8 6 1 0.24 0.01
8 6 2 0.01 0.01
8 6 3 0.05 0.01
8 6 4 0.7 0.03
8 6 5 0.94 0.03
8 6 6 0.55 0.02
8 6 7 0.39 0.02
8 6 8 1.36 0.05
8 7 0 0.47 0.02
8 7 1 1.43 0.04
8 7 2 0.81 0.03
8 7 3 0.28 0.01
8 7 4 0.17 0.01
8 7 5 0.24 0.02
8 7 6 0.08 0.02
8 7 7 0.22 0.02
8 8 0 0.14 0.01
8 8 1 0.01 0.01
8 8 2 0.38 0.02
8 8 3 0.1 0.01
8 8 4 0.8 0.03
8 8 5 0.15 0.02
8 8 6 0.16 0.02
8 9 0 0.52 0.03
8 9 1 0.27 0.01
8 9 2 1.02 0.03
8 9 3 0.01 0.01
8 9 4 0.31 0.02
8 9 5 0.52 0.04
8 10 0 0.53 0.02
8 10 1 0.45 0.03
8 10 2 0.3 0.03
8 10 3 0.21 0.02
8 11 0 0.34 0.02
8 11 1 0.02 0.02
9 -17 4 0.17 0.02
9 -17 5 0.37 0.03
9 -17 6 0.48 0.03
9 -17 7 0.31 0.03
9 -17 8 0.11 0.02
9 -17 9 0.01 0.01
9 -16 3 0.85 0.23
9 -16 4 0.74 0.04
9 -16 5 0.36 0.02
9 -16 6 0.04 0.01
9 -16 7 0.6 0.02
9 -16 8 0.12 0.01
9 -16 9 2.03 0.06
9 -16 10 0.03 0.01
9 -16 11 0.23 0.04
9 -15 2 0.39 0.05
9 -15 3 0.02 0.01
9 -15 4 0.06 0.01
9 -15 5 0.01 0.01
9 -15 6 0.57 0.02
9 -15 7 2.01 0.05
9 -15 8 0.15 0.02
9 -15 9 0.02 0.01
9 -15 10 1.57 0.05
9 -15 11 0.34 0.02
9 -15 12 0.25 0.02
9 -15 13 0.03 0.01
9 -14 1 0.33 0.02
9 -14 2 1.9 0.06
9 -14 3 0.99 0.03
9 -14 4 0.58 0.02
9 -14 5 0 0.01
9 -14 6 0.26 0.01
9 -14 7 1.45 0.04
9 -14 8 0.04 0.01
9 -14 9 0.04 0.01
9 -14 10 0.05 0.01
9 -14 11 0.15 0.01
9 -14 12 1.82 0.06
9 -14 13 0.02 0.02
9 -14 14 0.38 0.03
9 -13 1 1.72 0.04
9 -13 2 0.17 0.01
9 -13 3 0.09 0.01
9 -13 4 0.34 0.01
9 -13 5 1.75 0.04
9 -13 6 0.54 0.02
9 -13 7 0.78 0.02
9 -13 8 0.02 0.01
9 -13 9 0.14 0.01
9 -13 10 1.58 0.04
9 -13 11 3.2 0.09
9 -13 12 0.3 0.03
9 -13 13 0.4 0.02
9 -13 14 0.29 0.02
9 -12 1 0.01 0.01
9 -12 2 0.45 0.03
9 -12 3 8.52 0.2
9 -12 4 2.07 0.05
9 -12 5 0.34 0.01
9 -12 6 0.33 0.02
9 -12 7 0.7 0.03
9 -12 8 0.36 0.01
9 -12 9 1.18 0.04
9 -12 10 2.12 0.06
9 -12 11 4.45 0.11
9 -12 12 2.96 0.07
9 -12 13 0.9 0.03
9 -12 14 1.03 0.04
9 -12 15 0.01 0.01
9 -11 1 3.69 0.09
9 -11 2 2.92 0.07
9 -11 3 0.45 0.02
9 -11 4 7.23 0.17
9 -11 5 1.39 0.04
9 -11 6 0.75 0.02
9 -11 7 0.01 0.01
9 -11 8 0.17 0.01
9 -11 9 6.01 0.14
9 -11 10 0.14 0.01
9 -11 11 0.04 0.01
9 -11 12 0.74 0.03
9 -11 13 0.01 0.01
9 -11 14 0.73 0.03
9 -11 15 0.26 0.02
9 -10 1 14.51 0.33
9 -10 2 11.48 0.27
9 -10 3 4.21 0.1
9 -10 4 3.25 0.08
9 -10 5 0.74 0.02
9 -10 6 1.05 0.03
9 -10 7 5.28 0.12
9 -10 8 0.33 0.02
9 -10 9 5.67 0.14
9 -10 10 2.97 0.07
9 -10 11 2.4 0.06
9 -10 12 0.53 0.02
9 -10 13 0.01 0.01
9 -10 14 0.04 0.01
9 -10 15 0.02 0.02
9 -9 1 0.23 0.01
9 -9 2 1.67 0.04
9 -9 3 0.16 0.01
9 -9 4 1.48 0.04
9 -9 5 2.48 0.06
9 -9 6 0.02 0.01
9 -9 7 0.24 0.01
9 -9 8 0.01 0.01
9 -9 9 0.01 0.01
9 -9 10 3.34 0.08
9 -9 11 1.13 0.03
9 -9 12 0.55 0.02
9 -9 13 0.09 0.01
9 -9 14 2 0.05
9 -9 15 0.26 0.02
9 -8 1 4.5 0.11
9 -8 2 8.07 0.19
9 -8 3 1.67 0.04
9 -8 4 0.41 0.02
9 -8 5 0.02 0.01
9 -8 6 1.67 0.04
9 -8 7 1.63 0.04
9 -8 8 2.4 0.06
9 -8 9 0.03 0.01
9 -8 10 0.47 0.01
9 -8 11 2.27 0.06
9 -8 12 1.06 0.04
9 -8 13 0.01 0.01
9 -8 14 0.01 0.01
9 -8 15 0.16 0.01
9 -7 1 1.16 0.03
9 -7 2 0.01 0.01
9 -7 3 5.17 0.12
9 -7 4 0.15 0.01
9 -7 5 7.78 0.18
9 -7 6 0.05 0.01
9 -7 7 0.03 0.01
9 -7 8 1.27 0.03
9 -7 9 1.19 0.03
9 -7 10 0.1 0.01
9 -7 11 3.39 0.08
9 -7 12 0.8 0.03
9 -7 13 0.63 0.02
9 -7 14 0.68 0.03
9 -7 15 0.98 0.05
9 -6 1 5.93 0.14
9 -6 2 5.81 0.13
9 -6 3 3.59 0.08
9 -6 4 3.25 0.07
9 -6 5 0.66 0.02
9 -6 6 2.69 0.06
9 -6 7 1.35 0.03
9 -6 8 0.01 0.01
9 -6 9 0.15 0.01
9 -6 10 0.01 0.01
9 -6 11 0.14 0.01
9 -6 12 2.72 0.07
9 -6 13 0.33 0.02
9 -6 14 0.01 0.01
9 -6 15 0.78 0.03
9 -5 1 0.49 0.01
9 -5 2 4.71 0.11
9 -5 3 3.9 0.09
9 -5 4 5.02 0.12
9 -5 5 1.66 0.04
9 -5 6 1.47 0.04
9 -5 7 1.01 0.03
9 -5 8 3.64 0.09
9 -5 9 3.61 0.09
9 -5 10 0.01 0.01
9 -5 11 1.02 0.03
9 -5 12 0.19 0.01
9 -5 13 0.53 0.02
9 -5 14 0.23 0.02
9 -5 15 0.38 0.02
9 -4 1 1.58 0.04
9 -4 2 0.7 0.02
9 -4 3 1.31 0.03
9 -4 4 0.31 0.01
9 -4 5 2.14 0.05
9 -4 6 6.01 0.14
9 -4 7 0.4 0.01
9 -4 8 0.16 0.01
9 -4 9 0.01 0.01
9 -4 10 1.65 0.04
9 -4 11 0.64 0.02
9 -4 12 1.74 0.05
9 -4 13 0.69 0.02
9 -4 14 0.09 0.01
9 -3 1 0.07 0.01
9 -3 2 7.18 0.16
9 -3 3 0.17 0.01
9 -3 4 1.54 0.04
9 -3 5 0.02 0.01
9 -3 6 1.05 0.03
9 -3 7 0.03 0.01
9 -3 8 2.54 0.06
9 -3 9 3.01 0.08
9 -3 10 1.19 0.03
9 -3 11 0.19 0.01
9 -3 12 1.5 0.04
9 -3 13 1.35 0.04
9 -3 14 0.01 0.01
9 -2 1 2.61 0.06
9 -2 2 1.71 0.04
9 -2 3 2.57 0.06
9 -2 4 10.66 0.24
9 -2 5 0.13 0.01
9 -2 6 0.78 0.02
9 -2 7 0.55 0.02
9 -2 8 0.34 0.01
9 -2 9 0.35 0.01
9 -2 10 2.3 0.06
9 -2 11 0.45 0.02
9 -2 12 2.29 0.06
9 -2 13 0.1 0.01
9 -2 14 0.01 0.01
9 -1 1 0.01 0.01
9 -1 2 4.63 0.11
9 -1 3 1.95 0.05
9 -1 4 6.47 0.15
9 -1 5 0.04 0.01
9 -1 6 0.38 0.01
9 -1 7 2.29 0.06
9 -1 8 0.21 0.01
9 -1 9 0.57 0.02
9 -1 10 0.59 0.02
9 -1 11 0.4 0.01
9 -1 12 0.18 0.01
9 -1 13 1.05 0.04
9 0 0 1.22 0.03
9 0 1 4.63 0.11
9 0 2 2.31 0.05
9 0 3 1.58 0.04
9 0 4 0 0
9 0 5 1.06 0.03
9 0 6 8.26 0.19
9 0 7 0.28 0.01
9 0 8 0.03 0.01
9 0 9 0.1 0.01
9 0 10 1.08 0.03
9 0 11 0.77 0.02
9 0 12 0.19 0.01
9 0 13 0.39 0.05
9 1 0 0.01 0.01
9 1 1 0.3 0.01
9 1 2 3.85 0.09
9 1 3 2.62 0.06
9 1 4 2.82 0.08
9 1 5 0 0
9 1 6 5.24 0.12
9 1 7 0.01 0.01
9 1 8 1.02 0.03
9 1 9 0.05 0.01
9 1 10 0.06 0.01
9 1 11 0.04 0.01
9 1 12 0.71 0.03
9 2 0 1.99 0.05
9 2 1 1.15 0.03
9 2 2 0.55 0.02
9 2 3 0.01 0.01
9 2 4 2.08 0.05
9 2 5 1.58 0.04
9 2 6 11.39 0.27
9 2 7 0.08 0.01
9 2 8 0.01 0.01
9 2 9 3.2 0.08
9 2 10 1.04 0.03
9 2 11 0.11 0.02
9 3 0 0.32 0.01
9 3 1 0.97 0.04
9 3 2 0.99 0.03
9 3 3 2.12 0.06
9 3 4 4.27 0.1
9 3 5 3.06 0.08
9 3 6 0.06 0.01
9 3 7 0.8 0.03
9 3 8 1.13 0.03
9 3 9 0.03 0.01
9 3 10 0.01 0.01
9 4 0 5.97 0.14
9 4 1 1.37 0.04
9 4 2 0 0
9 4 3 0.08 0.01
9 4 4 11.68 0.27
9 4 5 0 0.01
9 4 6 0.02 0.01
9 4 7 0.16 0.01
9 4 8 0.03 0.01
9 4 9 0.12 0.01
9 5 0 0.39 0.01
9 5 1 0.28 0.02
9 5 2 0.47 0.02
9 5 3 2.2 0.06
9 5 4 1.95 0.06
9 5 5 0.4 0.03
9 5 6 0.86 0.03
9 5 7 0.02 0.01
9 5 8 1.39 0.05
9 6 0 0.83 0.02
9 6 1 1.06 0.03
9 6 2 0.3 0.01
9 6 3 0.29 0.01
9 6 4 0.43 0.03
9 6 5 0.55 0.03
9 6 6 0.01 0.01
9 6 7 0.03 0.01
9 7 0 0.63 0.02
9 7 1 0.17 0.01
9 7 2 1.54 0.04
9 7 3 0.01 0.01
9 7 4 0.01 0.01
9 7 5 0.17 0.02
9 7 6 1.75 0.05
9 8 0 0.06 0.01
9 8 1 0.02 0.01
9 8 2 0.01 0.01
9 8 3 0.01 0.01
9 8 4 0.01 0.01
9 8 5 0.52 0.04
9 9 0 0.17 0.01
9 9 1 1.07 0.03
9 9 2 0.25 0.02
9 9 3 0.01 0.01
9 10 0 0.19 0.02
9 10 1 0.01 0.01
10 -16 3 0.17 0.05
10 -16 4 0.67 0.03
10 -16 5 0.36 0.02
10 -16 6 0.01 0.01
10 -16 7 0.15 0.02
10 -16 8 0.05 0.01
10 -16 9 0.02 0.01
10 -16 10 0.8 0.03
10 -15 1 0.1 0.02
10 -15 2 0.98 0.04
10 -15 3 0.16 0.01
10 -15 4 0.01 0.01
10 -15 5 0.19 0.01
10 -15 6 1.73 0.05
10 -15 7 0.25 0.01
10 -15 8 0.1 0.01
10 -15 9 0.71 0.04
10 -15 10 0.12 0.01
10 -15 11 0.01 0.01
10 -14 1 0.45 0.03
10 -14 2 0.02 0.01
10 -14 3 0.31 0.02
10 -14 4 1.31 0.04
10 -14 5 0.56 0.03
10 -14 6 0.05 0.01
10 -14 7 0.15 0.01
10 -14 8 2.79 0.07
10 -14 9 0.96 0.03
10 -14 10 0.02 0.01
10 -14 11 0.15 0.02
10 -14 12 0.15 0.02
10 -13 1 0.74 0.03
10 -13 2 0.07 0.01
10 -13 3 0.05 0.01
10 -13 4 0.01 0.01
10 -13 5 0.05 0.01
10 -13 6 2.05 0.05
10 -13 7 0.01 0.01
10 -13 8 1.14 0.03
10 -13 9 0.14 0.02
10 -13 10 0.35 0.03
10 -13 11 1.37 0.04
10 -13 12 0.38 0.02
10 -13 13 0.11 0.01
10 -12 1 0.05 0.01
10 -12 2 0.78 0.03
10 -12 3 2.56 0.06
10 -12 4 0.75 0.02
10 -12 5 0.87 0.03
10 -12 6 1.5 0.04
10 -12 7 1 0.03
10 -12 8 0.29 0.02
10 -12 9 0.01 0.01
10 -12 10 1.15 0.03
10 -12 11 0.54 0.04
10 -12 12 0.1 0.01
10 -12 13 0.32 0.02
10 -12 14 0.13 0.03
10 -11 1 0.53 0.03
10 -11 2 1.1 0.03
10 -11 3 0.25 0.01
10 -11 4 1.16 0.03
10 -11 5 0.3 0.01
10 -11 6 1.39 0.04
10 -11 7 0.14 0.01
10 -11 8 0.39 0.02
10 -11 9 0.03 0.01
10 -11 10 4.41 0.11
10 -11 11 1.03 0.03
10 -11 12 0.12 0.01
10 -11 13 0.24 0.02
10 -11 14 0.44 0.02
10 -10 1 0.56 0.02
10 -10 2 10.04 0.23
10 -10 3 0.09 0.01
10 -10 4 0.53 0.02
10 -10 5 0.01 0.01
10 -10 6 0.47 0.02
10 -10 7 0.21 0.01
10 -10 8 5.19 0.12
10 -10 9 4.26 0.1
10 -10 10 2.76 0.07
10 -10 11 0.04 0.01
10 -10 12 0.01 0.01
10 -10 13 1.12 0.04
10 -10 14 0.9 0.03
10 -9 1 4.44 0.1
10 -9 2 4.12 0.1
10 -9 3 0.37 0.01
10 -9 4 1.52 0.04
10 -9 5 3.24 0.08
10 -9 6 1.32 0.03
10 -9 7 2.85 0.07
10 -9 8 5.96 0.14
10 -9 9 1.54 0.04
10 -9 10 0.01 0.01
10 -9 11 0.24 0.01
10 -9 12 0.21 0.01
10 -9 13 0.04 0.01
10 -9 14 0.94 0.04
10 -8 1 1.57 0.04
10 -8 2 0.03 0.01
10 -8 3 0.3 0.01
10 -8 4 1.55 0.04
10 -8 5 1.29 0.03
10 -8 6 1.62 0.04
10 -8 7 0.67 0.02
10 -8 8 11.49 0.27
10 -8 9 1.19 0.03
10 -8 10 0.35 0.01
10 -8 11 2.16 0.05
10 -8 12 0.58 0.02
10 -8 13 0.11 0.01
10 -8 14 0.27 0.02
10 -7 1 0.05 0.01
10 -7 2 0.01 0.01
10 -7 3 0.35 0.02
10 -7 4 3.09 0.07
10 -7 5 3.21 0.07
10 -7 6 0.08 0.01
10 -7 7 0.39 0.01
10 -7 8 0.43 0.01
10 -7 9 0.46 0.01
10 -7 10 2.72 0.07
10 -7 11 0.03 0.01
10 -7 12 0.65 0.03
10 -7 13 0.28 0.02
10 -7 14 0.07 0.02
10 -6 1 2.29 0.06
10 -6 2 7.27 0.17
10 -6 3 0.79 0.02
10 -6 4 0.17 0.01
10 -6 5 0.08 0.01
10 -6 6 0.54 0.02
10 -6 7 2.19 0.05
10 -6 8 1.05 0.03
10 -6 9 0.56 0.03
10 -6 10 0.15 0.01
10 -6 11 1.64 0.04
10 -6 12 0.97 0.03
10 -6 13 0.25 0.03
10 -6 14 0.07 0.02
10 -5 1 2.71 0.06
10 -5 2 3.03 0.07
10 -5 3 0.48 0.01
10 -5 4 3.24 0.08
10 -5 5 0.95 0.03
10 -5 6 1.09 0.03
10 -5 7 0.05 0.01
10 -5 8 1.6 0.04
10 -5 9 0.14 0.01
10 -5 10 3.39 0.08
10 -5 11 0.06 0.01
10 -5 12 0.01 0.01
10 -5 13 0.05 0.01
10 -5 14 0.94 0.04
10 -4 1 0.9 0.02
10 -4 2 10.44 0.24
10 -4 3 0.48 0.02
10 -4 4 0.2 0.01
10 -4 5 1.42 0.04
10 -4 6 3.43 0.08
10 -4 7 1.28 0.03
10 -4 8 0.07 0.01
10 -4 9 0.07 0.01
10 -4 10 0.15 0.01
10 -4 11 0.54 0.02
10 -4 12 0.46 0.02
10 -4 13 0.68 0.03
10 -3 1 3.46 0.08
10 -3 2 0.01 0.01
10 -3 3 0.9 0.02
10 -3 4 0.46 0.01
10 -3 5 2.8 0.07
10 -3 6 1.12 0.03
10 -3 7 0.03 0.01
10 -3 8 3.59 0.09
10 -3 9 3.22 0.08
10 -3 10 0.1 0.01
10 -3 11 0.06 0.01
10 -3 12 0.34 0.02
10 -3 13 0.13 0.01
10 -2 1 0.42 0.01
10 -2 2 0.51 0.02
10 -2 3 1.6 0.04
10 -2 4 0.2 0.01
10 -2 5 1.86 0.05
10 -2 6 1.02 0.03
10 -2 7 0.69 0.02
10 -2 8 0.92 0.03
10 -2 9 0.17 0.01
10 -2 10 0.08 0.01
10 -2 11 2.65 0.07
10 -2 12 0.01 0.01
10 -2 13 0.09 0.03
10 -1 1 1.03 0.03
10 -1 2 0.49 0.01
10 -1 3 2.75 0.07
10 -1 4 0.08 0.01
10 -1 5 0.13 0.01
10 -1 6 0.32 0.01
10 -1 7 0.01 0.01
10 -1 8 0.15 0.01
10 -1 9 1.81 0.05
10 -1 10 1.2 0.03
10 -1 11 0.02 0.01
10 -1 12 1.02 0.03
10 0 0 0.69 0.02
10 0 1 0.56 0.02
10 0 2 8.77 0.2
10 0 3 0.75 0.02
10 0 4 0.3 0.01
10 0 5 0.59 0.02
10 0 6 0.59 0.02
10 0 7 0.72 0.02
10 0 8 0.37 0.01
10 0 9 2.68 0.07
10 0 10 0.34 0.02
10 0 11 0.33 0.02
10 1 0 2.24 0.06
10 1 1 0 0
10 1 2 0.02 0.01
10 1 3 3.89 0.1
10 1 4 1.84 0.04
10 1 5 0.54 0.02
10 1 6 0.83 0.02
10 1 7 0.29 0.01
10 1 8 0.23 0.01
10 1 9 0.66 0.03
10 1 10 0.01 0.01
10 1 11 0.05 0.01
10 2 0 8.55 0.2
10 2 1 0.28 0.01
10 2 2 0.04 0.01
10 2 3 0.08 0.01
10 2 4 0.67 0.02
10 2 5 3.33 0.08
10 2 6 0.29 0.01
10 2 7 0.02 0.01
10 2 8 0.23 0.02
10 2 9 0.09 0.01
10 2 10 0.36 0.02
10 3 0 1.28 0.04
10 3 1 0.04 0.01
10 3 2 0.12 0.01
10 3 3 1.78 0.04
10 3 4 2.79 0.07
10 3 5 0.28 0.01
10 3 6 0.04 0.01
10 3 7 1.57 0.04
10 3 8 0.09 0.01
10 3 9 0.05 0.01
10 4 0 0.45 0.02
10 4 1 0.66 0.03
10 4 2 0.7 0.03
10 4 3 2.74 0.08
10 4 4 2.44 0.06
10 4 5 1.07 0.03
10 4 6 0.32 0.02
10 4 7 1.36 0.04
10 4 8 0.01 0.02
10 5 0 0.01 0.01
10 5 1 0.1 0.01
10 5 2 5.39 0.13
10 5 3 1.56 0.04
10 5 4 0.22 0.01
10 5 5 0.04 0.01
10 5 6 0.01 0.01
10 5 7 0.5 0.04
10 6 0 0.96 0.03
10 6 1 0.05 0.01
10 6 2 4.69 0.11
10 6 3 2.05 0.05
10 6 4 0.85 0.03
10 6 5 0.58 0.04
10 6 6 0.03 0.01
10 7 0 1.34 0.04
10 7 1 0.53 0.02
10 7 2 0.01 0.01
10 7 3 0.89 0.03
10 7 4 0.18 0.01
10 8 0 1.06 0.03
10 8 1 0.01 0.01
10 8 2 0.01 0.01
10 8 3 0.01 0.01
10 9 0 0.1 0.01
10 9 1 0.58 0.03
11 -16 3 0.06 0.05
11 -16 4 0.26 0.02
11 -16 5 0.01 0.01
11 -16 6 1 0.03
11 -16 7 0.01 0.02
11 -15 1 0.07 0.02
11 -15 2 0.63 0.04
11 -15 3 1.75 0.05
11 -15 4 0.35 0.02
11 -15 5 0.09 0.01
11 -15 6 0.12 0.01
11 -15 7 0.57 0.03
11 -15 8 0.07 0.01
11 -15 9 0.01 0.01
11 -15 10 0.02 0.01
11 -14 1 0.14 0.02
11 -14 2 0.01 0.01
11 -14 3 0.21 0.01
11 -14 4 1.42 0.04
11 -14 5 0.55 0.03
11 -14 6 0.04 0.01
11 -14 7 0.12 0.01
11 -14 8 0.01 0.01
11 -14 9 0.58 0.03
11 -14 10 0.36 0.02
11 -14 11 0.04 0.01
11 -13 1 0.76 0.03
11 -13 2 0.34 0.01
11 -13 3 0.2 0.01
11 -13 4 0.5 0.02
11 -13 5 0.56 0.02
11 -13 6 0.77 0.03
11 -13 7 1.96 0.05
11 -13 8 0.01 0.01
11 -13 9 0.33 0.02
11 -13 10 0.23 0.01
11 -13 11 0.23 0.02
11 -13 12 0.01 0.01
11 -12 1 0.01 0.01
11 -12 2 0.01 0.01
11 -12 3 0.48 0.02
11 -12 4 1.23 0.04
11 -12 5 0.01 0.01
11 -12 6 2.01 0.05
11 -12 7 0.16 0.01
11 -12 8 1.37 0.04
11 -12 9 1.18 0.04
11 -12 10 0.15 0.01
11 -12 11 0.05 0.01
11 -12 12 0.04 0.01
11 -11 1 1.24 0.03
11 -11 2 0.15 0.01
11 -11 3 0.27 0.01
11 -11 4 0.14 0.01
11 -11 5 1.42 0.04
11 -11 6 0.02 0.01
11 -11 7 0.87 0.03
11 -11 8 0.18 0.01
11 -11 9 0.17 0.01
11 -11 10 0.55 0.02
11 -11 11 1.52 0.04
11 -11 12 0.04 0.01
11 -11 13 0.22 0.02
11 -10 1 0.29 0.01
11 -10 2 0.96 0.03
11 -10 3 0.3 0.02
11 -10 4 5.48 0.13
11 -10 5 0.25 0.01
11 -10 6 0.48 0.02
11 -10 7 1.43 0.04
11 -10 8 0 0.01
11 -10 9 1.47 0.04
11 -10 10 0.02 0.01
11 -10 11 0.07 0.01
11 -10 12 0.18 0.02
11 -10 13 0.26 0.02
11 -9 1 0.74 0.02
11 -9 2 2.37 0.06
11 -9 3 0.11 0.01
11 -9 4 0.01 0.01
11 -9 5 1.39 0.04
11 -9 6 0.07 0.01
11 -9 7 0.2 0.01
11 -9 8 1.92 0.05
11 -9 9 0.29 0.01
11 -9 10 0.71 0.03
11 -9 11 1.54 0.06
11 -9 12 0.37 0.02
11 -9 13 0.01 0.01
11 -8 1 1.87 0.05
11 -8 2 1.19 0.04
11 -8 3 1.45 0.04
11 -8 4 0.92 0.03
11 -8 5 0.01 0.01
11 -8 6 0.48 0.02
11 -8 7 11.38 0.26
11 -8 8 1.01 0.03
11 -8 9 0.57 0.02
11 -8 10 0.06 0.01
11 -8 11 0.09 0.01
11 -8 12 0.01 0.01
11 -8 13 0.51 0.02
11 -7 1 3.32 0.08
11 -7 2 1.28 0.04
11 -7 3 0.24 0.01
11 -7 4 0.44 0.02
11 -7 5 0.19 0.01
11 -7 6 12.54 0.29
11 -7 7 0.01 0.01
11 -7 8 1.81 0.04
11 -7 9 0.48 0.02
11 -7 10 0.34 0.02
11 -7 11 0.36 0.02
11 -7 12 0.44 0.05
11 -7 13 1.49 0.06
11 -6 1 0.74 0.02
11 -6 2 0.13 0.01
11 -6 3 0.04 0.01
11 -6 4 1.95 0.05
11 -6 5 2.4 0.06
11 -6 6 5.66 0.13
11 -6 7 1 0.03
11 -6 8 2.93 0.07
11 -6 9 2.23 0.06
11 -6 10 0.03 0.01
11 -6 11 0.71 0.03
11 -6 12 0.32 0.02
11 -6 13 1.54 0.05
11 -5 1 1.33 0.03
11 -5 2 0.56 0.02
11 -5 3 0.01 0
11 -5 4 6.42 0.15
11 -5 5 1.7 0.04
11 -5 6 0.28 0.01
11 -5 7 0.12 0.01
11 -5 8 0.09 0.01
11 -5 9 2.1 0.05
11 -5 10 0.01 0.01
11 -5 11 0.39 0.02
11 -5 12 0.01 0.01
11 -5 13 0.31 0.03
11 -4 1 1.46 0.04
11 -4 2 2.29 0.05
11 -4 3 0.92 0.03
11 -4 4 0.57 0.02
11 -4 5 0.01 0.01
11 -4 6 0.78 0.02
11 -4 7 0.5 0.02
11 -4 8 0.88 0.03
11 -4 9 0.66 0.02
11 -4 10 0.01 0.01
11 -4 11 0.63 0.02
11 -4 12 1.1 0.04
11 -3 1 0.37 0.01
11 -3 2 0.34 0.01
11 -3 3 0.69 0.02
11 -3 4 0.19 0.01
11 -3 5 1.61 0.04
11 -3 6 1.17 0.03
11 -3 7 1.26 0.03
11 -3 8 0.45 0.02
11 -3 9 1.28 0.04
11 -3 10 0.2 0.01
11 -3 11 0.14 0.01
11 -3 12 0.12 0.01
11 -2 1 2.06 0.05
11 -2 2 0.99 0.03
11 -2 3 2.95 0.07
11 -2 4 0.58 0.02
11 -2 5 0.46 0.01
11 -2 6 3.07 0.07
11 -2 7 0.82 0.03
11 -2 8 0.07 0.01
11 -2 9 0.05 0.01
11 -2 10 0.09 0.01
11 -2 11 0.01 0.01
11 -1 1 0.17 0.01
11 -1 2 0.2 0.01
11 -1 3 0.01 0.01
11 -1 4 0.3 0.01
11 -1 5 0.39 0.01
11 -1 6 2.57 0.06
11 -1 7 0.04 0.01
11 -1 8 2.3 0.06
11 -1 9 0.32 0.01
11 -1 10 0.77 0.03
11 -1 11 0.01 0.01
11 0 0 0.51 0.02
11 0 1 0.19 0.01
11 0 2 0.65 0.02
11 0 3 1.1 0.03
11 0 4 0.01 0.01
11 0 5 0.21 0.01
11 0 6 0.1 0.01
11 0 7 1.3 0.04
11 0 8 0.06 0.01
11 0 9 0.38 0.03
11 0 10 1.02 0.04
11 1 0 0.58 0.02
11 1 1 0.46 0.02
11 1 2 1.01 0.03
11 1 3 0.91 0.03
11 1 4 0.24 0.01
11 1 5 0.12 0.01
11 1 6 0.05 0.01
11 1 7 0.12 0.01
11 1 8 0.01 0.01
11 1 9 0.47 0.03
11 2 0 0.35 0.02
11 2 1 4.34 0.1
11 2 2 0.42 0.02
11 2 3 0.02 0.01
11 2 4 0.03 0.01
11 2 5 0.16 0.01
11 2 6 0.24 0.01
11 2 7 2.46 0.07
11 2 8 0.84 0.03
11 3 0 0.01 0.01
11 3 1 0.92 0.03
11 3 2 0.01 0.01
11 3 3 0.59 0.02
11 3 4 1.8 0.05
11 3 5 0.06 0.01
11 3 6 0.02 0.01
11 3 7 0.07 0.01
11 3 8 0.5 0.05
11 4 0 0.42 0.02
11 4 1 0.14 0.01
11 4 2 0.07 0.01
11 4 3 1.05 0.03
11 4 4 0.2 0.01
11 4 5 0.55 0.03
11 4 6 0.01 0.01
11 4 7 0.21 0.04
11 5 0 0.01 0.01
11 5 1 0.09 0.01
11 5 2 0.01 0.01
11 5 3 1.22 0.04
11 5 4 0.16 0.01
11 5 5 0.49 0.03
11 6 0 0.07 0.01
11 6 1 2.36 0.06
11 6 2 1.36 0.04
11 6 3 0.26 0.02
11 6 4 0.01 0.01
11 7 0 1.09 0.03
11 7 1 3 0.07
11 7 2 0.01 0.01
11 8 0 0.81 0.03
11 8 1 2.43 0.09
12 -15 1 0.16 0.02
12 -15 2 0.35 0.03
12 -15 3 0.05 0.01
12 -15 4 1.07 0.04
12 -15 5 0.11 0.01
12 -15 6 0.18 0.01
12 -15 7 0.23 0.02
12 -14 1 0.15 0.01
12 -14 2 0.01 0.01
12 -14 3 0.84 0.04
12 -14 4 0.07 0.02
12 -14 5 0.75 0.03
12 -14 6 0.07 0.01
12 -14 7 0.02 0.01
12 -14 8 0.01 0.01
12 -14 9 0.04 0.01
12 -13 1 0.01 0.01
12 -13 2 3.18 0.08
12 -13 3 0.2 0.01
12 -13 4 0.01 0.01
12 -13 5 0.01 0.01
12 -13 6 0.57 0.03
12 -13 7 0.56 0.02
12 -13 8 0.15 0.01
12 -13 9 0.05 0.01
12 -13 10 0.01 0.02
12 -12 1 0.32 0.02
12 -12 2 0.36 0.01
12 -12 3 0.31 0.01
12 -12 4 1.85 0.05
12 -12 5 0.44 0.02
12 -12 6 0.03 0.01
12 -12 7 0.03 0.01
12 -12 8 0.2 0.01
12 -12 9 0.45 0.02
12 -12 10 0.11 0.02
12 -12 11 0.12 0.01
12 -11 1 0.42 0.02
12 -11 2 0.03 0.01
12 -11 3 1.11 0.04
12 -11 4 0.1 0.01
12 -11 5 0.01 0.01
12 -11 6 1.37 0.04
12 -11 7 1.6 0.05
12 -11 8 0.14 0.01
12 -11 9 0.01 0.01
12 -11 10 0.82 0.03
12 -11 11 0.19 0.01
12 -10 1 0.2 0.01
12 -10 2 0.01 0.01
12 -10 3 1.22 0.03
12 -10 4 0.15 0.01
12 -10 5 1.5 0.04
12 -10 6 0.64 0.03
12 -10 7 0.01 0.01
12 -10 8 0.72 0.03
12 -10 9 1.08 0.03
12 -10 10 0.01 0.01
12 -10 11 1.39 0.04
12 -10 12 0.71 0.04
12 -9 1 2.79 0.07
12 -9 2 0.07 0.01
12 -9 3 0.69 0.03
12 -9 4 1.43 0.04
12 -9 5 0.06 0.01
12 -9 6 0.21 0.01
12 -9 7 0.01 0.01
12 -9 8 0.67 0.02
12 -9 9 0.12 0.01
12 -9 10 0.67 0.02
12 -9 11 0.11 0.01
12 -9 12 1.02 0.04
12 -8 1 0.07 0.01
12 -8 2 0.99 0.03
12 -8 3 2.02 0.06
12 -8 4 3.03 0.07
12 -8 5 0.9 0.03
12 -8 6 0.6 0.02
12 -8 7 0.01 0.01
12 -8 8 0.79 0.03
12 -8 9 1.02 0.03
12 -8 10 0.02 0.01
12 -8 11 0.01 0.01
12 -8 12 0.27 0.03
12 -7 1 2.79 0.07
12 -7 2 0.2 0.01
12 -7 3 0.39 0.02
12 -7 4 0.83 0.02
12 -7 5 0.32 0.01
12 -7 6 0 0
12 -7 7 1.16 0.03
12 -7 8 0.06 0.01
12 -7 9 0.08 0.01
12 -7 10 0.34 0.03
12 -7 11 0.73 0.03
12 -7 12 0.1 0.02
12 -6 1 0.06 0.01
12 -6 2 0.68 0.02
12 -6 3 1.63 0.04
12 -6 4 0 0
12 -6 5 6.43 0.15
12 -6 6 4.87 0.11
12 -6 7 0.09 0.01
12 -6 8 1.21 0.04
12 -6 9 0.03 0.01
12 -6 10 0.01 0.01
12 -6 11 0.02 0.01
12 -6 12 0.53 0.06
12 -5 1 0.47 0.01
12 -5 2 0.63 0.02
12 -5 3 0.01 0.01
12 -5 4 3.32 0.08
12 -5 5 4.37 0.1
12 -5 6 3.69 0.09
12 -5 7 0.15 0.01
12 -5 8 0.11 0.01
12 -5 9 0.32 0.02
12 -5 10 0.1 0.01
12 -5 11 2.95 0.08
12 -4 1 0.93 0.03
12 -4 2 0.05 0.01
12 -4 3 5.22 0.12
12 -4 4 4.93 0.12
12 -4 5 1.07 0.03
12 -4 6 0.29 0.01
12 -4 7 0 0.01
12 -4 8 1.51 0.04
12 -4 9 0.97 0.03
12 -4 10 0.01 0.01
12 -4 11 0.12 0.02
12 -3 1 0.65 0.02
12 -3 2 4.44 0.1
12 -3 3 0.53 0.02
12 -3 4 3.5 0.08
12 -3 5 0.18 0.02
12 -3 6 0.06 0.01
12 -3 7 0.78 0.03
12 -3 8 0.64 0.02
12 -3 9 0.23 0.01
12 -3 10 0.28 0.02
12 -2 1 0.45 0.02
12 -2 2 0.15 0.01
12 -2 3 0.99 0.03
12 -2 4 0.82 0.03
12 -2 5 0.04 0.01
12 -2 6 0.14 0.02
12 -2 7 0.18 0.01
12 -2 8 0.35 0.02
12 -2 9 0.5 0.02
12 -2 10 0.05 0.01
12 -1 1 0.72 0.02
12 -1 2 0.17 0.01
12 -1 3 0.01 0.01
12 -1 4 0.11 0.01
12 -1 5 2.87 0.07
12 -1 6 0.3 0.01
12 -1 7 0.47 0.03
12 -1 8 0.32 0.02
12 -1 9 0.12 0.01
12 0 0 0.01 0.01
12 0 1 0.03 0.01
12 0 2 0.6 0.02
12 0 3 1.4 0.04
12 0 4 1.15 0.04
12 0 5 0.17 0.01
12 0 6 1.46 0.04
12 0 7 0.24 0.02
12 0 8 0.23 0.02
12 0 9 0.03 0.01
12 1 0 0.74 0.02
12 1 1 0.01 0.01
12 1 2 0.01 0.01
12 1 3 0.18 0.01
12 1 4 0.18 0.02
12 1 5 0.56 0.04
12 1 6 1.21 0.04
12 1 7 0.01 0.01
12 1 8 0.01 0.02
12 2 0 0.05 0.01
12 2 1 0.15 0.01
12 2 2 0.81 0.03
12 2 3 0.12 0.01
12 2 4 0.02 0.01
12 2 5 0.06 0.01
12 2 6 0.39 0.02
12 2 7 0.02 0.01
12 3 0 1.39 0.04
12 3 1 0.16 0.01
12 3 2 0.1 0.01
12 3 3 0.4 0.02
12 3 4 0.77 0.03
12 3 5 0.02 0.01
12 3 6 0.01 0.01
12 4 0 0.39 0.02
12 4 1 0.42 0.03
12 4 2 0.24 0.01
12 4 3 0.07 0.01
12 4 4 0.01 0.01
12 4 5 0.17 0.02
12 5 0 0.09 0.01
12 5 1 0.14 0.01
12 5 2 0.07 0.01
12 5 3 0.31 0.01
12 6 0 0.48 0.02
12 6 1 0.04 0.01
12 6 2 0.38 0.02
12 7 0 0.01 0.01
13 -14 1 0.19 0.02
13 -14 2 0.01 0.01
13 -14 3 0.01 0.01
13 -14 4 0.08 0.02
13 -14 5 0.13 0.01
13 -14 6 0.19 0.02
13 -13 1 0.22 0.01
13 -13 2 0.02 0.01
13 -13 3 1.2 0.04
13 -13 4 0.26 0.02
13 -13 5 0.01 0.02
13 -13 6 0.14 0.02
13 -13 7 0.28 0.03
13 -13 8 0.03 0.01
13 -12 1 1.27 0.04
13 -12 2 0.34 0.02
13 -12 3 0.07 0.01
13 -12 4 0.62 0.02
13 -12 5 0.3 0.02
13 -12 6 0.01 0.01
13 -12 7 0.01 0.01
13 -12 8 0.08 0.01
13 -12 9 0.01 0.01
13 -11 1 0.91 0.03
13 -11 2 0.6 0.02
13 -11 3 0.28 0.01
13 -11 4 0.45 0.02
13 -11 5 0.01 0.01
13 -11 6 0.47 0.02
13 -11 7 1.27 0.04
13 -11 8 0.01 0.01
13 -11 9 0.07 0.01
13 -11 10 0.23 0.02
13 -10 1 0.87 0.03
13 -10 2 0.43 0.02
13 -10 3 0.35 0.02
13 -10 4 1.03 0.03
13 -10 5 0.21 0.01
13 -10 6 0.38 0.02
13 -10 7 0.01 0.01
13 -10 8 0.41 0.02
13 -10 9 0.22 0.01
13 -10 10 0.28 0.03
13 -9 1 0.01 0.01
13 -9 2 0.44 0.02
13 -9 3 0.13 0.01
13 -9 4 0.53 0.02
13 -9 5 0.03 0.01
13 -9 6 0.67 0.02
13 -9 7 0.59 0.03
13 -9 8 1.33 0.04
13 -9 9 0.01 0.01
13 -9 10 0.33 0.02
13 -8 1 0.29 0.01
13 -8 2 1.3 0.04
13 -8 3 0.1 0.01
13 -8 4 0.17 0.01
13 -8 5 0.63 0.02
13 -8 6 0.39 0.02
13 -8 7 0.02 0.01
13 -8 8 0.94 0.03
13 -8 9 0.13 0.01
13 -8 10 1.94 0.06
13 -7 1 0.36 0.02
13 -7 2 3.42 0.08
13 -7 3 0.01 0.01
13 -7 4 0.21 0.01
13 -7 5 0.66 0.03
13 -7 6 0.01 0.01
13 -7 7 0.1 0.01
13 -7 8 0.5 0.03
13 -7 9 0.04 0.01
13 -7 10 0.04 0.02
13 -6 1 1.64 0.04
13 -6 2 0.15 0.01
13 -6 3 0.53 0.02
13 -6 4 2.7 0.07
13 -6 5 0.12 0.01
13 -6 6 0.04 0.01
13 -6 7 0.01 0.01
13 -6 8 1.1 0.03
13 -6 9 0.51 0.02
13 -6 10 0.15 0.02
13 -5 1 0.2 0.01
13 -5 2 1.57 0.04
13 -5 3 0.01 0.01
13 -5 4 0.3 0.01
13 -5 5 0.01 0.01
13 -5 6 0.61 0.02
13 -5 7 0.01 0.01
13 -5 8 0.19 0.02
13 -5 9 0.01 0.01
13 -5 10 0.17 0.02
13 -4 1 0.01 0.01
13 -4 2 1.12 0.04
13 -4 3 0.63 0.02
13 -4 4 6.78 0.16
13 -4 5 0.01 0.01
13 -4 6 0.03 0.01
13 -4 7 1.09 0.04
13 -4 8 0.58 0.02
13 -4 9 0.03 0.01
13 -3 1 0.3 0.01
13 -3 2 0.9 0.03
13 -3 3 3.67 0.1
13 -3 4 0.11 0.01
13 -3 5 0.86 0.03
13 -3 6 1.09 0.03
13 -3 7 0.37 0.02
13 -3 8 0.01 0.01
13 -3 9 0.42 0.03
13 -2 1 0.58 0.02
13 -2 2 9.53 0.22
13 -2 3 0.38 0.02
13 -2 4 0.01 0.01
13 -2 5 0.03 0.01
13 -2 6 0.26 0.01
13 -2 7 0.01 0.01
13 -2 8 0.33 0.02
13 -1 1 3.49 0.08
13 -1 2 1.53 0.04
13 -1 3 0.35 0.02
13 -1 4 0.43 0.03
13 -1 5 0.03 0.01
13 -1 6 1.13 0.04
13 -1 7 0.11 0.01
13 -1 8 0.12 0.03
13 0 0 0.1 0.01
13 0 1 0.07 0.01
13 0 2 0.04 0.01
13 0 3 0.84 0.03
13 0 4 0.27 0.02
13 0 5 0.01 0.01
13 0 6 0.08 0.01
13 0 7 0.01 0.01
13 1 0 1.38 0.04
13 1 1 0.01 0.01
13 1 2 0.01 0.01
13 1 3 0.3 0.02
13 1 4 1.59 0.05
13 1 5 0.01 0.02
13 1 6 0.5 0.02
13 2 0 0.11 0.01
13 2 1 0.01 0.02
13 2 2 0.01 0.01
13 2 3 0.88 0.03
13 2 4 0.67 0.03
13 2 5 0.04 0.01
13 3 0 0.27 0.01
13 3 1 0.16 0.01
13 3 2 0.53 0.02
13 3 3 0.05 0.01
13 3 4 0.02 0.01
13 4 0 0.01 0.01
13 4 1 0.3 0.02
13 4 2 0.32 0.02
13 5 0 0.23 0.02
13 5 1 0.19 0.01
14 -13 1 0.01 0.01
14 -13 2 0.03 0.01
14 -13 3 0.33 0.02
14 -13 4 0.01 0.01
14 -12 1 0.27 0.02
14 -12 2 0.03 0.01
14 -12 3 0.01 0.01
14 -12 4 0.2 0.01
14 -12 5 0.23 0.02
14 -12 6 0.08 0.01
14 -11 1 0.14 0.02
14 -11 2 0.2 0.01
14 -11 3 0.33 0.02
14 -11 4 0.49 0.02
14 -11 5 0.01 0.01
14 -11 6 0.21 0.02
14 -11 7 0.07 0.01
14 -10 1 0.01 0.01
14 -10 2 0.5 0.03
14 -10 3 0.09 0.01
14 -10 4 0.56 0.02
14 -10 5 0.34 0.02
14 -10 6 0.01 0.01
14 -10 7 0.01 0.01
14 -10 8 0.3 0.03
14 -9 1 0.12 0.01
14 -9 2 0.09 0.01
14 -9 3 0.51 0.02
14 -9 4 0.43 0.02
14 -9 5 0.2 0.01
14 -9 6 1.02 0.03
14 -9 7 0.67 0.03
14 -9 8 0.01 0.01
14 -8 1 0.79 0.03
14 -8 2 0.18 0.01
14 -8 3 0.13 0.01
14 -8 4 0.06 0.01
14 -8 5 0.54 0.02
14 -8 6 0.65 0.03
14 -8 7 0.01 0.01
14 -8 8 0.1 0.01
14 -7 1 0.38 0.02
14 -7 2 0.07 0.01
14 -7 3 0.13 0.01
14 -7 4 0.27 0.02
14 -7 5 0.01 0.01
14 -7 6 0.04 0.01
14 -7 7 1.11 0.04
14 -7 8 0.63 0.04
14 -6 1 0.24 0.01
14 -6 2 0.01 0.01
14 -6 3 0.01 0.01
14 -6 4 0.13 0.01
14 -6 5 0.23 0.01
14 -6 6 0.52 0.04
14 -6 7 0.62 0.03
14 -6 8 0.49 0.03
14 -5 1 1.45 0.04
14 -5 2 1.42 0.04
14 -5 3 0.35 0.02
14 -5 4 0.26 0.02
14 -5 5 0.19 0.02
14 -5 6 0.05 0.01
14 -5 7 0.34 0.02
14 -5 8 0.02 0.01
14 -4 1 0.43 0.02
14 -4 2 0.34 0.02
14 -4 3 0.57 0.04
14 -4 4 0.44 0.02
14 -4 5 0.02 0.01
14 -4 6 0.8 0.03
14 -4 7 0.01 0.01
14 -3 1 0.76 0.03
14 -3 2 0.42 0.02
14 -3 3 0.01 0.01
14 -3 4 0.02 0.01
14 -3 5 0.5 0.02
14 -3 6 0.04 0.01
14 -3 7 0.15 0.02
14 -2 1 0.8 0.03
14 -2 2 1.48 0.05
14 -2 3 1.17 0.04
14 -2 4 0.23 0.02
14 -2 5 0.73 0.03
14 -2 6 0.01 0.01
14 -1 1 1.17 0.04
14 -1 2 0.17 0.03
14 -1 3 0.35 0.02
14 -1 4 0.06 0.01
14 -1 5 0.1 0.02
14 -1 6 0.45 0.07
14 0 0 5.17 0.13
14 0 1 2.25 0.06
14 0 2 0.28 0.02
14 0 3 0.41 0.02
14 0 4 0.05 0.01
14 0 5 0.02 0.01
14 1 0 0.04 0.01
14 1 1 1.33 0.04
14 1 2 0.2 0.02
14 1 3 0.04 0.01
14 1 4 0.02 0.01
14 2 0 0.01 0.01
14 2 1 0.07 0.01
14 2 2 0.03 0.01
14 3 0 0.16 0.01
14 3 1 0.01 0.01
15 -11 1 0.01 0.01
15 -11 2 0.81 0.03
15 -11 3 0.02 0.01
15 -11 4 0.11 0.02
15 -10 1 0.19 0.02
15 -10 2 0.54 0.03
15 -10 3 0.01 0.01
15 -10 4 0.25 0.02
15 -10 5 0.09 0.01
15 -9 1 0.01 0.01
15 -9 2 0.01 0.01
15 -9 3 0.31 0.02
15 -9 4 0.49 0.02
15 -9 5 0.13 0.01
15 -8 1 0.81 0.03
15 -8 2 0.29 0.03
15 -8 3 0.01 0.01
15 -8 4 0.53 0.03
15 -8 5 0.33 0.02
15 -8 6 0.02 0.01
15 -7 1 0.01 0.01
15 -7 2 0.05 0.01
15 -7 3 0.04 0.01
15 -7 4 1.42 0.04
15 -7 5 0.01 0.02
15 -7 6 0.43 0.05
15 -6 1 0.27 0.01
15 -6 2 0.01 0.01
15 -6 3 0.01 0.01
15 -6 4 0.01 0.01
15 -6 5 0.59 0.03
15 -6 6 0.33 0.03
15 -5 1 0.14 0.01
15 -5 2 0.12 0.02
15 -5 3 0.2 0.02
15 -5 4 0.04 0.01
15 -5 5 0.34 0.02
15 -4 1 0.01 0.01
15 -4 2 0.02 0.02
15 -4 3 0.03 0.01
15 -4 4 0.01 0.01
15 -4 5 1.08 0.05
15 -3 1 0.27 0.02
15 -3 2 0.95 0.03
15 -3 3 0.22 0.02
15 -3 4 0.01 0.01
15 -2 1 0.43 0.03
15 -2 2 0.04 0.02
15 -2 3 0.22 0.03
15 -2 4 0.07 0.03
15 -1 1 0.18 0.02
15 -1 2 0.06 0.01
15 -1 3 0.38 0.04
15 0 0 0.34 0.02
15 0 1 0.6 0.03
15 0 2 0.02 0.02
15 1 0 0.01 0.01
16 -8 1 0.62 0.05
16 -7 1 0.07 0.01
16 -7 2 0.02 0.02
16 -6 1 0.41 0.02
16 -6 2 0.41 0.02
16 -5 1 0.03 0.02
16 -5 2 0.2 0.02
16 -4 1 0.02 0.02
16 -3 1 0.05 0.03


_iucr_refine_instructions_details 
;
TITL 9AA OLEX2: imported from CIF
CELL 0.71073 7.788 8.7699 9.7291 111.057 96.558 104.436
ZERR 1 0.0005 0.0005 0.0006 0.002 0.002 0.002
LATT 1
SFAC C H Cl N O
UNIT 26 26 2 4 2

L.S. 150 0 0
PLAN  5
CONF
MORE -1
TEMP -173.15(10)
BOND $H
fmap 2 53
ACTA 
WGHT 0.008277 0
FVAR 0.215025
REM <olex2.extras>
REM <HklSrc "%.\\9AA.hkl">
REM </olex2.extras>

Cl1   3     1.06187  0.73165  0.89710  11.00000  0.01876  0.01330  0.01094 =
 0.00242 -0.00062  0.00660 

O1    5     0.92282  0.33053  0.80203  11.00000  0.02047  0.01641  0.01151 =
 0.00357 -0.00109  0.00320 

N2    4     0.64114  0.24126  0.55901  11.00000  0.01362  0.01227  0.00974 =
 0.00338 -0.00018  0.00323 
N1    4     0.22826  0.09310  0.18683  11.00000  0.01517  0.01497  0.01110 =
 0.00151 -0.00155  0.00637 
C13   1     0.36067  0.14038  0.30618  11.00000  0.01162  0.01048  0.00926 =
 0.00302  0.00057  0.00307 
C12   1     0.50519  0.06489  0.29539  11.00000  0.01185  0.01062  0.00938 =
 0.00335  0.00083  0.00325 
C1    1     0.36349  0.26881  0.44963  11.00000  0.01190  0.01086  0.00935 =
 0.00333  0.00169  0.00288 
C11   1     0.51531 -0.06187  0.15864  11.00000  0.01447  0.01347  0.01061 =
 0.00292  0.00113  0.00522 
C6    1     0.50640  0.31534  0.57439  11.00000  0.01302  0.01104  0.00877 =
 0.00314  0.00124  0.00241 
C5    1     0.51107  0.43913  0.71755  11.00000  0.01680  0.01390  0.00966 =
 0.00237  0.00181  0.00336 
C2    1     0.22516  0.34834  0.47150  11.00000  0.01344  0.01467  0.01176 =
 0.00393  0.00293  0.00499 
C9    1     0.79742 -0.07012  0.28315  11.00000  0.01457  0.01613  0.01559 =
 0.00575  0.00253  0.00687 
C4    1     0.37419  0.51279  0.73487  11.00000  0.01850  0.01528  0.01133 =
 0.00238  0.00439  0.00483 
C8    1     0.79128  0.05175  0.41726  11.00000  0.01302  0.01481  0.01366 =
 0.00540  0.00059  0.00497 
C7    1     0.64497  0.12088  0.42499  11.00000  0.01181  0.01107  0.01015 =
 0.00409  0.00056  0.00296 
C10   1     0.65815 -0.12770  0.15271  11.00000  0.01630  0.01537  0.01314 =
 0.00383  0.00285  0.00696 
C3    1     0.23016  0.46736  0.61117  11.00000  0.01652  0.01631  0.01312 =
 0.00381  0.00511  0.00612 

H16   2     0.92209  0.30968  0.89109  11.00000  10.03755  10.03357 =
 10.03108 -10.00381  10.00564  10.00306 

H14   2     0.74338  0.27725  0.65522  11.00000  10.02760  10.03400 =
 10.01886  10.00509 -10.00424  10.01136 
H13   2     0.21230 -0.00974  0.08839  11.00000  10.03285  10.02877 =
 10.01935 -10.00122 -10.00152  10.01357 
H12   2     0.13230  0.15460  0.18950  11.00000  10.02790  10.03298 =
 10.02710  10.00605  10.00034  10.01782 
H11   2     0.40847 -0.10846  0.05784  11.00000  10.03006  10.03380 =
 10.01866  10.00266 -10.00381  10.01302 
H5    2     0.62390  0.47374  0.80942  11.00000  10.03228  10.03709 =
 10.01874  10.00416 -10.00361  10.01163 
H2    2     0.11375  0.31502  0.37688  11.00000  10.02581  10.03542 =
 10.02376  10.00577 -10.00204  10.01319 
H9    2     0.90816 -0.12388  0.27647  11.00000  10.02832  10.03715 =
 10.03529  10.01031  10.00545  10.02061 
H4    2     0.37390  0.60406  0.84254  11.00000  10.04154  10.03406 =
 10.01933  10.00025  10.00792  10.01577 
H8    2     0.89695  0.09886  0.51691  11.00000  10.02639  10.03687 =
 10.02451  10.00665 -10.00519  10.01198 
H10   2     0.66583 -0.22516  0.04855  11.00000  10.03788  10.03155 =
 10.02294  10.00149  10.00636  10.01835 
H3    2     0.12552  0.52924  0.62870  11.00000  10.03087  10.03536 =
 10.03210  10.00736  10.00961  10.01946 

H15   2     0.98141  0.45360  0.83607  11.00000  10.03749  10.03354 =
 10.03117  10.00377  10.00564 -10.00313 
HKLF 4

END
Q1 1 1 0.70833 0.90741 11 0.05 0.36
Q2 1 0.88889 0.35417 0.81481 11 0.05 0.24
Q3 1 0.42222 0.1875 0.16667 11 0.05 0.13
Q4 1 0.533333 0.354167 0.851852 11 0.05 0.13
Q5 1 0.822222 -0.0625 0.62963 11 0.05 0.13

  REM The information below was added by Olex2.
  REM
  REM R1 = 0.0139 for 9998 Fo > 4sig(Fo) and 0.0186 for all 11578 data
  REM 193 parameters refined using 0 restraints
  REM Highest difference peak 0.3603, deepest hole -0.2864
  REM Mean Shift 0.0001, Max Shift 0.0008.

  REM +++ Tabular Listing of Refinement Information +++
  REM R1_all = 0.0186
  REM R1_gt = 0.0139
  REM wR_ref = 0.0426
  REM GOOF = 1.1780
  REM Shift_max = 0.0008
  REM Shift_mean = 0.0001
  REM Reflections_all = 11578
  REM Reflections_gt = 9998
  REM Parameters = 193
  REM Hole = -0.2864
  REM Peak = 0.3603
  REM Flack = n/a

  
;
_olex2_submission_special_instructions 'No special instructions were received'
####################################################################### 
# 
# This file contains crystal structure data downloaded from the 
# Cambridge Structural Database (CSD) hosted by the Cambridge 
# Crystallographic Data Centre (CCDC).
# 
# Full information about CCDC data access policies and citation 
# guidelines are available at http://www.ccdc.cam.ac.uk/access/V1 
# 
# Audit and citation data items may have been added by the CCDC. 
# Please retain this information to preserve the provenance of 
# this file and to allow appropriate attribution of the data. 
# 
#######################################################################

data_9aa
_database_code_depnum_ccdc_archive 'CCDC 2270292'
loop_
_audit_author_name
_audit_author_address
'Sylwia Pawledzio'
;University of Warsaw
Poland
;
_audit_update_record             
;
2023-06-15 deposited with the CCDC.	2024-01-31 downloaded from the CCDC.
;
_audit_creation_date             2023-06-15
_audit_creation_method           
;
Olex2 1.5-alpha
(compiled 2022.11.02 svn.ra8b101fa for OlexSys, GUI svn.r6635)
;
_shelx_SHELXL_version_number     2019/2
_chemical_name_common            ?
_chemical_name_systematic        ?
_chemical_formula_moiety         'Cl, H2 O, C13 H11 N2'
_chemical_formula_sum            'C13 H13 Cl N2 O'
_chemical_formula_weight         248.70
_chemical_melting_point          ?
loop_
_atom_type_symbol
_atom_type_description
_atom_type_scat_dispersion_real
_atom_type_scat_dispersion_imag
_atom_type_scat_source
C C 0.0033 0.0016 'International Tables Vol C Tables 4.2.6.8 and 6.1.1.4'
H H 0.0000 0.0000 'International Tables Vol C Tables 4.2.6.8 and 6.1.1.4'
Cl Cl 0.1484 0.1585 'International Tables Vol C Tables 4.2.6.8 and 6.1.1.4'
N N 0.0061 0.0033 'International Tables Vol C Tables 4.2.6.8 and 6.1.1.4'
O O 0.0106 0.0060 'International Tables Vol C Tables 4.2.6.8 and 6.1.1.4'

_shelx_space_group_comment       
;
The symmetry employed for this shelxl refinement is uniquely defined
by the following loop, which should always be used as a source of
symmetry information in preference to the above space-group names.
They are only intended as comments.
;
_space_group_crystal_system      triclinic
_space_group_IT_number           2
_space_group_name_H-M_alt        'P -1'
_space_group_name_Hall           '-P 1'
loop_
_space_group_symop_operation_xyz
'x, y, z'
'-x, -y, -z'

_cell_length_a                   7.7880(5)
_cell_length_b                   8.7699(5)
_cell_length_c                   9.7291(6)
_cell_angle_alpha                111.057(2)
_cell_angle_beta                 96.558(2)
_cell_angle_gamma                104.436(2)
_cell_volume                     585.08(6)
_cell_formula_units_Z            2
_cell_measurement_reflns_used    9427
_cell_measurement_temperature    100(2)
_cell_measurement_theta_max      48.63
_cell_measurement_theta_min      2.30
_shelx_estimated_absorpt_T_max   ?
_shelx_estimated_absorpt_T_min   ?
_exptl_absorpt_coefficient_mu    0.310
_exptl_absorpt_correction_T_max  0.9870
_exptl_absorpt_correction_T_min  0.9546
_exptl_absorpt_correction_type   numerical
_exptl_absorpt_process_details   
;
SADABS-2012/1 (Bruker,2012) was used for absorption correction.
wR2(int) was 0.0454 before and 0.0398 after correction.
The Ratio of minimum to maximum transmission is 0.9672.
The \l/2 correction factor is 0.0015.
;
_exptl_absorpt_special_details   ?
_exptl_crystal_colour            'clear yellow'
_exptl_crystal_colour_lustre     clear
_exptl_crystal_colour_modifier   .
_exptl_crystal_colour_primary    yellow
_exptl_crystal_density_diffrn    1.412
_exptl_crystal_density_meas      ?
_exptl_crystal_density_method    ?
_exptl_crystal_description       prism
_exptl_crystal_F_000             260
_exptl_crystal_size_max          0.312
_exptl_crystal_size_mid          0.201
_exptl_crystal_size_min          0.178
_exptl_transmission_factor_max   ?
_exptl_transmission_factor_min   ?
_diffrn_reflns_av_R_equivalents  0.0275
_diffrn_reflns_av_unetI/netI     0.0262
_diffrn_reflns_Laue_measured_fraction_full 0.994
_diffrn_reflns_Laue_measured_fraction_max 0.995
_diffrn_reflns_limit_h_max       ?
_diffrn_reflns_limit_h_min       ?
_diffrn_reflns_limit_k_max       ?
_diffrn_reflns_limit_k_min       ?
_diffrn_reflns_limit_l_max       ?
_diffrn_reflns_limit_l_min       ?
_diffrn_reflns_number            11565
_diffrn_reflns_point_group_measured_fraction_full 0.994
_diffrn_reflns_point_group_measured_fraction_max 0.995
_diffrn_reflns_theta_full        25.242
_diffrn_reflns_theta_max         48.758
_diffrn_reflns_theta_min         2.302
_diffrn_ambient_temperature      100.00(10)
_diffrn_detector_area_resol_mean ?
_diffrn_measured_fraction_theta_full 0.994
_diffrn_measured_fraction_theta_max 0.995
_diffrn_measurement_device_type  'Bruker APEX-II CCD'
_diffrn_measurement_method       '\f and \w scans'
_diffrn_radiation_type           MoK\a
_diffrn_radiation_wavelength     0.71073
_diffrn_source                   ?
_reflns_Friedel_coverage         0.000
_reflns_Friedel_fraction_full    .
_reflns_Friedel_fraction_max     .
_reflns_number_gt                9961
_reflns_number_total             11565
_reflns_special_details          
;
 Reflections were merged by SHELXL according to the crystal
 class for the calculation of statistics and refinement.
 
 _reflns_Friedel_fraction is defined as the number of unique
 Friedel pairs measured divided by the number that would be
 possible theoretically, ignoring centric projections and
 systematic absences.
;
_reflns_threshold_expression     'I > 2\s(I)'
_computing_cell_refinement       'SAINT v8.34A (Bruker, 2013)'
_computing_data_collection       ?
_computing_data_reduction        'SAINT v8.34A (Bruker, 2013)'
_computing_molecular_graphics    'Olex2 1.5-alpha (Dolomanov et al., 2009)'
_computing_publication_material  'Olex2 1.5-alpha (Dolomanov et al., 2009)'
_computing_structure_refinement  'SHELXL 2019/2 (Sheldrick, 2015)'
_computing_structure_solution    'olex2.solve 1.5 (Bourhis et al., 2015)'
_refine_diff_density_max         0.530
_refine_diff_density_min         -0.226
_refine_diff_density_rms         0.058
_refine_ls_extinction_coef       .
_refine_ls_extinction_method     none
_refine_ls_goodness_of_fit_ref   1.029
_refine_ls_hydrogen_treatment    refall
_refine_ls_matrix_type           full
_refine_ls_number_parameters     206
_refine_ls_number_reflns         11565
_refine_ls_number_restraints     0
_refine_ls_R_factor_all          0.0268
_refine_ls_R_factor_gt           0.0213
_refine_ls_restrained_S_all      1.029
_refine_ls_shift/su_max          0.003
_refine_ls_shift/su_mean         0.000
_refine_ls_structure_factor_coef Fsqd
_refine_ls_weighting_details     
'w=1/[\s^2^(Fo^2^)+(0.0446P)^2^+0.0155P] where P=(Fo^2^+2Fc^2^)/3'
_refine_ls_weighting_scheme      calc
_refine_ls_wR_factor_gt          0.0706
_refine_ls_wR_factor_ref         0.0740
_refine_special_details          ?
_olex2_refinement_description    
;
;
_atom_sites_solution_hydrogens   difmap
_atom_sites_solution_primary     ?
_atom_sites_solution_secondary   ?
loop_
_atom_site_label
_atom_site_type_symbol
_atom_site_fract_x
_atom_site_fract_y
_atom_site_fract_z
_atom_site_U_iso_or_equiv
_atom_site_adp_type
_atom_site_occupancy
_atom_site_site_symmetry_order
_atom_site_calc_flag
_atom_site_refinement_flags_posn
_atom_site_refinement_flags_adp
_atom_site_refinement_flags_occupancy
_atom_site_disorder_assembly
_atom_site_disorder_group
Cl1 Cl 1.06187(2) 0.73162(2) 0.89708(2) 0.01519(2) Uani 1 1 d . . . . .
O1 O 0.92275(4) 0.33028(3) 0.80177(3) 0.01772(4) Uani 1 1 d . . . . .
N2 N 0.64113(3) 0.24125(3) 0.55901(2) 0.01271(3) Uani 1 1 d . . . . .
N1 N 0.22827(3) 0.09312(3) 0.18680(3) 0.01505(3) Uani 1 1 d . . . . .
C13 C 0.36070(3) 0.14039(3) 0.30623(3) 0.01111(3) Uani 1 1 d . . . . .
C12 C 0.50521(3) 0.06493(3) 0.29538(3) 0.01118(3) Uani 1 1 d . . . . .
C1 C 0.36346(3) 0.26882(3) 0.44959(3) 0.01128(3) Uani 1 1 d . . . . .
C11 C 0.51534(4) -0.06182(3) 0.15867(3) 0.01348(3) Uani 1 1 d . . . . .
C6 C 0.50640(3) 0.31535(3) 0.57437(3) 0.01175(3) Uani 1 1 d . . . . .
C5 C 0.51104(4) 0.43916(4) 0.71756(3) 0.01471(4) Uani 1 1 d . . . . .
C2 C 0.22512(4) 0.34832(4) 0.47151(3) 0.01368(3) Uani 1 1 d . . . . .
C9 C 0.79732(4) -0.07015(4) 0.28310(3) 0.01545(4) Uani 1 1 d . . . . .
C4 C 0.37422(4) 0.51274(4) 0.73482(3) 0.01605(4) Uani 1 1 d . . . . .
C8 C 0.79129(4) 0.05174(4) 0.41722(3) 0.01418(4) Uani 1 1 d . . . . .
C7 C 0.64501(3) 0.12080(3) 0.42499(3) 0.01149(3) Uani 1 1 d . . . . .
C10 C 0.65822(4) -0.12766(4) 0.15269(3) 0.01526(4) Uani 1 1 d . . . . .
C3 C 0.23010(4) 0.46736(4) 0.61112(3) 0.01569(4) Uani 1 1 d . . . . .
H1C H 0.9156(15) 0.3112(14) 0.8742(13) 0.048(3) Uiso 1 1 d . . . . .
H2 H 0.7259(15) 0.2703(15) 0.6444(14) 0.055(3) Uiso 1 1 d . . . . .
H1A H 0.2189(13) 0.0015(12) 0.1006(11) 0.037(2) Uiso 1 1 d . . . . .
H1B H 0.1434(14) 0.1456(13) 0.1925(12) 0.044(3) Uiso 1 1 d . . . . .
H11 H 0.4280(12) -0.1038(12) 0.0683(11) 0.032(2) Uiso 1 1 d . . . . .
H5 H 0.6097(12) 0.4653(12) 0.8023(11) 0.031(2) Uiso 1 1 d . . . . .
H2A H 0.1258(14) 0.3178(13) 0.3842(12) 0.042(2) Uiso 1 1 d . . . . .
H9 H 0.8940(13) -0.1218(12) 0.2781(11) 0.038(2) Uiso 1 1 d . . . . .
H4 H 0.3710(11) 0.5915(11) 0.8338(10) 0.0267(19) Uiso 1 1 d . . . . .
H8 H 0.8859(12) 0.0917(11) 0.5122(10) 0.0276(19) Uiso 1 1 d . . . . .
H10 H 0.6660(11) -0.2184(11) 0.0550(10) 0.0270(19) Uiso 1 1 d . . . . .
H3 H 0.1339(13) 0.5209(13) 0.6267(12) 0.039(2) Uiso 1 1 d . . . . .
H1D H 0.9722(13) 0.4386(13) 0.8298(12) 0.040(2) Uiso 1 1 d . . . . .

loop_
_atom_site_aniso_label
_atom_site_aniso_U_11
_atom_site_aniso_U_22
_atom_site_aniso_U_33
_atom_site_aniso_U_23
_atom_site_aniso_U_13
_atom_site_aniso_U_12
Cl1 0.01882(3) 0.01341(3) 0.01100(2) 0.00242(2) -0.00063(2) 0.00664(2)
O1 0.02094(9) 0.01608(8) 0.01157(7) 0.00383(6) -0.00105(6) 0.00286(6)
N2 0.01368(7) 0.01262(7) 0.00966(6) 0.00331(5) -0.00019(5) 0.00350(5)
N1 0.01537(8) 0.01504(8) 0.01108(7) 0.00139(6) -0.00173(6) 0.00652(6)
C13 0.01179(7) 0.01053(7) 0.00945(7) 0.00321(5) 0.00068(5) 0.00286(5)
C12 0.01197(7) 0.01087(7) 0.00965(7) 0.00356(6) 0.00099(5) 0.00333(6)
C1 0.01209(7) 0.01098(7) 0.00946(7) 0.00337(6) 0.00180(5) 0.00283(6)
C11 0.01470(8) 0.01348(8) 0.01071(7) 0.00310(6) 0.00134(6) 0.00515(6)
C6 0.01309(7) 0.01117(7) 0.00924(7) 0.00342(6) 0.00134(5) 0.00241(6)
C5 0.01697(9) 0.01407(8) 0.00979(7) 0.00255(6) 0.00186(6) 0.00320(7)
C2 0.01359(8) 0.01464(8) 0.01210(8) 0.00418(6) 0.00315(6) 0.00495(6)
C9 0.01478(8) 0.01626(9) 0.01592(9) 0.00606(7) 0.00276(7) 0.00683(7)
C4 0.01859(9) 0.01519(9) 0.01167(8) 0.00256(7) 0.00445(7) 0.00458(7)
C8 0.01316(8) 0.01496(8) 0.01389(8) 0.00561(7) 0.00060(6) 0.00488(6)
C7 0.01207(7) 0.01103(7) 0.01022(7) 0.00412(6) 0.00060(5) 0.00280(6)
C10 0.01644(9) 0.01536(9) 0.01341(8) 0.00404(7) 0.00297(7) 0.00681(7)
C3 0.01658(9) 0.01637(9) 0.01335(8) 0.00400(7) 0.00519(7) 0.00601(7)

_geom_special_details            
;
 All esds (except the esd in the dihedral angle between two l.s. planes)
 are estimated using the full covariance matrix.  The cell esds are taken
 into account individually in the estimation of esds in distances, angles
 and torsion angles; correlations between esds in cell parameters are only
 used when they are defined by crystal symmetry.  An approximate (isotropic)
 treatment of cell esds is used for estimating esds involving l.s. planes.
;
loop_
_geom_bond_atom_site_label_1
_geom_bond_atom_site_label_2
_geom_bond_distance
_geom_bond_site_symmetry_2
_geom_bond_publ_flag
O1 H1C 0.786(12) . ?
O1 H1D 0.856(10) . ?
N2 C6 1.3608(3) . ?
N2 C7 1.3609(3) . ?
N2 H2 0.911(12) . ?
N1 C13 1.3239(3) . ?
N1 H1A 0.909(10) . ?
N1 H1B 0.891(11) . ?
C13 C12 1.4367(3) . ?
C13 C1 1.4376(3) . ?
C12 C11 1.4199(3) . ?
C12 C7 1.4114(3) . ?
C1 C6 1.4101(3) . ?
C1 C2 1.4187(4) . ?
C11 C10 1.3733(4) . ?
C11 H11 0.937(9) . ?
C6 C5 1.4152(4) . ?
C5 C4 1.3733(4) . ?
C5 H5 0.977(9) . ?
C2 C3 1.3731(4) . ?
C2 H2A 0.987(10) . ?
C9 C8 1.3727(4) . ?
C9 C10 1.4112(4) . ?
C9 H9 0.969(10) . ?
C4 C3 1.4111(4) . ?
C4 H4 0.970(9) . ?
C8 C7 1.4146(4) . ?
C8 H8 1.002(9) . ?
C10 H10 1.017(9) . ?
C3 H3 0.977(10) . ?

loop_
_geom_angle_atom_site_label_1
_geom_angle_atom_site_label_2
_geom_angle_atom_site_label_3
_geom_angle
_geom_angle_site_symmetry_1
_geom_angle_site_symmetry_3
_geom_angle_publ_flag
H1C O1 H1D 108.4(10) . . ?
C6 N2 C7 122.31(2) . . ?
C6 N2 H2 117.0(7) . . ?
C7 N2 H2 120.6(7) . . ?
C13 N1 H1A 119.9(6) . . ?
C13 N1 H1B 120.3(7) . . ?
H1A N1 H1B 119.6(9) . . ?
N1 C13 C12 120.75(2) . . ?
N1 C13 C1 120.74(2) . . ?
C12 C13 C1 118.50(2) . . ?
C11 C12 C13 122.74(2) . . ?
C7 C12 C13 118.89(2) . . ?
C7 C12 C11 118.36(2) . . ?
C6 C1 C13 119.10(2) . . ?
C6 C1 C2 118.45(2) . . ?
C2 C1 C13 122.43(2) . . ?
C12 C11 H11 122.8(6) . . ?
C10 C11 C12 120.76(2) . . ?
C10 C11 H11 116.4(6) . . ?
N2 C6 C1 120.50(2) . . ?
N2 C6 C5 119.11(2) . . ?
C1 C6 C5 120.39(2) . . ?
C6 C5 H5 118.2(6) . . ?
C4 C5 C6 119.57(3) . . ?
C4 C5 H5 122.2(6) . . ?
C1 C2 H2A 118.9(6) . . ?
C3 C2 C1 120.73(2) . . ?
C3 C2 H2A 120.4(6) . . ?
C8 C9 C10 120.48(2) . . ?
C8 C9 H9 120.3(6) . . ?
C10 C9 H9 119.2(6) . . ?
C5 C4 C3 120.72(3) . . ?
C5 C4 H4 120.4(5) . . ?
C3 C4 H4 118.7(5) . . ?
C9 C8 C7 119.88(2) . . ?
C9 C8 H8 122.1(5) . . ?
C7 C8 H8 118.0(5) . . ?
N2 C7 C12 120.68(2) . . ?
N2 C7 C8 119.05(2) . . ?
C12 C7 C8 120.28(2) . . ?
C11 C10 C9 120.24(3) . . ?
C11 C10 H10 121.0(5) . . ?
C9 C10 H10 118.7(5) . . ?
C2 C3 C4 120.13(3) . . ?
C2 C3 H3 120.8(6) . . ?
C4 C3 H3 119.1(6) . . ?

loop_
_geom_torsion_atom_site_label_1
_geom_torsion_atom_site_label_2
_geom_torsion_atom_site_label_3
_geom_torsion_atom_site_label_4
_geom_torsion
_geom_torsion_site_symmetry_1
_geom_torsion_site_symmetry_2
_geom_torsion_site_symmetry_3
_geom_torsion_site_symmetry_4
_geom_torsion_publ_flag
N2 C6 C5 C4 -178.99(2) . . . . ?
N1 C13 C12 C11 0.28(4) . . . . ?
N1 C13 C12 C7 179.14(2) . . . . ?
N1 C13 C1 C6 179.77(2) . . . . ?
N1 C13 C1 C2 1.21(4) . . . . ?
C13 C12 C11 C10 178.53(2) . . . . ?
C13 C12 C7 N2 1.50(4) . . . . ?
C13 C12 C7 C8 -178.63(2) . . . . ?
C13 C1 C6 N2 0.76(4) . . . . ?
C13 C1 C6 C5 -178.88(2) . . . . ?
C13 C1 C2 C3 178.34(2) . . . . ?
C12 C13 C1 C6 -0.44(3) . . . . ?
C12 C13 C1 C2 -178.99(2) . . . . ?
C12 C11 C10 C9 0.14(4) . . . . ?
C1 C13 C12 C11 -179.52(2) . . . . ?
C1 C13 C12 C7 -0.66(3) . . . . ?
C1 C6 C5 C4 0.66(4) . . . . ?
C1 C2 C3 C4 0.32(4) . . . . ?
C11 C12 C7 N2 -179.60(2) . . . . ?
C11 C12 C7 C8 0.27(4) . . . . ?
C6 N2 C7 C12 -1.22(4) . . . . ?
C6 N2 C7 C8 178.91(2) . . . . ?
C6 C1 C2 C3 -0.22(4) . . . . ?
C6 C5 C4 C3 -0.57(4) . . . . ?
C5 C4 C3 C2 0.08(5) . . . . ?
C2 C1 C6 N2 179.37(2) . . . . ?
C2 C1 C6 C5 -0.27(4) . . . . ?
C9 C8 C7 N2 179.86(2) . . . . ?
C9 C8 C7 C12 -0.01(4) . . . . ?
C8 C9 C10 C11 0.13(4) . . . . ?
C7 N2 C6 C1 0.06(4) . . . . ?
C7 N2 C6 C5 179.71(2) . . . . ?
C7 C12 C11 C10 -0.34(4) . . . . ?
C10 C9 C8 C7 -0.19(4) . . . . ?

_shelx_res_file                  
;
TITL 9AA OLEX2: imported from CIF
    9aa.res
    created by SHELXL-2019/2 at 15:42:12 on 15-Jun-2023
CELL 0.71073 7.788 8.7699 9.7291 111.057 96.558 104.436
ZERR 2 0.0005 0.0005 0.0006 0.002 0.002 0.002
LATT 1
SFAC C H Cl N O
UNIT 26 26 2 4 2

L.S. 150 0 0
PLAN  5
TEMP -173.15(10)
CONF
MORE -1
BOND $H
list 4
fmap 2 53
acta
OMIT 4 -1 5
OMIT 6 -7 1
OMIT -6 6 0
OMIT -2 3 7
OMIT -1 2 3
OMIT -2 -1 6
OMIT 5 -1 6
OMIT -8 3 2
OMIT -3 2 8
OMIT 4 -3 7
OMIT 4 3 0
OMIT -3 1 9
OMIT -7 4 1
REM <olex2.extras>
REM <HklSrc "%.\\9aa.hkl">
REM </olex2.extras>

WGHT    0.044600    0.015500
FVAR       0.21505
CL1   3    1.061871    0.731622    0.897082    11.00000    0.01882    0.01341 =
         0.01100    0.00242   -0.00063    0.00664
O1    5    0.922750    0.330278    0.801768    11.00000    0.02094    0.01608 =
         0.01157    0.00383   -0.00105    0.00286
N2    4    0.641131    0.241250    0.559005    11.00000    0.01368    0.01262 =
         0.00966    0.00331   -0.00019    0.00350
N1    4    0.228272    0.093117    0.186798    11.00000    0.01537    0.01504 =
         0.01108    0.00139   -0.00173    0.00652
C13   1    0.360701    0.140393    0.306228    11.00000    0.01179    0.01053 =
         0.00945    0.00321    0.00068    0.00286
C12   1    0.505213    0.064931    0.295376    11.00000    0.01197    0.01087 =
         0.00965    0.00356    0.00099    0.00333
C1    1    0.363463    0.268820    0.449594    11.00000    0.01209    0.01098 =
         0.00946    0.00337    0.00180    0.00283
C11   1    0.515342   -0.061823    0.158673    11.00000    0.01470    0.01348 =
         0.01071    0.00310    0.00134    0.00515
C6    1    0.506405    0.315355    0.574374    11.00000    0.01309    0.01117 =
         0.00924    0.00342    0.00134    0.00241
C5    1    0.511044    0.439158    0.717559    11.00000    0.01697    0.01407 =
         0.00979    0.00255    0.00186    0.00320
C2    1    0.225120    0.348323    0.471506    11.00000    0.01359    0.01464 =
         0.01210    0.00418    0.00315    0.00495
C9    1    0.797324   -0.070145    0.283097    11.00000    0.01478    0.01626 =
         0.01592    0.00606    0.00276    0.00683
C4    1    0.374217    0.512738    0.734824    11.00000    0.01859    0.01519 =
         0.01167    0.00256    0.00445    0.00458
C8    1    0.791295    0.051739    0.417221    11.00000    0.01316    0.01496 =
         0.01389    0.00561    0.00060    0.00488
C7    1    0.645012    0.120799    0.424986    11.00000    0.01207    0.01103 =
         0.01022    0.00412    0.00060    0.00280
C10   1    0.658221   -0.127660    0.152688    11.00000    0.01644    0.01536 =
         0.01341    0.00404    0.00297    0.00681
C3    1    0.230095    0.467359    0.611125    11.00000    0.01658    0.01637 =
         0.01335    0.00400    0.00519    0.00601
H1C   2    0.915562    0.311203    0.874219    11.00000    0.04826
H2    2    0.725937    0.270292    0.644428    11.00000    0.05456
H1A   2    0.218869    0.001466    0.100585    11.00000    0.03741
H1B   2    0.143449    0.145614    0.192497    11.00000    0.04394
H11   2    0.427954   -0.103808    0.068323    11.00000    0.03236
H5    2    0.609693    0.465341    0.802269    11.00000    0.03126
H2A   2    0.125844    0.317850    0.384247    11.00000    0.04164
H9    2    0.894037   -0.121849    0.278140    11.00000    0.03826
H4    2    0.370980    0.591495    0.833753    11.00000    0.02668
H8    2    0.885916    0.091735    0.512233    11.00000    0.02763
H10   2    0.666050   -0.218403    0.055018    11.00000    0.02700
H3    2    0.133862    0.520897    0.626671    11.00000    0.03887
H1D   2    0.972239    0.438585    0.829772    11.00000    0.04007
HKLF 4


REM  9AA OLEX2: imported from CIF
REM wR2 = 0.0740, GooF = S = 1.029, Restrained GooF = 1.029 for all data
REM R1 = 0.0213 for 9961 Fo > 4sig(Fo) and 0.0268 for all 11565 data
REM 206 parameters refined using 0 restraints

END

WGHT      0.0447      0.0156

REM Highest difference peak  0.530,  deepest hole -0.226,  1-sigma level  0.058
Q1    1   0.7991  0.0003  0.3565  11.00000  0.05    0.53
Q2    1   0.5851 -0.0963  0.1562  11.00000  0.05    0.53
Q3    1   0.4414  0.4778  0.7281  11.00000  0.05    0.52
Q4    1   0.2278  0.4042  0.5387  11.00000  0.05    0.51
Q5    1   0.7205  0.0926  0.4245  11.00000  0.05    0.49
;
_shelx_res_checksum              51551
_olex2_submission_special_instructions 'No special instructions were received'


# start Validation Reply Form
_vrf_PLAT934_9aa                 
;
PROBLEM: Number of (Iobs-Icalc)/Sigma(W) > 10 Outliers ..          3 Check 
RESPONSE: This might be a consequence of low-quality crystal.
;
# end Validation Reply Form
####################################################################### 
# 
# This file contains crystal structure data downloaded from the 
# Cambridge Structural Database (CSD) hosted by the Cambridge 
# Crystallographic Data Centre (CCDC).
# 
# Full information about CCDC data access policies and citation 
# guidelines are available at http://www.ccdc.cam.ac.uk/access/V1 
# 
# Audit and citation data items may have been added by the CCDC. 
# Please retain this information to preserve the provenance of 
# this file and to allow appropriate attribution of the data. 
# 
#######################################################################

data_9aa_neutral
_database_code_depnum_ccdc_archive 'CCDC 2270293'
_audit_update_record             
;
2024-01-23 deposited with the CCDC.	2024-01-31 downloaded from the CCDC.
;
_audit_creation_date             2023-01-17
_audit_creation_method           
;
Olex2 1.5
(compiled 2022.04.07 svn.rca3783a0 for OlexSys, GUI svn.r6498)
;
_chemical_formula_moiety         '2(C6.5 H5 N), H O0.5'
_chemical_formula_sum            'C13 H11 N2 O0.5'
_chemical_formula_weight         203.245
loop_
_atom_type_symbol
_atom_type_scat_source
H 'DiSCaMB, J. Appl. Cryst. 2018, DOI:10.1107/S1600576717015825'
O 'DiSCaMB, J. Appl. Cryst. 2018, DOI:10.1107/S1600576717015825'
C 'DiSCaMB, J. Appl. Cryst. 2018, DOI:10.1107/S1600576717015825'
N 'DiSCaMB, J. Appl. Cryst. 2018, DOI:10.1107/S1600576717015825'

_space_group_crystal_system      tetragonal
_space_group_IT_number           142
_space_group_name_H-M_alt        'I 41/a c d'
_space_group_name_Hall           '-I 4bd 2c'
loop_
_space_group_symop_id
_space_group_symop_operation_xyz
1 x,y,z
2 -y+1/4,x+3/4,z+1/4
3 y+1/4,-x+1/4,z+3/4
4 x,-y,-z+1/2
5 -x+1/2,y,-z
6 -x,-y+1/2,z
7 y+1/4,x+3/4,-z+3/4
8 -y+1/4,-x+1/4,-z+1/4
9 -x,-y,-z
10 y-1/4,-x-3/4,-z-1/4
11 -y-1/4,x-1/4,-z-3/4
12 -x,y,z-1/2
13 x-1/2,-y,z
14 x,y-1/2,-z
15 -y-1/4,-x-3/4,z-3/4
16 y-1/4,x-1/4,z-1/4
17 x+1/2,y+1/2,z+1/2
18 -y+3/4,x+5/4,z+3/4
19 y+3/4,-x+3/4,z+5/4
20 x+1/2,-y+1/2,-z+1
21 -x+1,y+1/2,-z+1/2
22 -x+1/2,-y+1,z+1/2
23 y+3/4,x+5/4,-z+5/4
24 -y+3/4,-x+3/4,-z+3/4
25 -x+1/2,-y+1/2,-z+1/2
26 y+1/4,-x-1/4,-z+1/4
27 -y+1/4,x+1/4,-z-1/4
28 -x+1/2,y+1/2,z
29 x,-y+1/2,z+1/2
30 x+1/2,y,-z+1/2
31 -y+1/4,-x-1/4,z-1/4
32 y+1/4,x+1/4,z+1/4

_symmetry_Int_Tables_number      142
_cell_length_a                   24.310(3)
_cell_length_b                   24.310(3)
_cell_length_c                   14.016(2)
_cell_angle_alpha                90
_cell_angle_beta                 90
_cell_angle_gamma                90
_cell_volume                     8283.6(17)
_cell_formula_units_Z            32
_cell_measurement_reflns_used    1781
_cell_measurement_temperature    100.00(10)
_cell_measurement_theta_max      70.3960
_cell_measurement_theta_min      5.1310
_exptl_absorpt_coefficient_mu    0.082
_exptl_absorpt_correction_T_max  0.927
_exptl_absorpt_correction_T_min  0.888
_exptl_absorpt_correction_type   analytical
_exptl_absorpt_process_details   
;
CrysAlisPro 1.171.38.46 (Rigaku Oxford Diffraction, 2015)
Analytical numeric absorption correction using a multifaceted crystal
			model based on expressions derived by R.C. Clark & J.S. Reid.
(Clark, R. C. & Reid, J. S. (1995). Acta Cryst. A51, 887-897)
Empirical absorption correction using spherical harmonics,
 implemented in SCALE3 ABSPACK scaling algorithm.
;
_exptl_absorpt_special_details   ?
_exptl_crystal_colour            'clear yellowish yellow'
_exptl_crystal_colour_lustre     clear
_exptl_crystal_colour_modifier   yellowish
_exptl_crystal_colour_primary    yellow
_exptl_crystal_density_meas      ?
_exptl_crystal_density_method    ?
_exptl_crystal_description       block
_exptl_crystal_size_max          0.136
_exptl_crystal_size_mid          0.092
_exptl_crystal_size_min          0.077
_exptl_crystal_density_diffrn    1.304
_exptl_crystal_F_000             3425.332
_diffrn_ambient_temperature      100.00(10)
_diffrn_measurement_device       'four-circle diffractometer'
_diffrn_reflns_av_R_equivalents  0.0384
_diffrn_reflns_av_unetI/netI     0.0383
_diffrn_reflns_Laue_measured_fraction_full 0.9989
_diffrn_reflns_Laue_measured_fraction_max 0.9791
_diffrn_reflns_limit_h_max       27
_diffrn_reflns_limit_h_min       -29
_diffrn_reflns_limit_k_max       26
_diffrn_reflns_limit_k_min       -29
_diffrn_reflns_limit_l_max       10
_diffrn_reflns_limit_l_min       -16
_diffrn_reflns_number            7758
_diffrn_reflns_point_group_measured_fraction_full 0.9989
_diffrn_reflns_point_group_measured_fraction_max 0.9791
_diffrn_reflns_theta_full        25.2417
_diffrn_reflns_theta_max         26.07
_diffrn_reflns_theta_min         1.68
_diffrn_measured_fraction_theta_full 0.9989
_diffrn_measured_fraction_theta_max 0.9791
_diffrn_radiation_type           'Mo K\a'
_diffrn_radiation_wavelength     0.71073
_reflns_Friedel_coverage         0.0
_reflns_limit_h_max              29
_reflns_limit_h_min              0
_reflns_limit_k_max              21
_reflns_limit_k_min              0
_reflns_limit_l_max              16
_reflns_limit_l_min              0
_reflns_number_gt                1476
_reflns_number_total             2017
_reflns_threshold_expression     I>=2u(I)
_computing_molecular_graphics    'Olex2 1.5 (Dolomanov et al., 2009)'
_computing_publication_material  'Olex2 1.5 (Dolomanov et al., 2009)'
_computing_structure_refinement  'olex2.refine 1.3 (Bourhis et al., 2015)'
_computing_structure_solution    'olex2.solve 1.3 (Bourhis et al., 2015)'
_refine_diff_density_max         0.2143
_refine_diff_density_min         -0.2639
_refine_diff_density_rms         0.0471
_refine_ls_d_res_high            0.8085
_refine_ls_d_res_low             12.1552
_refine_ls_goodness_of_fit_ref   0.9110
_refine_ls_hydrogen_treatment    refxyz
_refine_ls_matrix_type           full
_refine_ls_number_constraints    0
_refine_ls_number_parameters     177
_refine_ls_number_reflns         2017
_refine_ls_number_restraints     0
_refine_ls_R_factor_all          0.0427
_refine_ls_R_factor_gt           0.0305
_refine_ls_restrained_S_all      0.9110
_refine_ls_shift/su_max          0.0007
_refine_ls_shift/su_mean         0.0000
_refine_ls_structure_factor_coef Fsqd
_refine_ls_weighting_details     
'w=1/[\s^2^(Fo^2^)+(0.0597P)^2^+1.2548P] where P=(Fo^2^+2Fc^2^)/3'
_refine_ls_weighting_scheme      calc
_refine_ls_wR_factor_gt          0.0901
_refine_ls_wR_factor_ref         0.0941
_refine_special_details          
;
Electron Density Partition Based Refinement (EDPBR):
  .  Aspherical atomic scattering factors obtained from
     selected partitioning of molecular electron density
     derived from molecular wavefunction. Crystal field
     effect is modelled in the course of wavefunction
     calculations by embedding the system in a cluster of
Hirshfeld partition derived atomic multipoles for
molecules within certain radius from the system or
performing wave function calculations for a cluster of
molecules surrounding the system. Software used for
quantum mechanical calculations: ORCA 5.0. Software
used to partition electron density:HORTON. 
  .  Partitioning of molecular electron density: Iterative
     Hirshfeld
  .  Level of theory: DFT(B3LYP)/cc-pVDZ
  .  Cluster of multipoles: radius=16.0 angstrom, lmax=1
  .  Cluster of molecules: yes
  .  ADPs were computed and refined only for C, N and O, 
      while H atoms were estimated using SHADE3 server60 
      and fixed during the refinements.
  .  Refinement based on Fsqd as implemented in olex2.refine. DiSCaMB library used to obtain
aspherical atomic scattering factors.
;
_olex2_refinement_description    
;
1. Others
 Fixed U11: H2A(0.03362) H3A(0.03312) H4A(0.04402) H5A(0.03765) H12A(0.02698)
 H12B(0.04254) H2B(0.0389) H3B(0.05389) H4B(0.05936) H5B(0.04063) H15(0.03755)
 Fixed U12: H2A(0.00324) H3A(-0.00447) H4A(-0.0021) H5A(0.00647) H12A(-
 0.00327) H12B(-0.00819) H2B(-0.00747) H3B(-0.00007) H4B(-0.00234) H5B(-
 0.00782) H15(-0.00381)
 Fixed U13: H2A(-0.00086) H3A(0.0036) H4A(0.00395) H5A(-0.00011) H12A(-
 0.00272) H12B(-0.00341) H2B(-0.00357) H3B(-0.00773) H4B(0.00614) H5B(0.00575)
 H15(0.00564)
 Fixed U22: H2A(0.03267) H3A(0.03616) H4A(0.02857) H5A(0.03496) H12A(0.03491)
 H12B(0.04159) H2B(0.04068) H3B(0.04352) H4B(0.03952) H5B(0.03806) H15(0.03357)
 Fixed U23: H2A(-0.00254) H3A(-0.00477) H4A(-0.00127) H5A(-0.00091) H12A(-
 0.00116) H12B(-0.00396) H2B(-0.00107) H3B(-0.001) H4B(0.00448) H5B(-0.00063)
 H15(0.00306)
 Fixed U33: H2A(0.05319) H3A(0.059) H4A(0.05066) H5A(0.04561) H12A(0.04666)
 H12B(0.03099) H2B(0.03902) H3B(0.03046) H4B(0.03098) H5B(0.04083) H15(0.03108)
;
_atom_sites_solution_primary     iterative
loop_
_atom_site_label
_atom_site_type_symbol
_atom_site_fract_x
_atom_site_fract_y
_atom_site_fract_z
_atom_site_U_iso_or_equiv
_atom_site_adp_type
_atom_site_occupancy
_atom_site_site_symmetry_order
_atom_site_refinement_flags_posn
_atom_site_refinement_flags_adp
_atom_site_refinement_flags_occupancy
N1A N 0.56103(4) 0.68897(4) 0.625 0.0191(3) Uani 1.000000 2 S T P
N2A N 0.68322(4) 0.56678(4) 0.625 0.0204(3) Uani 1.000000 2 S T P
C1A C 0.58606(5) 0.59299(5) 0.62433(9) 0.0168(3) Uani 1.000000 1 . . .
C2A C 0.53068(5) 0.57381(5) 0.62201(10) 0.0212(3) Uani 1.000000 1 . . .
H2A H 0.4979(8) 0.6045(8) 0.6202(14) 0.039827 Uani 1.000000 1 . . .
C3A C 0.51864(6) 0.51893(6) 0.62126(10) 0.0261(3) Uani 1.000000 1 . . .
H3A H 0.4763(8) 0.5062(8) 0.6212(13) 0.042760 Uani 1.000000 1 . . .
C4A C 0.56154(6) 0.47961(6) 0.62281(11) 0.0272(3) Uani 1.000000 1 . . .
H4A H 0.5525(8) 0.4343(8) 0.6239(13) 0.041083 Uani 1.000000 1 . . .
C5A C 0.61511(6) 0.49650(5) 0.62492(11) 0.0242(3) Uani 1.000000 1 . . .
H5A H 0.6485(8) 0.4674(8) 0.6254(13) 0.039407 Uani 1.000000 1 . . .
C6A C 0.62929(5) 0.55342(5) 0.62499(9) 0.0184(3) Uani 1.000000 1 . . .
C13A C 0.60013(5) 0.64987(5) 0.625 0.0166(3) Uani 1.000000 2 S T P
H12A H 0.5206(8) 0.6802(9) 0.6242(15) 0.036183 Uani 1.000000 1 . . .
H12B H 0.7060(9) 0.4485(9) 0.4364(13) 0.038373 Uani 1.000000 1 . . .
N1B N 0.68612(5) 0.43612(5) 0.375 0.0264(4) Uani 1.000000 2 S T P
N2B N 0.56411(4) 0.31411(4) 0.375 0.0183(3) Uani 1.000000 2 S T P
C1B C 0.63643(5) 0.36534(5) 0.45849(9) 0.0174(3) Uani 1.000000 1 . . .
C2B C 0.66803(5) 0.37057(5) 0.54362(9) 0.0203(3) Uani 1.000000 1 . . .
H2B H 0.7026(8) 0.3981(7) 0.5461(13) 0.039533 Uani 1.000000 1 . . .
C3B C 0.65614(6) 0.34000(6) 0.62303(9) 0.0233(3) Uani 1.000000 1 . . .
H3B H 0.6787(8) 0.3437(8) 0.6865(13) 0.042623 Uani 1.000000 1 . . .
C4B C 0.61164(6) 0.30239(6) 0.62128(9) 0.0245(3) Uani 1.000000 1 . . .
H4B H 0.6020(8) 0.2769(8) 0.6858(14) 0.043287 Uani 1.000000 1 . . .
C5B C 0.58125(6) 0.29540(5) 0.53991(10) 0.0221(3) Uani 1.000000 1 . . .
H5B H 0.5478(8) 0.2651(8) 0.5358(13) 0.039840 Uani 1.000000 1 . . .
C6B C 0.59316(5) 0.32599(5) 0.45507(9) 0.0176(3) Uani 1.000000 1 . . .
C13B C 0.64727(5) 0.39727(5) 0.375 0.0186(4) Uani 1.000000 2 S T P
O1 O 0.25 0.49862(5) 0.5 0.0200(3) Uani 1.000000 2 S T P
H15 H 0.2706(9) 0.4752(9) 0.4577(14) 0.034067 Uani 1.000000 1 . . .

loop_
_atom_site_aniso_label
_atom_site_aniso_U_11
_atom_site_aniso_U_22
_atom_site_aniso_U_33
_atom_site_aniso_U_12
_atom_site_aniso_U_13
_atom_site_aniso_U_23
N1A 0.0174(5) 0.0174(5) 0.0225(7) 0.0011(6) -0.0002(5) -0.0002(5)
N2A 0.0183(5) 0.0183(5) 0.0247(7) 0.0026(6) -0.0003(5) -0.0003(5)
C1A 0.0187(6) 0.0155(6) 0.0162(5) 0.0005(5) -0.0003(5) -0.0006(5)
C2A 0.0206(6) 0.0184(6) 0.0246(6) -0.0019(5) 0.0014(5) -0.0018(5)
H2A 0.033620 0.032670 0.053190 0.003240 -0.000860 -0.002540
C3A 0.0244(7) 0.0205(6) 0.0333(7) -0.0041(5) 0.0008(6) -0.0021(6)
H3A 0.033120 0.036160 0.059000 -0.004470 0.003600 -0.004770
C4A 0.0277(7) 0.0203(6) 0.0336(7) -0.0043(6) 0.0005(6) -0.0010(6)
H4A 0.044020 0.028570 0.050660 -0.002100 0.003950 -0.001270
C5A 0.0253(7) 0.0158(6) 0.0314(7) 0.0015(5) -0.0008(6) -0.0008(5)
H5A 0.037650 0.034960 0.045610 0.006470 -0.000110 -0.000910
C6A 0.0197(6) 0.0168(6) 0.0188(6) 0.0012(5) -0.0002(5) -0.0004(5)
C13A 0.0175(5) 0.0175(5) 0.0146(7) -0.0007(7) -0.0003(5) -0.0003(5)
H12A 0.026980 0.034910 0.046660 -0.003270 -0.002720 -0.001160
H12B 0.042540 0.041590 0.030990 -0.008190 -0.003410 -0.003960
N1B 0.0297(6) 0.0297(6) 0.0198(8) -0.0131(7) -0.0028(5) 0.0028(5)
N2B 0.0186(4) 0.0186(4) 0.0178(7) -0.0027(6) -0.0008(4) 0.0008(4)
C1B 0.0186(6) 0.0181(5) 0.0154(6) 0.0000(5) 0.0009(5) -0.0021(5)
C2B 0.0213(6) 0.0233(6) 0.0162(6) -0.0019(5) -0.0011(5) -0.0003(5)
H2B 0.038900 0.040680 0.039020 -0.007470 -0.003570 -0.001070
C3B 0.0285(7) 0.0271(7) 0.0144(6) 0.0002(6) -0.0003(5) -0.0006(5)
H3B 0.053890 0.043520 0.030460 -0.000070 -0.007730 -0.001000
C4B 0.0310(7) 0.0259(7) 0.0165(6) -0.0001(6) 0.0026(6) 0.0019(5)
H4B 0.059360 0.039520 0.030980 -0.002340 0.006140 0.004480
C5B 0.0267(6) 0.0223(6) 0.0174(6) -0.0031(5) 0.0021(5) 0.0022(5)
H5B 0.040630 0.038060 0.040830 -0.007820 0.005750 -0.000630
C6B 0.0182(6) 0.0174(6) 0.0172(6) -0.0001(5) 0.0035(5) -0.0018(5)
C13B 0.0191(5) 0.0191(5) 0.0176(8) -0.0022(7) 0.0002(5) -0.0002(5)
O1 0.0217(7) 0.0202(7) 0.0179(6) -0.000000 -0.0008(5) 0.000000
H15 0.037550 0.033570 0.031080 -0.003810 0.005640 0.003060

loop_
_geom_bond_atom_site_label_1
_geom_bond_atom_site_label_2
_geom_bond_distance
_geom_bond_site_symmetry_2
_geom_bond_publ_flag
N1A C13A 1.344(2) . ?
N1A H12A 1.01(2) . ?
N1A H12A 1.01(2) 8_666 ?
N2A C6A 1.3508(15) 8_666 ?
N2A C6A 1.3508(15) . ?
C1A C2A 1.4252(17) . ?
C1A C6A 1.4248(17) . ?
C1A C13A 1.4246(14) . ?
C2A H2A 1.091(19) . ?
C2A C3A 1.3657(19) . ?
C3A H3A 1.074(19) . ?
C3A C4A 1.415(2) . ?
C4A H4A 1.124(19) . ?
C4A C5A 1.3658(19) . ?
C5A H5A 1.077(19) . ?
C5A C6A 1.4260(17) . ?
H12B N1B 1.031(19) 7_545 ?
N1B C13B 1.336(2) . ?
N2B C6B 1.3572(14) 7_545 ?
N2B C6B 1.3572(14) . ?
C1B C2B 1.4248(17) . ?
C1B C6B 1.4226(16) . ?
C1B C13B 1.4288(15) 7_545 ?
C2B H2B 1.075(17) . ?
C2B C3B 1.3693(18) . ?
C3B H3B 1.050(18) . ?
C3B C4B 1.417(2) . ?
C4B H4B 1.121(19) . ?
C4B C5B 1.369(2) . ?
C5B H5B 1.098(19) . ?
C5B C6B 1.4320(18) . ?
O1 H15 0.96(2) . ?
O1 H15 0.96(2) 5_556 ?

loop_
_geom_angle_atom_site_label_1
_geom_angle_atom_site_label_2
_geom_angle_atom_site_label_3
_geom_angle
_geom_angle_site_symmetry_1
_geom_angle_site_symmetry_3
_geom_angle_publ_flag
H12A N1A C13A 122.8(12) . . ?
H12A N1A C13A 122.8(12) 8_666 . ?
H12A N1A H12A 114(2) 8_666 . ?
C6A N2A C6A 117.82(15) 8_666 . ?
C6A C1A C2A 118.43(11) . . ?
C13A C1A C2A 123.00(12) . . ?
C13A C1A C6A 118.57(12) . . ?
H2A C2A C1A 117.8(10) . . ?
C3A C2A C1A 121.47(12) . . ?
C3A C2A H2A 120.7(10) . . ?
H3A C3A C2A 119.1(11) . . ?
C4A C3A C2A 120.13(13) . . ?
C4A C3A H3A 120.8(11) . . ?
H4A C4A C3A 121.2(10) . . ?
C5A C4A C3A 120.00(13) . . ?
C5A C4A H4A 118.8(10) . . ?
H5A C5A C4A 121.4(10) . . ?
C6A C5A C4A 121.48(13) . . ?
C6A C5A H5A 117.2(10) . . ?
C1A C6A N2A 123.62(12) . . ?
C5A C6A N2A 117.90(12) . . ?
C5A C6A C1A 118.48(11) . . ?
C1A C13A N1A 121.10(8) . . ?
C1A C13A N1A 121.10(8) 8_666 . ?
C1A C13A C1A 117.79(16) 8_666 . ?
H12B N1B H12B 115(2) . 7_545 ?
C13B N1B H12B 122.5(11) . 7_545 ?
C13B N1B H12B 122.5(11) . . ?
C6B N2B C6B 117.54(15) . 7_545 ?
C6B C1B C2B 119.13(11) . . ?
C13B C1B C2B 122.55(11) 7_545 . ?
C13B C1B C6B 118.30(12) 7_545 . ?
H2B C2B C1B 120.3(10) . . ?
C3B C2B C1B 121.23(12) . . ?
C3B C2B H2B 118.5(10) . . ?
H3B C3B C2B 122.2(11) . . ?
C4B C3B C2B 119.83(12) . . ?
C4B C3B H3B 118.0(11) . . ?
H4B C4B C3B 120.2(10) . . ?
C5B C4B C3B 120.43(12) . . ?
C5B C4B H4B 119.4(10) . . ?
H5B C5B C4B 121.8(10) . . ?
C6B C5B C4B 121.20(12) . . ?
C6B C5B H5B 117.0(10) . . ?
C1B C6B N2B 123.76(12) . 7_545 ?
C5B C6B N2B 118.09(11) . 7_545 ?
C5B C6B C1B 118.08(11) . . ?
C1B C13B N1B 120.97(8) 7_545 . ?
C1B C13B N1B 120.97(8) . . ?
C1B C13B C1B 118.06(15) . 7_545 ?
H15 O1 H15 108(2) 5_556 . ?

loop_
_geom_torsion_atom_site_label_1
_geom_torsion_atom_site_label_2
_geom_torsion_atom_site_label_3
_geom_torsion_atom_site_label_4
_geom_torsion
_geom_torsion_site_symmetry_1
_geom_torsion_site_symmetry_2
_geom_torsion_site_symmetry_3
_geom_torsion_site_symmetry_4
_geom_torsion_publ_flag
N1A C13A C1A C2A 1.09(6) . . . . ?
N1A C13A C1A C2A 1.09(6) . . 8_666 8_666 ?
N1A C13A C1A C6A -179.60(8) . . 8_666 8_666 ?
N1A C13A C1A C6A -179.60(8) . . . . ?
N2A C6A C1A C2A 178.47(12) 8_666 . . . ?
N2A C6A C1A C2A 178.47(12) . . . . ?
N2A C6A C1A C13A -0.87(13) . . . . ?
N2A C6A C1A C13A -0.87(13) 8_666 . . . ?
N2A C6A C5A C4A -178.55(12) . . . . ?
N2A C6A C5A C4A -178.55(12) 8_666 . . . ?
C1A C2A C3A C4A 0.01(16) . . . . ?
C1A C6A C5A C4A 0.99(15) . . . . ?
C1A C13A C1A C2A -178.91(6) . . 8_666 8_666 ?
C1A C13A C1A C6A 0.40(8) . . 8_666 8_666 ?
C2A C3A C4A C5A -0.09(17) . . . . ?
C3A C4A C5A C6A -0.42(18) . . . . ?
N1B C13B C1B C2B -3.82(6) . . 7_545 7_545 ?
N1B C13B C1B C2B -3.82(6) . . . . ?
N1B C13B C1B C6B 177.70(8) . . . . ?
N1B C13B C1B C6B 177.70(8) . . 7_545 7_545 ?
N1B C13B C1B C13B -0(90000000000000) . . . 7_545 ?
N2B C6B C1B C2B -173.54(10) 7_545 . . . ?
N2B C6B C1B C2B -173.54(10) . . . . ?
N2B C6B C1B C13B 4.99(11) . 7_545 7_545 . ?
N2B C6B C1B C13B 4.99(11) . . . 7_545 ?
N2B C6B C5B C4B 175.18(10) . . . . ?
N2B C6B C5B C4B 175.18(10) 7_545 . . . ?
C1B C2B C3B C4B -0.07(15) . . . . ?
C1B C6B C5B C4B -2.06(13) . . . . ?
C1B C13B C1B C2B 176.18(6) 7_545 . . . ?
C1B C13B C1B C6B -2.30(8) 7_545 . . . ?
C1B C13B C1B C13B 0(90000000000000) . 7_545 7_545 . ?
C2B C3B C4B C5B 1.62(16) . . . . ?
C3B C4B C5B C6B -0.52(15) . . . . ?

loop_
_diffrn_refln_index_h
_diffrn_refln_index_k
_diffrn_refln_index_l
_diffrn_refln_intensity_net
_diffrn_refln_intensity_u
_diffrn_refln_scale_group_code
0 0 -2 2.49105 53.7038 1
0 0 -4 972409 39644.2 1
0 0 -4 999999 39448.3 4
0 0 -6 39.7956 54.7005 4
0 0 -8 354894 14178.5 4
0 0 -10 10.4599 61.5206 4
0 0 -12 265012 10632.6 5
0 0 -14 5.4525 68.0647 5
0 -1 -1 -2.44112 47.3144 1
0 1 1 12.0242 43.8865 2
0 1 1 4.66987 47.8485 1
0 -1 -3 20.7996 85.5105 1
0 1 -3 6.56738 55.1776 1
0 1 -5 9.04361 58.151 1
1 0 -5 23.1277 84.9957 1
-1 0 -5 4.75149 46.6299 4
0 -1 -5 -20.5247 87.8654 1
1 0 -5 11.2099 53.1749 4
0 -1 -5 -1.54928 50.3231 4
0 1 -5 13.7199 47.2145 4
0 1 -7 5.26752 53.1773 4
-1 0 -7 29.434 54.113 4
1 0 -7 1.51548 58.6547 4
0 -1 -7 -25.966 59.3135 4
0 -1 -9 -25.8784 63.5539 4
-1 0 -9 -7.66712 56.1488 4
0 1 -9 18.3345 58.0845 4
1 0 -9 -14.8717 65.3433 4
1 0 -11 10.1143 66.3571 4
0 -1 -13 -20.8316 71.4947 5
-1 0 -13 12.1953 71.7037 5
0 1 -13 0.71033 68.2593 5
1 0 -13 -23.2132 69.3931 5
0 -1 -15 4.92001 66.4008 5
1 0 -15 6.27983 60.4177 5
0 1 -15 29.092 61.5072 5
-1 0 -15 40.0561 65.2781 5
1 1 0 -4.68559 30.2789 2
-1 1 2 46882.9 1874.77 2
1 1 2 47383.3 1877.2 1
1 -1 -4 -25.0782 92.3573 1
-1 -1 -4 12.9874 45.0808 4
1 -1 -4 -6.55374 46.6876 4
-1 1 4 23.4902 85.7058 2
-1 1 -6 27006.4 1066.89 4
1 -1 -6 26553.6 1068.42 4
-1 1 6 27538.3 1090.32 2
1 1 -6 26726.5 1067.8 4
-1 -1 -6 26676.4 1067.46 4
1 -1 -6 26732.2 1093.03 1
-1 1 -8 6.89147 53.8624 4
-1 -1 -8 12.948 59.9949 4
1 1 -8 -1.51539 61.7097 4
1 -1 -8 7.97062 66.3908 4
1 -1 -10 5980.49 261.801 4
-1 -1 -10 6089.37 259.782 4
1 1 -10 6234.12 260.72 4
1 1 -12 16.5153 67.8694 5
1 -1 -12 28.1507 68.8066 5
-1 -1 -12 57.5139 69.2927 5
-1 -1 -12 72.6849 60.276 9
-1 1 -12 49.4996 70.6903 5
-1 1 -14 3032.47 149.312 5
1 -1 -14 3108.17 147.66 5
-1 -1 -14 3140.26 150.128 5
1 1 -14 3116.87 146.146 5
-1 1 -16 14.0562 52.7681 5
0 2 0 58.5517 46.7997 1
0 2 2 3496.72 174.346 1
0 2 2 3418.64 170.572 2
0 -2 -2 3564.41 175.232 1
0 -2 -4 364.275 100.512 1
2 0 -4 257.602 50.8574 4
0 -2 -4 360.107 48.8947 4
0 2 4 323.089 97.7092 2
-2 0 4 287.132 67.5188 2
0 2 -4 339.079 50.8563 1
2 0 -6 817.22 70.273 4
0 -2 -6 589.534 67.5145 4
2 0 -6 827.043 103.748 1
0 2 6 629.698 103.11 2
-2 0 -6 768.173 57.5081 4
0 2 -6 598.334 59.8565 4
0 -2 -8 5962.49 258.029 4
0 2 -8 6031.01 255.137 4
2 0 -8 6147.41 258.694 4
-2 0 -8 6255.45 254.998 4
2 0 -10 1846.96 109.808 4
0 -2 -10 1845.27 105.057 4
-2 0 -12 2776.71 135.696 5
2 0 -12 2754.02 131.459 5
2 0 -12 2517.07 137.139 4
0 2 -12 2765.43 133.89 5
0 -2 -12 2735.44 133.927 5
-2 0 -12 2691.01 128.575 9
0 -2 -14 19.5875 70.4334 5
0 2 -14 76.6611 66.2731 5
2 0 -14 58.3875 64.8965 5
-2 0 -14 18.4742 73.6187 5
-2 0 -16 812.845 67.2698 5
0 2 -16 759.276 63.363 5
1 -2 1 2064.33 88.6964 1
1 -2 -1 1893.63 109.931 2
1 2 1 1882.61 112.392 2
1 -2 -3 74369.6 3006.22 1
-2 1 3 75030.5 2995.37 2
2 1 3 75832.7 2999.77 1
-1 2 3 75290.4 3000.88 2
1 2 3 76407.6 3004.5 1
1 -2 -5 29903.3 1269.14 1
-2 -1 5 31359.8 1253.89 2
-2 -1 -5 31760.2 1242.49 4
2 -1 -5 31095.8 1243.76 4
-2 1 -5 32382.1 1242.05 4
-1 2 -5 31251 1241.99 4
2 -1 -5 30351.2 1267.82 1
1 2 -5 31349.9 1254.55 1
-1 -2 -5 29776.1 1243.04 4
1 -2 -5 30925.9 1243.74 4
-1 2 5 30849.8 1264.47 2
2 1 -5 31451.8 1243.38 4
-2 1 5 32177.4 1258.66 2
-1 2 -7 21943.2 866.739 4
2 1 -7 21520.8 868.574 4
1 2 -7 21102.7 867.677 4
-2 1 -7 22616.6 866.476 4
2 -1 -7 21608.5 869.151 4
-2 -1 -7 22092.3 867.145 4
-1 -2 -7 21167.9 868.012 4
1 -2 -7 21232.9 868.999 4
-2 -1 -9 13740 552.131 4
-1 2 -9 13995.9 551.338 4
-1 -2 -9 13202 553.092 4
1 -2 -9 13300.2 554.579 4
2 1 -9 13866.8 554.707 4
1 2 -9 13918.7 553.043 4
2 -1 -9 13395.8 554.744 4
2 1 -11 648.683 74.8524 4
2 -1 -11 596.321 80.7085 4
1 -2 -11 614.934 78.2615 4
2 1 -13 21.9735 64.371 5
-2 -1 -13 -7.05623 73.8814 5
2 -1 -13 42.51 67.7952 5
-2 1 -13 32.969 74.2966 5
1 -2 -13 40.2473 71.0542 5
1 2 -13 -16.9588 67.6506 5
-1 2 -13 -6.03207 69.0786 5
-1 -2 -13 -9.20996 72.6017 5
2 1 -15 3960.1 170.393 5
1 2 -15 3956.3 169.27 5
-2 1 -15 3819.97 173.059 5
-1 -2 -15 3807.98 174.953 5
1 -2 -15 3823.55 172.753 5
-2 -1 -15 3778.76 174.445 5
2 -1 -15 3932.23 170.604 5
-1 2 -15 3813.07 172.392 5
2 2 0 1785.77 97.3607 2
2 -2 -2 9.69073 74.0519 2
2 2 4 69132.5 2700.79 1
2 -2 -4 68367.6 2741.19 4
2 -2 -4 66200 2704.44 1
-2 -2 -4 67776 2732.88 4
-2 2 4 67058.6 2695.57 2
2 -2 -6 17.4899 93.184 1
-2 -2 -6 -1.51581 52.4825 4
2 -2 -6 9.37388 62.0848 4
2 2 -6 -11.1219 57.962 4
-2 2 -6 10.7091 45.0862 4
-2 -2 -8 1988.55 103.094 4
2 -2 -8 1932.4 112.302 4
2 2 -8 1901.77 105.177 4
2 -2 -10 -3.68015 71.4 4
2 2 -10 -35.344 62.9358 4
-2 -2 -12 1434.02 88.5374 9
-2 -2 -12 1483.97 96.9929 5
2 2 -12 1437.2 90.7634 5
2 -2 -12 1454.42 90.5452 5
-2 2 -12 1429.02 96.1803 5
-2 -2 -14 -9.31553 73.9973 5
-2 2 -14 16.935 73.7916 5
2 2 -14 31.7854 59.6329 5
2 -2 -14 -36.899 68.6938 5
-2 2 -16 107.295 53.6878 5
0 3 1 44.9711 82.616 2
0 3 1 -22.6143 87.8644 1
0 -3 -3 61.0435 41.5492 4
0 -3 -3 31.1947 104.904 1
0 3 3 -22.8954 99.4114 2
-3 0 5 9.4049 59.2724 2
-3 0 -5 15.71 40.0751 4
0 -3 -5 12.1057 56.8168 4
3 0 -5 10.1794 28.3925 3
3 0 -5 6.47327 56.0081 4
0 3 -5 6.28993 25.535 1
0 3 5 7.81083 105.181 2
0 3 -7 56.5288 52.6407 4
-3 0 -7 -3.33788 46.1072 4
0 -3 -7 -1.23069 62.3812 4
3 0 -7 21.9789 67.7122 4
3 0 -9 18.7669 69.6662 4
0 3 -9 -17.0251 54.257 4
0 -3 -9 8.34674 66.52 4
3 0 -11 9.00796 71.8298 4
-3 0 -13 -44.1553 61.5637 9
0 -3 -13 -0.79135 72.411 5
-3 0 -13 7.83713 74.4706 5
3 0 -13 -20.2865 64.3072 5
0 3 -13 -29.5958 66.7945 5
0 3 -15 -10.4462 59.0551 5
3 0 -15 29.6149 56.4473 5
-3 0 -15 -17.7025 67.8609 5
0 -3 -15 -26.9938 69.044 5
-1 -3 0 6.0275 69.0488 2
1 -3 0 2.34598 71.4604 1
1 -3 -2 15731.1 674.093 2
1 3 2 15286.8 677.057 1
1 3 2 16797 677.76 2
-1 3 2 16683.5 676.065 2
3 -1 -2 17048 664.043 2
1 -3 -2 17029.5 681.303 1
3 -1 -4 450.473 50.4982 4
-1 -3 -4 538.028 55.6207 4
-1 3 4 608.883 100.962 2
1 -3 -4 576.748 115.261 1
1 3 4 519.905 115.276 2
1 -3 -4 618.608 54.6329 4
-3 -1 -4 470.797 44.897 4
-3 -1 4 405.879 40.2761 2
3 1 4 537.101 94.175 1
1 3 -6 1744.76 96.4577 4
-1 3 -6 1778.38 92.0536 4
-3 -1 -6 1967.37 93.2918 4
-1 -3 -6 1770.97 100.584 4
-3 1 -6 2125.73 90.0676 4
1 3 6 1887.92 149.566 2
3 1 -6 1887.93 103.438 4
1 -3 -6 1897.37 104.433 4
-1 3 6 1652.84 138.229 2
3 -1 -6 1898.96 146.833 1
3 -1 -6 2055.53 104.085 4
1 -3 -6 1868.34 142.599 1
-1 3 -8 44.3673 52.5593 4
3 -1 -8 56.8587 72.978 4
-1 -3 -8 6.98406 63.2157 4
1 -3 -8 5.67902 69.1332 4
3 1 -8 10.6876 66.1614 4
1 3 -8 -11.5739 55.2797 4
3 1 -10 3377.69 157.371 4
1 -3 -10 3035.19 156.706 4
1 3 -10 3338.89 152.41 4
3 -1 -10 3271.96 158.852 4
1 -3 -12 300.374 70.7149 5
3 -1 -12 308.921 73.4806 4
-3 1 -12 271.042 69.9928 5
-3 1 -12 246.723 58.1451 9
3 1 -12 258.68 61.3958 5
-3 -1 -12 253.839 72.6727 5
3 1 -12 292.077 71.3733 4
-1 3 -12 342.015 68.8476 5
-1 -3 -12 346.352 72.445 5
1 3 -12 272.278 66.3413 5
3 -1 -12 256.002 66.2649 5
-3 -1 -12 286.796 62.0686 9
3 -1 -14 998.097 78.6618 5
-3 1 -14 948.62 88.2834 5
1 -3 -14 1016.13 84.7602 5
3 1 -14 966.18 73.8509 5
1 3 -14 1027.1 76.6307 5
-3 -1 -14 968.956 88.9907 5
-1 -3 -14 948.556 87.2436 5
-1 3 -14 907.86 82.7265 5
-3 1 -16 233.366 55.6715 5
1 3 -16 196.635 46.2572 5
-1 3 -16 236.35 52.4456 5
-3 -1 -16 267.114 57.8636 5
2 3 1 5777.55 268.875 2
3 2 -1 6118.48 248.541 2
-2 -3 1 5943.76 254.726 2
2 3 3 7238.12 291.695 1
2 -3 -3 7086.05 297.704 1
2 -3 -3 6538.87 279.175 2
3 -2 -3 6702.01 270.285 2
-2 3 5 4152.92 204.293 2
2 -3 -5 3975.69 217.61 1
-2 3 -5 3973.75 167.943 4
2 -3 -5 3875.29 174.673 4
3 2 5 4440.38 208.389 1
2 3 5 4242.55 217.289 2
3 -2 -5 4072.01 175.184 4
2 3 -5 3712.38 166.756 3
3 -2 -5 4343.95 220.406 1
-2 -3 -5 3897.53 173.115 4
-3 2 -5 4249.81 167.695 4
3 2 -5 4321.97 167.148 3
2 -3 -7 2088.2 116.868 4
3 2 -7 2157.85 115.071 4
-2 3 -7 2344.96 104.155 4
2 3 -7 2211.99 112.39 4
3 -2 -7 2178.27 118.674 4
2 3 -9 1261.07 86.9105 4
3 -2 -9 1389.07 94.9684 4
2 -3 -9 1211.21 93.4503 4
3 2 -9 1408.08 91.8453 4
2 -3 -11 201.101 73.8805 4
-3 -2 -11 147.803 66.9828 5
3 -2 -11 197.074 75.2777 4
3 2 -11 135.382 70.3166 4
-2 -3 -11 238.786 66.3232 5
-3 2 -11 211.649 65.1804 5
2 3 -13 454.595 69.162 5
2 -3 -13 452.834 72.0794 5
-2 -3 -13 443.664 79.3618 5
-3 -2 -13 484.388 79.569 5
-2 3 -13 431.493 75.8298 5
-3 2 -13 533.202 78.8044 5
3 2 -13 514.304 67.187 5
3 -2 -13 577.078 69.9581 5
2 3 -15 721.351 64.2923 5
-2 3 -15 758.108 73.0286 5
-3 -2 -15 805.056 77.7991 5
-3 2 -15 616.897 73.989 5
-2 -3 -15 783.121 77.5335 5
3 3 0 -19.927 78.5325 2
-3 -3 2 24808.8 983.571 2
3 -3 -2 24249.8 996.7 2
3 -3 -4 19.038 116.605 1
3 -3 -4 -47.8314 48.8045 4
3 3 4 -33.2396 104.115 1
3 3 -4 -3.19927 37.9626 3
3 -3 -6 19577.2 808.312 4
3 3 -6 20443 803.012 3
3 3 -8 12.8058 63.7316 4
3 -3 -8 18.4652 76.5168 4
3 3 -10 3629.87 168.245 4
3 -3 -10 3584.43 172.679 4
3 -3 -12 10.4243 65.1072 5
3 3 -12 28.4424 57.3359 5
-3 3 -12 -39.096 71.141 5
-3 -3 -12 18.728 62.6383 9
-3 -3 -12 28.6894 70.2734 5
3 -3 -14 1420.72 95.3603 5
-3 3 -14 1578.34 100.077 5
-3 -3 -14 1610.1 100.628 5
-3 3 -16 -31.4138 50.5896 5
0 4 0 104593 4156.22 1
0 -4 -2 780.382 116.231 1
0 4 2 763.166 105.837 2
0 4 2 804.636 118.118 1
0 -4 -2 786.07 109.498 2
0 4 -4 9827.47 414.716 3
0 -4 -4 9771.9 417.953 4
4 0 4 11459.4 434.026 1
0 4 4 9774.4 448.273 2
4 0 -4 11130.6 414.778 3
0 4 6 -31.2531 96.91 2
0 4 -6 45.6248 48.9815 4
0 -4 -6 34.8228 64.426 4
4 0 -6 46.4179 67.3613 4
0 -4 -8 1431.87 92.9165 4
4 0 -8 1228.73 95.3607 4
0 4 -8 1503.86 81.9619 4
4 0 -10 25.8028 72.0408 4
4 0 -12 25800.1 1015.71 5
-4 0 -12 25471.8 1015.79 9
4 0 -12 24583 1022.19 4
0 -4 -12 25208.5 1017.24 5
0 4 -12 25582 1016.8 5
-4 0 -12 25508.5 1018.06 5
0 -4 -14 123.231 72.9706 5
0 4 -14 163.833 65.2806 5
-4 0 -14 171.407 77.0431 5
4 0 -14 185.598 57.9861 5
-4 0 -16 126.806 56.4918 5
0 4 -16 99.2746 45.3064 5
1 4 1 1452.08 121.329 1
-1 4 -1 1547.05 95.4428 1
1 4 1 1421.8 125.336 2
1 -4 -1 1402.45 121.391 2
1 4 3 5203.56 253.17 2
1 -4 -3 5439.26 222.064 4
-1 4 3 5427.97 257.317 2
1 -4 -3 5332.75 266.616 1
1 4 3 5649.67 263.056 1
1 4 -5 4970.56 198.73 3
4 -1 -5 4957.87 198.789 3
-1 -4 -5 4845.75 206.657 4
4 -1 -5 4693.5 206.635 4
1 -4 -5 5225.45 252.946 1
-1 4 -5 4991.43 198.113 3
-4 1 -5 4428.67 198.902 4
-1 4 5 5200.34 246.626 2
4 1 -5 4947.73 199.464 3
1 -4 -5 4822.86 206.89 4
4 1 5 5274.56 231.092 1
1 4 5 5139.75 251.099 2
1 -4 -7 3773.05 177.234 4
-1 -4 -7 3790.94 175.506 4
1 4 -7 3895.8 170.982 4
-1 4 -7 3973.4 167.908 4
4 1 -7 4046.29 176.386 4
4 -1 -7 4092.52 178.164 4
4 -1 -9 424.403 78.9593 4
1 4 -9 575.907 64.8842 4
1 -4 -9 469.159 76.6256 4
4 1 -9 435.064 75.3222 4
-4 -1 -11 9.65092 63.3728 5
-1 -4 -11 -21.2457 64.1837 5
1 -4 -11 15.3981 63.2648 5
-4 1 -11 -9.44915 63.98 5
-1 4 -11 -0.60265 59.4326 5
4 1 -11 -3.75513 73.223 4
-4 -1 -11 8.57993 55.5651 9
4 -1 -11 22.198 74.0257 4
-1 -4 -11 -35.843 59.1614 9
-4 1 -13 609.087 67.028 9
1 4 -13 596.681 69.8952 5
-1 4 -13 528.625 75.0853 5
-4 1 -13 611.96 80.4286 5
4 -1 -13 569.412 66.526 5
-1 -4 -13 536.244 79.7986 5
-4 -1 -13 586.223 71.8926 9
-4 -1 -13 518.237 83.8656 5
1 -4 -13 584.5 79.7262 5
1 4 -15 224.424 55.894 5
-1 4 -15 251.705 60.0529 5
-4 -1 -15 306.676 70.8418 5
-4 1 -15 290.01 71.5556 5
2 4 0 2492.41 148.468 2
-2 -4 0 2569.31 145.186 2
2 -4 0 2796.02 152.18 1
2 -4 -2 8793.79 387.794 2
2 4 2 9260.91 392.84 2
2 4 2 8942.17 391.488 1
2 4 4 16644.8 649.451 2
2 -4 -4 14187.7 615.116 4
4 2 4 15382.3 640.915 1
2 4 -4 15605.2 613.117 3
4 -2 -4 15692.2 612.446 3
4 -2 4 14251.1 616.213 1
4 -2 -4 15995.6 615.751 4
4 2 -4 15684.7 612.952 3
2 4 4 16021.7 651.585 1
2 -4 -4 15038.4 652.21 1
4 -2 -6 96.4416 66.0499 4
-2 4 -6 149.336 37.3978 4
2 -4 -6 174.655 64.1584 4
2 4 -6 133.376 35.5965 3
4 2 -6 128.279 37.8423 3
4 -2 -8 181.846 74.8285 4
2 -4 -8 211.033 76.4733 4
2 4 -8 194.539 60.3207 4
4 2 -8 185.633 70.871 4
4 2 -10 305.043 74.621 4
2 4 -10 305.398 65.5697 4
2 -4 -10 315.9 79.4471 4
4 -2 -10 230.022 79.6422 4
4 -2 -12 1416.62 101.217 4
-2 4 -12 1444.98 94.7147 5
-4 -2 -12 1480.05 96.7231 5
-4 2 -12 1511 95.4298 5
4 -2 -12 1519.85 89.6098 5
-4 -2 -12 1431.46 91.7161 9
4 2 -12 1495.3 96.5522 4
-2 -4 -12 1315.17 95.7904 5
2 -4 -12 1406.19 92.9677 5
2 4 -12 1392.41 90.1031 5
-2 4 -14 1197.27 87.5202 5
2 -4 -14 1191.48 88.0726 5
-4 2 -14 1288.16 94.3445 5
-2 -4 -14 1108.47 94.553 5
4 -2 -14 1215.18 80.8706 5
2 4 -14 1211.07 77.9657 5
-4 -2 -14 1235.13 93.2424 5
-4 2 -16 81.2489 52.0196 5
-2 4 -16 62.0705 46.7573 5
-4 -2 -16 62.0229 56.3817 5
3 4 1 80251.6 3084.09 2
-3 -4 1 76087.9 3075.54 2
4 3 -1 76855.2 3072.9 2
-3 -4 3 6591.73 267.835 2
3 -4 -3 6431.25 261.498 4
3 4 3 6288.48 299.667 1
4 -3 -3 6372.35 260.93 4
3 -4 -3 6281 303.69 1
3 4 -3 6489.97 259.123 3
4 3 -3 6415.27 259.132 3
3 -4 -3 5878.81 288.606 2
3 4 3 6425.83 306.038 2
4 -3 -3 5758.7 280.023 2
3 4 -5 4086.83 167.853 3
3 4 5 4546.18 225.322 1
4 -3 -5 3935.08 175.703 4
3 -4 -5 4107.77 175.622 4
4 3 5 4201.39 219.241 1
4 -3 -5 3956.99 227.823 1
3 -4 -5 4310.04 229.871 1
4 3 -5 3893.67 167.555 3
4 3 -7 1471.1 93.2584 4
4 -3 -7 1515.35 96.6946 4
3 -4 -7 1674.09 100.527 4
4 -3 -9 607.435 83.3682 4
3 -4 -9 602.189 82.4782 4
4 3 -9 577.332 76.2894 4
3 4 -9 550.231 69.4412 4
-3 4 -11 5626.84 239.906 5
-3 -4 -11 5610.32 240.184 5
-4 -3 -11 5762.43 240.095 5
4 -3 -11 5554.37 237.794 5
-4 3 -11 5766.22 240.452 5
4 -3 -11 5270.34 248.075 4
4 3 -11 5270.03 244.968 4
-4 -3 -11 5703.02 238.683 9
-3 -4 -11 5682.21 238.607 9
3 -4 -11 5829 238.695 5
-3 -4 -13 5814 247.009 5
-4 3 -13 5542.55 246.445 5
4 -3 -13 5618.31 243.374 5
-4 -3 -13 5610.94 246.237 5
-3 4 -13 5844.44 246.003 5
3 -4 -13 5753.58 244.557 5
-4 3 -15 525.711 70.4036 5
-3 4 -15 471.242 69.2586 5
-3 -4 -15 503.522 73.9006 5
-4 -3 -15 474.374 76.3638 5
4 4 0 110227 4382.58 2
4 -4 -2 -17.3354 42.9676 4
4 4 2 40.1638 115.834 2
4 4 -2 4.42467 37.214 3
4 4 4 7649.16 337.591 1
4 -4 -4 7089.62 321.387 2
4 4 -4 7065.24 293.528 3
4 -4 -4 7464.4 297.075 4
4 -4 -6 -5.76783 67.7262 4
4 4 -6 11.5916 38.1627 3
4 -4 -8 1273.57 96.4177 4
4 4 -8 1352.67 90.9057 4
4 -4 -10 -29.046 81.0667 4
4 4 -10 4.65104 69.2195 4
-4 -4 -12 2647.91 134.78 5
-4 -4 -12 2632.63 131.677 9
4 -4 -12 2640.93 130.556 5
-4 4 -12 2615.16 134.589 5
-4 -4 -14 -46.3717 75.0954 5
-4 4 -14 26.3194 74.9509 5
-4 4 -16 390.684 53.266 5
0 5 1 -54.8812 103.965 1
0 5 -1 55.2147 78.7882 1
5 0 -3 -17.6612 38.4575 3
0 5 3 17.7979 92.9253 2
0 5 -3 9.22674 38.7244 3
0 5 -5 -20.1818 33.972 3
0 5 5 8.89442 105.408 2
5 0 -5 30.6821 36.5483 3
0 -5 -5 5.11502 58.8118 4
5 0 -7 25.8544 70.6278 4
0 5 -7 -14.0868 48.1833 4
0 -5 -7 37.3011 69.9099 4
5 0 -9 -2.99488 77.2205 4
-5 0 -11 0.63143 57.3993 9
0 5 -11 -31.9406 59.803 5
5 0 -11 30.8343 74.1835 4
0 -5 -11 -28.9295 65.716 5
-5 0 -11 2.97033 64.1792 5
0 -5 -13 7.92627 74.981 5
0 5 -13 -18.7358 67.0396 5
-5 0 -13 -6.26725 63.0026 9
-5 0 -13 19.7534 74.0975 5
0 5 -15 -13.4827 55.0994 5
-5 0 -15 17.5474 70.1638 5
-1 5 0 23.2191 97.6514 1
-1 -5 0 -5.03493 103.687 2
1 5 2 1449.28 147.686 2
1 5 2 1270.67 140.931 1
5 -1 -2 2049.83 80.6052 3
1 5 -2 1289.29 79.4339 3
1 -5 -2 1346.15 135.953 2
-1 5 -2 1375.06 94.4559 1
-1 -5 -2 1372.36 134.528 2
1 -5 -4 25.9823 49.3023 4
1 -5 -4 42.5235 114.067 1
1 5 4 21.3261 101.636 1
5 -1 -4 5.05363 39.5463 3
1 5 -4 8.28251 38.7193 3
-1 5 -4 12.5796 37.0743 3
-1 5 4 -36.7459 106.672 2
1 5 4 1.53526 89.0201 2
5 1 -4 19.0071 39.7374 3
1 -5 -6 14764.3 628.315 4
-1 5 -6 15019.4 623.999 4
5 1 -6 16127.8 628.508 4
5 -1 -6 16336.4 628.462 4
5 1 -6 16528 622.964 3
1 5 -6 15017.3 622.629 3
1 -5 -8 49.8772 73.7665 4
5 1 -8 78.3222 76.3051 4
5 -1 -8 48.5037 72.2233 4
1 5 -8 61.3714 54.0821 4
5 -1 -10 286.39 78.4926 4
5 1 -10 301.988 76.4219 4
5 1 -12 11.2579 73.6666 4
1 5 -12 25.541 62.8309 5
-5 -1 -12 -29.6954 72.043 5
5 -1 -12 50.08 73.8712 4
-5 -1 -12 57.899 64.1155 9
-1 5 -12 40.8623 66.7436 5
-5 1 -12 21.3745 72.5039 5
1 -5 -12 57.935 70.6336 5
-1 -5 -12 59.6263 69.2706 5
-5 1 -12 0.10211 60.2299 9
1 5 -14 33.7833 61.876 5
-5 1 -14 13.8679 55.1842 9
-1 -5 -14 -1.04214 76.7422 5
-5 -1 -14 4.34668 77.9649 5
-1 5 -14 15.1288 65.3099 5
-5 1 -14 12.0302 77.0799 5
-5 1 -16 12.249 53.3116 5
-5 -1 -16 33.9669 55.6037 5
-1 5 -16 12.2598 44.5552 5
-2 -5 1 73128.3 2887.37 2
2 -5 1 72530 2884.66 1
2 5 1 71697.4 2893.21 2
-2 -5 -1 72128.9 2892.7 2
2 -5 -1 72593.3 2894.49 1
2 -5 -3 13433.7 560.639 1
5 -2 -3 12210.8 531.275 2
2 5 -3 13133.6 519.956 3
5 2 -3 12624.1 519.886 3
5 -2 -3 13088.3 521.291 4
2 -5 -3 13148.8 551.605 2
2 -5 -3 13530.4 521.7 4
5 -2 -3 12832.1 519.551 3
2 5 3 14026.2 558.356 2
2 5 3 13727.6 554.667 1
2 5 -5 11630.3 445.992 3
5 -2 -5 10789.4 445.348 3
5 2 -5 11007.3 446.1 3
5 -2 -5 10560.4 450.142 4
2 -5 -5 11246.1 450.553 4
5 2 5 10928.7 476.028 1
-2 5 -5 11329.4 444.995 3
5 -2 -7 4554.25 207.091 4
2 -5 -7 4751.75 206.95 4
5 2 -7 4698.01 204.885 4
5 -2 -9 2271.59 130.199 4
5 2 -9 2229.76 125.97 4
2 5 -9 2479.19 118.827 4
2 -5 -9 2333.37 128.544 4
-5 -2 -11 6433.85 277.49 5
-5 -2 -11 6529.78 276.04 9
5 -2 -11 6309.4 286.132 4
-2 -5 -11 6787.26 277.098 9
-2 -5 -11 6895.61 278.307 5
-2 5 -11 6753.61 277.193 5
5 2 -11 6056.79 284.091 4
2 -5 -11 6898.56 277.349 5
-5 2 -11 6596.85 278.112 5
-5 2 -11 6565.31 273.875 9
-5 -2 -13 3135.75 156.906 5
-5 2 -13 3134.7 147.804 9
-2 -5 -13 3210.72 157.621 5
2 5 -13 3613.12 150.104 5
-5 -2 -13 3088.71 151.681 9
2 -5 -13 3448.67 155.648 5
5 -2 -13 3066.66 148.249 5
-2 5 -13 3434.03 153.919 5
-5 2 -13 3013.9 157.364 5
-5 -2 -15 468.789 73.0155 5
-5 2 -15 437.902 73.3469 5
-2 5 -15 506.679 64.5617 5
-3 -5 0 38.2277 97.4701 2
3 -5 0 -21.2808 102.474 1
3 5 0 20.5286 98.4527 2
3 5 2 8651.74 395.965 2
-3 -5 2 8839 374.241 2
5 3 -2 9245.11 358.259 3
3 5 -2 8853.05 357.931 3
3 -5 -2 8291.13 390.598 2
3 -5 -2 8575.88 393.312 1
3 -5 2 9362.95 369.047 1
5 -3 -2 8536.67 358.25 4
3 -5 -2 9041.06 358.555 4
3 -5 -4 1146.88 136.552 1
5 -3 -4 832.617 83.3794 2
3 5 4 991.495 129.881 1
5 -3 -4 891.409 69.705 4
3 -5 -4 1041.17 71.1395 4
3 -5 -4 1098.65 113.147 2
3 5 -4 1052.25 57.1294 3
3 5 4 1167.57 131.746 2
5 3 -4 836.137 55.6751 3
3 -5 -6 11811.9 499.744 4
5 -3 -6 12103 499.429 4
3 5 -6 12587.6 494.363 3
5 3 -6 12455.5 494.299 3
3 -5 -8 825.538 90.159 4
5 -3 -8 648.843 83.0903 4
5 3 -8 727.827 81.5301 4
3 5 -8 808.179 74.8795 4
3 5 -10 608.06 73.8451 4
5 3 -10 539.897 78.8509 4
3 -5 -10 534.335 85.7803 4
5 -3 -10 640.183 88.6398 4
5 -3 -12 -29.6165 73.4835 4
-3 5 -12 35.8425 69.6342 5
5 -3 -12 -25.5963 62.8985 5
-5 -3 -12 -29.4891 70.8733 5
3 -5 -12 -12.7105 67.87 5
-5 -3 -12 -0.28983 67.1593 9
5 3 -12 1.04055 69.5199 4
-5 3 -12 22.9219 71.0101 5
-3 -5 -12 11.8212 72.0565 5
-5 -3 -14 244.727 76.8383 5
-3 -5 -14 277.821 80.9425 5
-5 3 -14 215.391 77.513 5
-3 5 -14 328.804 72.0324 5
-5 3 -16 79.2381 50.8863 5
-3 5 -16 105.075 46.919 5
4 5 1 488.363 114.156 2
5 4 -1 376.273 76.5156 2
4 5 -1 522.184 45.0645 3
5 4 -1 435.238 45.8531 3
5 4 -3 6749.44 272.659 3
-4 -5 3 7276.09 282.094 2
4 5 3 6665.81 323.766 2
5 -4 -3 6539.34 274.144 4
4 -5 -3 6820.73 274.318 4
5 -4 -3 6669.28 300.332 2
4 -5 -3 6143.94 304.95 2
4 5 -3 6542.71 272.611 3
4 -5 -3 6702.05 320.615 1
4 5 -5 97.5903 44.7989 3
5 -4 -5 151.509 66.5026 4
4 -5 -5 76.5497 62.591 4
5 4 5 69.3233 104.268 1
5 4 -5 173.123 44.6705 3
5 4 -7 156.243 44.338 3
4 -5 -7 177.575 73.469 4
5 -4 -7 172.936 75.6703 4
4 -5 -9 866.873 91.7373 4
4 5 -9 841.082 77.1738 4
5 -4 -9 866.274 93.9665 4
5 4 -9 818.924 83.357 4
4 -5 -11 50.056 61.8964 5
5 4 -11 82.5637 72.1715 4
4 5 -11 63.2769 66.2926 4
-5 -4 -11 59.1388 61.6401 9
5 -4 -11 28.644 75.6663 4
5 -4 -11 67.2488 57.4129 5
-4 5 -11 37.7378 65.446 5
-5 -4 -11 82.2538 66.7903 5
-5 4 -11 85.8451 64.5812 5
-4 -5 -11 30.2971 63.6397 9
-4 -5 -11 51.8154 66.3023 5
-5 -4 -13 -21.4366 69.1766 9
-5 4 -13 6.65152 76.9246 5
-4 -5 -13 36.1473 76.6827 5
-5 -4 -13 50.1082 74.4566 5
-4 5 -13 -27.435 76.0527 5
-5 -4 -15 203.225 68.4686 5
-4 5 -15 141.238 64.0656 5
-5 4 -15 182.603 66.2877 5
5 5 0 10.4999 38.4346 3
5 5 0 -44.7302 100.194 2
5 5 -2 105970 4539.99 3
5 5 2 115707 4520.94 2
5 -5 -2 117271 4543.6 4
5 -5 -4 -9.73131 56.0852 4
5 5 4 11.8982 105.293 1
5 5 -4 3.17805 46.2401 3
5 -5 -4 4.93037 90.6907 2
5 -5 -6 367.638 73.2005 4
5 5 -6 275.596 48.6985 3
5 -5 -8 0.3995 77.0212 4
5 5 -8 5.80909 64.8946 4
5 -5 -10 9420.07 398.778 4
5 5 -10 9636.7 396.198 4
-5 -5 -12 7.08394 71.58 5
-5 -5 -12 0.33528 69.0275 9
-5 5 -12 -5.62918 72.2484 5
-5 -5 -14 6138.72 261.774 5
-5 5 -14 6069.24 260.526 5
-5 5 -16 -8.65174 47.1065 5
0 6 0 79503.5 3171.6 1
0 -6 -2 1766.75 145.162 2
0 6 2 1939.67 152.208 1
0 6 -2 1732.31 101.389 1
0 6 4 3018.3 169.174 2
0 6 -4 2761.36 117.9 1
0 6 -4 3037.29 119.626 3
6 0 -6 151.436 42.5446 3
0 6 -6 188.299 40.8677 3
6 0 -6 201.368 70.9098 4
6 0 -8 2531.03 133.993 4
6 0 -10 167.546 81.1504 4
-6 0 -12 1070.05 79.9819 9
0 -6 -12 990.095 88.1287 5
0 6 -12 1083.85 80.7479 5
6 0 -12 1044.69 91.8948 4
-6 0 -12 1038.93 85.935 5
-6 0 -14 282.008 77.6733 5
-6 0 -14 329.864 61.5213 9
0 6 -14 392.568 65.9986 5
-6 0 -16 437.921 56.7234 5
0 6 -16 356.187 42.3948 5
-1 6 1 2546.18 168.72 1
-1 6 -1 2431.02 144.991 1
1 6 1 2549.41 166.197 1
1 -6 -1 2455.49 160.23 2
1 -6 -3 383.631 117.012 2
1 6 3 447.509 126.752 1
6 1 -3 343.204 46.6544 3
1 6 3 469.242 125.622 2
6 -1 -3 355.69 50.8777 2
6 -1 -3 360.826 47.0466 3
1 6 -3 409.102 45.6713 3
1 -6 -3 367.245 122.897 1
6 1 -5 4343.92 180.464 3
1 6 -5 4295.63 180.547 3
-1 6 -5 4322.29 180.146 3
1 -6 -5 4372.54 188.455 4
6 -1 -5 4064.18 187.823 4
6 -1 -5 4496.91 180.501 3
6 1 -7 1806.79 105.646 4
6 -1 -7 1668.64 103.957 4
6 1 -9 190.277 79.1747 4
6 -1 -9 146.348 78.7275 4
-1 -6 -11 510.698 69.472 5
1 6 -11 487.767 63.859 5
-6 1 -11 565.438 72.5974 5
-6 -1 -11 623.478 65.9506 9
-6 1 -11 537.193 63.1695 9
-1 6 -11 494.96 66.6474 5
1 -6 -11 529.013 71.852 5
-6 -1 -11 533.781 70.6637 5
6 -1 -11 478.112 84.5503 4
6 1 -11 550.788 82.1856 4
-6 1 -13 74.0535 63.1501 9
-6 1 -13 35.295 75.3765 5
-1 6 -13 56.5081 67.2106 5
-6 -1 -13 69.5552 65.5777 9
1 -6 -13 43.1325 73.6232 5
1 6 -13 42.1815 61.0174 5
-1 -6 -13 67.3863 77.2392 5
-6 -1 -13 57.3501 75.0673 5
-1 6 -15 4.64293 54.7854 5
1 6 -15 -8.54325 50.7251 5
-6 1 -15 79.6042 67.5134 5
-6 -1 -15 12.5027 66.277 5
2 -6 0 22030.9 950.742 1
-2 -6 0 23504.4 952.07 2
6 2 0 22860.2 926.434 3
2 6 0 23910.5 926.456 3
2 -6 -2 1930.12 147.896 2
2 6 2 1907.46 156.852 2
6 2 -2 1912.88 85.9976 3
6 2 -2 1628.03 88.1537 2
2 -6 -2 1850.9 149.519 1
6 -2 -2 1863.6 88.7826 3
2 6 -2 1975.71 88.1882 3
2 6 2 1919.98 156.363 1
2 6 4 27874.8 1017.37 1
2 6 -4 24187.5 972.709 3
2 -6 -4 25467.5 1017.27 1
2 -6 -4 24242.3 974.803 4
6 2 -4 24557.2 972.919 3
6 -2 -4 23929.2 972.663 3
2 6 4 26146.1 1012.84 2
6 -2 -4 24734.9 975.026 4
6 -2 -6 10.4068 39.3273 3
2 6 -6 45.0181 41.4367 3
2 -6 -6 -1.48706 67.1991 4
6 2 -6 5.00928 41.5099 3
6 -2 -6 -13.0415 64.5219 4
6 2 -8 -4.79488 73.9362 4
2 -6 -8 61.9645 76.6727 4
2 6 -8 3.30511 59.6238 4
6 -2 -8 -32.0046 77.5166 4
6 2 -10 125.887 74.9032 4
6 -2 -10 145.896 80.4298 4
-6 2 -12 7080.86 291.76 9
2 -6 -12 7045.08 296.621 5
-6 2 -12 6805.01 296.358 5
2 6 -12 7310.68 291.66 5
6 -2 -12 7064 302.926 4
-2 6 -12 7388 295.267 5
6 2 -12 6852.86 300.37 4
-6 -2 -12 6920.3 293.776 9
-6 -2 -12 6652.24 295.199 5
-2 -6 -12 6901.62 295.815 5
-6 2 -14 293.936 57.8253 9
-2 -6 -14 236.929 78.2177 5
-6 -2 -14 234.419 74.2106 5
-6 2 -14 345.242 78.6868 5
-2 6 -14 250.382 69.4927 5
-6 -2 -16 -36.3008 52.7826 5
-2 6 -16 22.6256 44.5763 5
-6 2 -16 -14.4213 50.897 5
3 6 1 11347.6 540.055 2
3 -6 1 12499.7 530.937 1
6 3 -1 12704.4 523.476 2
3 6 1 12539.1 507.61 3
3 -6 -1 12454.9 545.508 1
-3 -6 1 12960 532.192 2
6 3 -1 13053.3 508.558 3
3 6 -1 12859.8 508.741 3
3 6 -3 10.9724 43.5648 3
3 -6 -3 -67.1539 115.072 1
3 6 3 -27.4187 92.225 1
-3 -6 3 -4.58915 74.4503 2
3 -6 -3 1.72704 53.6796 4
6 -3 -3 -14.7891 79.559 2
3 6 3 82.8397 128.817 2
6 -3 -3 8.45809 50.6127 4
3 -6 -3 -21.5248 105.682 2
6 3 -3 11.2161 44.4256 3
6 -3 -5 7102.05 294.336 4
3 6 -5 7137.71 288.554 3
6 3 -5 6838.49 288.791 3
3 -6 -5 7267.93 294.918 4
6 3 5 7643.31 334.318 1
3 -6 -7 6407.77 291.88 4
6 -3 -7 6731.6 291.784 4
6 3 -7 7232.61 282.342 3
6 -3 -9 -10.6531 75.6853 4
3 6 -9 -8.0448 58.8116 4
3 -6 -9 -1.33864 83.5893 4
6 3 -9 13.1499 75.4422 4
-3 -6 -11 1365.55 91.8194 9
6 3 -11 1365.15 99.8157 4
6 -3 -11 1324.58 103.288 4
-6 3 -11 1396.92 90.4468 5
-6 -3 -11 1410.16 89.3405 9
-6 3 -11 1386.17 81.5929 9
-3 6 -11 1435.59 88.9919 5
3 -6 -11 1450.33 90.1566 5
-6 -3 -11 1300.57 91.2331 5
-3 -6 -11 1441.56 91.6126 5
-3 6 -13 537.446 79.0133 5
-6 3 -13 651.244 64.3259 9
-6 -3 -13 617.64 80.8721 5
-6 -3 -13 653.543 76.9702 9
-6 3 -13 606.896 81.8743 5
-3 -6 -13 572.806 83.8133 5
-6 -3 -15 28.7463 67.0747 5
-3 6 -15 -3.51215 59.676 5
-6 3 -15 -27.2314 66.2129 5
6 4 0 7309.04 300.685 3
4 6 0 7143.61 336.764 2
6 4 0 6794.69 327.935 2
4 -6 0 7374.76 339.9 1
4 6 0 7751.9 300.726 3
6 4 -2 13541.6 562.671 3
4 -6 -2 14045.2 562.624 4
4 6 2 14681.3 604.575 2
4 6 -2 14489.2 562.844 3
4 -6 2 14830.6 579.091 1
6 -4 -2 13986.6 562.247 4
4 -6 -2 14555 605.352 1
-4 -6 2 13980.9 580.88 2
6 -4 -4 10441 422.578 4
6 4 -4 10489.6 420.29 3
4 -6 -4 10611.4 422.674 4
4 6 -4 10227.5 419.972 3
6 -4 -4 10530.7 442.436 2
4 -6 -4 10311.4 455.671 2
6 -4 -6 24.4928 69.2288 4
6 4 -6 10.5544 43.2594 3
4 -6 -6 26.541 71.4339 4
4 6 -6 33.1347 44.6054 3
6 -4 -8 325.636 79.2 4
6 4 -8 278.703 74.0124 4
4 -6 -8 303.101 79.1778 4
6 4 -10 1757.61 111.706 4
6 -4 -10 1832 118.133 4
4 6 -10 1941.91 106.787 4
-4 -6 -12 880.452 84.6567 5
-6 4 -12 893.485 84.0258 5
-6 -4 -12 900.823 82.6479 5
6 4 -12 839.352 81.6116 4
-4 6 -12 831.709 82.2051 5
-6 -4 -12 918.392 80.5934 9
-6 -4 -14 1239.5 91.6108 5
-4 6 -14 1266.21 89.1018 5
-6 4 -14 1065.15 92.5549 5
-4 -6 -14 1264.51 96.0173 5
-6 4 -16 0.26292 48.7616 5
-4 6 -16 -9.82403 45.4347 5
5 6 1 42270.2 1664.02 3
6 5 1 42426.1 1664.05 3
6 5 -1 40575.6 1664.96 3
6 5 -1 42367 1682.29 2
5 6 -1 42262.8 1664.98 3
6 5 1 41121.5 1694.17 2
5 6 1 42504.4 1695.47 2
5 -6 -3 257.977 52.5566 4
6 -5 -3 239.655 52.6214 4
5 -6 -3 253.578 107.067 2
5 6 -3 240.916 48.7552 3
6 -5 -3 180.759 95.5005 2
5 -6 3 313.959 52.592 1
6 5 -3 222.076 52.1878 3
5 6 -5 1311.79 77.7023 3
6 -5 -5 1469.62 87.3707 4
5 -6 -5 1246.06 88.7464 4
6 5 -5 1486.71 77.8887 3
5 -6 -7 830.318 88.6027 4
6 5 -7 971.635 61.1684 3
6 -5 -7 906.768 86.219 4
5 6 -7 832.864 60.9004 3
6 -5 -9 -21.7604 85.3235 4
5 -6 -9 -21.4972 76.8356 4
6 5 -9 -23.3328 73.8262 4
5 6 -9 6.52727 69.55 4
-5 6 -11 5778.63 242.07 5
6 -5 -11 5637.41 250.871 4
-6 -5 -11 5344.6 240.745 5
-5 -6 -11 5545.03 240.839 5
6 5 -11 5375.82 246.686 4
-6 -5 -11 5725.62 240.079 9
-6 5 -11 5683.51 242.62 5
-5 -6 -11 5908.84 240.29 9
5 6 -11 5588.09 244.581 4
-6 -5 -13 3216.65 155.111 5
-5 -6 -13 3351.82 155.963 5
-6 5 -13 3163.5 156.416 5
-5 6 -13 3261.7 157.345 5
-5 6 -15 26.8031 59.7663 5
-6 5 -15 5.96877 62.0951 5
6 6 0 48110.6 1868.18 2
6 6 0 46196.1 1841.29 3
6 6 -2 15.2895 41.8248 3
6 6 2 -14.0256 124.021 2
6 -6 -2 -9.3647 45.8196 4
6 6 2 -0.61518 32.7494 3
6 -6 -4 336.024 92.5341 2
6 -6 -4 290.256 58.9676 4
6 6 -4 282.267 53.4209 3
6 6 -6 -5.96801 49.1695 3
6 -6 -6 31.191 70.5883 4
6 -6 -8 4486.45 205.499 4
6 6 -10 -8.21251 71.517 4
6 -6 -10 -13.4116 79.3936 4
-6 -6 -12 708.77 81.2687 9
-6 6 -12 658.305 81.4137 5
-6 -6 -12 690.944 79.3917 5
-6 6 -14 5.66392 72.5089 5
-6 -6 -14 -30.3676 72.992 5
-6 6 -16 625.913 52.1804 5
7 0 -1 -31.5016 39.6902 3
0 -7 -1 -18.2525 105.645 2
0 7 -1 -19.9048 95.1712 1
0 7 1 6.80214 119.776 1
7 0 1 12.2885 39.033 3
0 7 -3 -23.0131 56.8041 1
0 -7 -3 -51.0989 116.528 2
0 7 -3 -18.9381 47.8357 3
7 0 -3 10.19 26.3878 2
7 0 -3 -11.4564 47.3012 3
7 0 -5 -7.56832 47.048 3
0 7 -5 -9.10713 44.4264 3
7 0 -7 -13.0271 77.1392 4
7 0 -9 -12.3406 76.9051 4
-7 0 -11 17.7502 64.2372 5
7 0 -11 7.98776 78.5259 4
0 -7 -11 -21.6259 65.6305 5
-7 0 -11 10.7448 60.2452 9
0 7 -11 14.2743 58.7799 5
0 7 -13 14.2439 62.2791 5
-7 0 -13 -5.66296 65.0562 9
-7 0 -13 -8.98839 75.1191 5
0 7 -15 12.7311 48.1107 5
-7 0 -15 46.4495 63.8737 5
-1 -7 0 -33.1599 113.701 2
7 1 0 0.94789 40.326 3
1 7 0 -13.319 111.648 1
-1 7 0 -9.78938 113.257 1
7 -1 0 -6.62599 42.1288 3
-1 -7 -2 3710.58 214.055 2
1 -7 -2 3601.33 217.286 2
7 1 -2 4001.32 163.592 3
1 7 -2 3629.4 164.402 3
1 7 2 4108.57 228.711 1
-1 7 -2 3825.91 184.221 1
7 -1 -2 4105.23 164.787 3
7 -1 -4 2650.12 120.229 3
-1 7 -4 2626.21 119.233 3
1 7 -4 2873.06 120.75 3
7 1 -4 2612.2 120.417 3
7 -1 -6 2993.31 127.641 3
7 -1 -6 2752.35 142.361 4
-1 7 -6 2887.6 127.084 3
1 7 -6 2849.11 128.561 3
7 1 -6 2997.3 128.141 3
7 -1 -8 1575.01 108.828 4
7 1 -8 1625.24 106.946 4
7 1 -10 259.769 83.3912 4
7 -1 -10 373.019 85.9944 4
-7 1 -12 8.70012 72.0278 5
-7 1 -12 4.83858 63.7057 9
-7 -1 -12 -30.3018 66.1633 9
1 7 -12 -11.3018 60.0648 5
-1 -7 -12 1.70747 73.4997 5
7 1 -12 38.1792 74.7915 4
7 -1 -12 3.46246 74.0752 4
1 -7 -12 -5.83679 72.1907 5
-7 -1 -12 42.8313 71.7334 5
-1 7 -12 5.92669 65.3785 5
-1 7 -14 570.034 67.7919 5
-7 -1 -14 625.922 79.7 5
-7 1 -14 586.584 82.5482 5
1 7 -14 560.962 64.4845 5
-7 1 -14 615.701 64.7957 9
-7 -1 -14 611.715 69.1812 9
-7 -1 -16 108.299 50.3114 5
-1 7 -16 99.696 37.6997 5
-7 1 -16 88.4475 49.9783 5
-2 -7 -1 -12.3716 116.496 2
2 -7 -1 10.0561 119.86 1
2 7 -1 40.6377 44.7872 3
7 -2 -1 40.3913 40.824 3
-2 -7 1 -7.78029 102.463 2
2 7 1 -2.97153 37.011 3
2 7 1 53.1732 125.808 1
7 2 1 40.4576 35.9301 3
7 2 -1 105.042 45.796 3
2 -7 -3 6.66644 117.15 1
2 7 3 42.3904 118.266 2
2 7 3 35.4368 122.749 1
7 2 -3 22.699 48.4377 3
2 -7 -3 86.4141 112.639 2
2 7 -3 29.2368 48.3897 3
7 -2 -3 39.2429 47.2849 3
7 2 -5 3962.8 156.917 3
-2 7 -5 3380.62 153.569 3
7 -2 -5 3784.97 164.046 4
7 -2 -5 3783.74 156.295 3
2 7 -5 3450.63 156.878 3
7 2 -7 3008.9 152.081 4
7 2 -7 3269.22 137.445 3
7 -2 -7 3056.98 153.283 4
7 2 -9 87.7362 75.9795 4
7 -2 -9 67.2947 77.6549 4
-2 7 -11 -21.1975 64.3683 5
-7 -2 -11 24.1215 65.1407 5
-2 -7 -11 29.6874 66.6182 5
2 -7 -11 -2.91066 68.3068 5
7 -2 -11 8.43257 81.7636 4
-7 2 -11 -21.686 57.1795 9
-7 2 -11 4.2284 66.1284 5
-7 -2 -11 3.64799 62.3206 9
7 2 -11 36.9133 76.0872 4
-2 -7 -13 4.48102 78.1874 5
-7 -2 -13 20.5978 70.0155 9
-7 -2 -13 44.7105 75.4371 5
-2 7 -13 20.2029 67.6651 5
-7 2 -13 -9.85135 58.7179 9
-7 2 -13 15.2224 76.515 5
-2 7 -15 -52.7479 56.5609 5
-7 2 -15 -6.5419 63.0995 5
-7 -2 -15 18.7119 64.5613 5
3 7 0 31.2806 41.8002 3
3 -7 0 55.4748 109.326 1
-3 -7 0 35.1538 110.431 2
7 3 0 -3.66789 40.0728 3
7 -3 -2 12711.7 521.897 4
7 3 -2 11342.8 521.763 3
3 -7 -2 14576.6 564.96 2
3 7 2 14544.9 520.596 3
3 7 2 14511.4 566.856 2
3 7 -2 14038.4 522.628 3
3 7 2 15298.9 572.868 1
-3 -7 2 14871.3 548.898 2
7 3 2 12069.7 519.809 3
7 3 -2 12683.8 529.08 2
3 -7 -2 14764.4 569.385 1
7 3 -4 222.636 51.4836 3
3 -7 -4 147.604 105.31 2
7 -3 -4 226.975 58.2485 4
3 -7 -4 200.942 63.4401 4
3 7 -4 246.344 51.9944 3
7 3 -6 13878.4 553.236 3
7 -3 -6 13205.5 557.299 4
3 -7 -6 13534.7 557.795 4
3 7 -6 14122.8 552.085 3
7 3 -8 46.1492 79.8406 4
7 -3 -8 88.0497 80.4196 4
7 3 -10 1812.21 114.785 4
7 -3 -10 1984.01 120.196 4
-3 -7 -12 43.2052 74.779 5
-7 -3 -12 24.8336 72.3955 5
-7 3 -12 26.3115 57.7453 9
-7 3 -12 9.39175 73.0042 5
-3 7 -12 53.8311 69.6857 5
-7 -3 -12 20.7443 69.7377 9
-7 3 -14 655.259 83.8094 5
-3 7 -14 939.022 78.1789 5
-7 3 -14 697.062 65.1511 9
-7 -3 -14 704.398 80.0978 5
-7 3 -16 -23.8557 47.8352 5
-3 7 -16 7.55072 40.7328 5
4 7 1 17485.5 675.288 2
4 -7 1 17852.2 665.261 1
7 4 -1 14109.2 635.263 3
4 7 1 17278.9 634.614 3
4 7 -1 17681.9 636.008 3
7 4 -1 14195.1 651.123 2
4 -7 -1 18731.1 681.577 1
7 4 1 14500 634.074 3
-4 -7 1 17725.7 664.628 2
7 4 -3 1959.32 103.615 3
4 -7 -3 2470.34 159.32 2
7 -4 -3 1870.71 102.984 4
4 -7 -3 2211.56 105.676 4
-4 -7 3 2567.34 129.06 2
4 7 -3 2512.79 104.291 3
7 4 -5 936.041 65.2014 3
4 -7 -5 924.72 78.7985 4
7 -4 -5 1062.99 78.8089 4
4 7 -5 959.776 65.0937 3
4 -7 -7 930.464 86.1712 4
7 4 -7 1038.41 64.5936 3
4 7 -7 1014.46 63.4431 3
7 -4 -7 1020.91 90.8132 4
7 -4 -9 136.645 82.4613 4
7 4 -9 206.913 75.6731 4
4 7 -9 199.96 66.2923 4
7 -4 -11 1445.79 108.637 4
-7 4 -11 1475.26 98.5018 5
-4 -7 -11 1769.46 96.5029 9
-7 -4 -11 1455.59 94.8598 9
-7 -4 -11 1445.76 95.2967 5
-4 7 -11 1676.38 98.2204 5
-4 -7 -11 1752.95 96.9943 5
7 4 -11 1377.71 104.567 4
-7 4 -11 1523.92 89.8145 9
-4 7 -13 990.536 84.5895 5
-7 -4 -13 789.196 85.0993 5
-7 4 -13 751.928 86.4734 5
-7 4 -13 814.376 67.7977 9
-4 -7 -13 979.649 89.1259 5
-7 -4 -13 768.521 83.4436 9
-4 7 -15 355.356 60.1603 5
-7 -4 -15 269.434 64.4113 5
-7 4 -15 292.226 63.7409 5
7 5 0 -46.0893 97.4763 2
5 -7 0 -34.0239 112.09 1
5 7 0 10.6344 44.9737 3
5 7 0 43.7266 105.251 2
7 5 0 -5.06251 44.5152 3
7 -5 -2 2679.91 114.105 4
5 7 2 2486.16 180.244 2
5 7 -2 2605.78 116.442 3
7 5 -2 2532.11 115.134 3
5 -7 -2 2733.05 189.691 1
5 7 2 2548.59 109.593 3
7 5 2 2506.24 108.779 3
5 -7 2 2636.88 145.931 1
7 5 -4 175.934 52.9154 3
5 7 -4 170.843 52.3881 3
5 -7 -4 156.147 60.1241 4
5 -7 -4 145.309 103.599 2
7 -5 -4 168.282 56.0649 4
7 -5 -6 1368.49 95.6456 4
7 5 -6 1346.69 79.2573 3
5 -7 -6 1447.75 96.9375 4
5 7 -6 1480.12 79.2982 3
5 -7 -8 131.767 76.8626 4
7 -5 -8 204.751 84.4867 4
7 5 -10 434.372 82.3109 4
7 -5 -10 468.181 84.6526 4
5 7 -10 509.722 74.7607 4
-7 5 -12 66.1602 74.2766 5
-5 -7 -12 148.916 72.2735 5
-5 7 -12 99.2849 71.7593 5
-7 -5 -12 139.656 71.0696 9
-7 -5 -12 122.475 72.3179 5
-7 5 -14 516.298 78.3696 5
-5 7 -14 458.34 74.3449 5
-7 -5 -14 546.067 74.3214 5
-7 5 -16 93.4844 44.1359 5
-5 7 -16 16.0955 43.0449 5
6 7 1 10901.9 460.004 2
7 6 -1 10107.4 416.951 3
7 6 1 10293.4 415.417 3
7 6 1 10186.7 456.19 2
6 7 -1 10351.7 416.619 3
7 6 -1 10727.8 441.839 2
6 -7 1 10864.4 450.064 1
6 7 1 10400.8 414.847 3
6 -7 -3 -11.4717 102.149 2
7 6 -3 138.891 52.4978 3
7 -6 -3 74.394 94.0395 2
6 -7 -3 -1.68514 51.8103 4
7 -6 -3 118.511 51.6181 4
6 7 -3 64.8054 52.1796 3
7 6 -5 5023.17 201.972 3
6 7 -5 4330.92 201.667 3
7 -6 -5 5263.72 206.638 4
6 -7 -5 4497.51 205.468 4
7 6 -7 2425.49 108.335 3
7 -6 -7 2477.58 126.371 4
6 7 -7 2142.77 107.746 3
6 -7 -7 2050.54 124.296 4
6 -7 -9 -19.4249 80.2402 4
6 7 -9 54.2972 71.0286 4
7 6 -9 22.8899 76.3219 4
7 -6 -9 59.0916 81.2024 4
-6 7 -11 1136.91 88.8024 5
6 7 -11 1176.44 91.0353 4
-6 -7 -11 1164.05 85.4969 5
7 6 -11 1129.79 93.0396 4
-7 -6 -11 1161.61 88.4248 9
-7 -6 -11 1176.45 84.8195 5
-7 6 -11 1174.65 88.3733 5
-6 -7 -11 1293.92 88.0629 9
-6 7 -13 1417.22 97.7257 5
-7 -6 -13 1355.17 95.1945 5
-6 -7 -13 1410.64 96.3981 5
-7 6 -13 1331.21 97.8992 5
-7 6 -15 72.7278 59.7347 5
-6 7 -15 80.8444 58.8489 5
7 7 0 3.82565 46.4373 3
7 7 0 -3.84463 103.532 2
7 7 2 1562.02 73.103 3
7 -7 -2 1487.72 76.2578 4
7 7 -2 1512.81 83.6347 3
7 7 -4 -7.65007 55.3547 3
7 -7 -4 6.44403 57.9139 4
7 -7 -6 499.106 75.8751 4
7 7 -6 469.059 60.0988 3
7 -7 -8 -44.7808 78.735 4
7 7 -10 82.6576 72.8651 4
-7 -7 -10 6.99882 62.7458 9
-7 7 -10 53.9936 66.5916 5
-7 -7 -10 2.86207 62.6385 7
-7 -7 -10 4.1388 61.3737 5
-7 -7 -12 -4.3633 71.2193 5
-7 7 -12 2.79617 76.0793 5
-7 -7 -12 -49.1047 74.9242 9
-7 7 -14 147.123 71.4166 5
-7 7 -16 -8.54993 39.1149 5
8 0 0 6287.56 252.867 3
0 -8 0 5713.53 300.893 2
0 8 0 5936.07 294.195 1
8 0 -2 1751.34 83.3524 3
0 8 2 1431.46 162.091 1
0 8 -2 1375.15 109.454 1
0 -8 -2 1384.71 144.785 2
8 0 -4 35180.3 1397.28 3
0 8 -4 35112.1 1397.12 3
8 0 -6 56.1132 70.7898 4
8 0 -6 82.9312 45.0961 3
0 8 -6 146.065 45.8965 3
8 0 -8 1390 104.982 4
8 0 -10 537.827 87.1869 4
-8 0 -12 4231.64 191.017 5
-8 0 -12 4228.08 187.882 9
0 8 -12 4225.66 186.876 5
-8 0 -14 56.5011 63.4742 9
0 8 -14 4.86463 56.5525 5
-8 0 -14 48.9198 71.6836 5
-8 0 -16 356.266 50.4625 5
-1 -8 -1 4776.02 231.32 2
1 8 1 4699.25 232.198 1
1 -8 -1 4305.86 226.202 2
8 1 1 4093.49 173.309 3
1 8 -1 4265.54 218.406 1
8 1 -1 4069.34 175.254 3
8 -1 -1 4110.83 174.835 3
-1 8 -1 4341.01 209.681 1
-1 -8 1 4478.4 226.86 2
1 8 -3 2648.86 139.991 1
8 -1 -3 2952.95 120.494 3
8 1 -3 2687.65 119.648 3
8 1 -5 320.232 51.3786 3
8 -1 -5 350.572 68.6318 4
1 8 -5 239.89 49.1337 3
-1 8 -5 239.911 48.1883 3
8 -1 -5 281.426 49.6837 3
8 -1 -7 66.5777 79.48 4
8 1 -7 86.6334 43.7257 3
8 1 -7 108.785 81.2034 4
8 -1 -9 43.547 79.7647 4
8 1 -9 77.0028 81.2043 4
-8 1 -11 422.415 64.3917 9
8 1 -11 332.84 82.7659 4
-1 8 -11 445.029 66.1599 5
-8 -1 -11 340.357 68.0183 5
-8 -1 -11 386.583 66.8731 9
-8 1 -11 368.061 68.9802 5
1 8 -11 396.538 62.4022 5
8 -1 -11 380.383 85.5709 4
-1 -8 -11 472.504 73.9551 5
1 -8 -11 407.165 73.121 5
-8 -1 -13 278.875 70.7383 9
-8 1 -13 284.023 66.2002 9
-1 8 -13 344.215 67.3595 5
-8 1 -13 271.584 78.0134 5
1 8 -13 326.307 60.1398 5
-8 -1 -13 288.34 74.1545 5
-1 8 -15 151.457 51.3326 5
-8 -1 -15 130.448 60.6966 5
-8 1 -15 130.387 61.7619 5
2 8 0 33344 1320.4 3
-2 -8 0 33846.1 1353.25 2
8 2 0 33074.5 1320.24 3
2 8 -2 856.007 57.7019 3
8 2 2 687.694 46.1154 3
2 8 2 916.934 146.026 1
-2 -8 2 938.677 117.914 2
2 -8 -2 818.801 127.483 2
2 8 2 868.1 48.1979 3
2 -8 -2 881.513 132.983 1
8 -2 -2 667.853 60.9516 3
8 2 -2 635.992 56.9002 3
8 2 -4 6396.44 260.446 3
8 -2 -4 6584.81 262.655 4
8 -2 -4 6506.99 260.505 3
2 8 -4 5882.55 259.19 3
8 2 -6 20.1246 45.9504 3
8 -2 -6 16.0225 46.1405 3
2 8 -6 21.8755 46.0202 3
-2 8 -6 35.8102 40.9486 3
8 -2 -6 1.42833 70.918 4
8 2 -8 977.529 92.0725 4
8 -2 -8 967.448 91.215 4
8 -2 -10 175.302 84.8431 4
8 2 -10 173.283 83.1609 4
-8 -2 -12 171.157 71.6381 5
-8 -2 -12 142.145 69.8618 9
-8 2 -12 153.262 66.8413 9
-2 -8 -12 123.067 76.3728 5
-2 8 -12 198.161 65.8843 5
-8 2 -12 172.234 72.8306 5
-8 2 -14 99.1181 55.7706 9
-8 -2 -14 72.7567 69.9721 5
-2 8 -14 127.013 63.9965 5
-8 2 -14 107.913 73.2226 5
-8 -2 -14 67.588 66.8869 9
-8 2 -16 90.5854 46.1817 5
-2 8 -16 124.114 37.9404 5
-3 -8 -1 663.805 126.455 2
3 -8 -1 818.281 127.968 1
3 8 1 732.067 46.2806 3
8 3 -1 339.389 54.845 3
3 8 -1 763.916 54.6058 3
-3 -8 1 819.692 110.167 2
3 8 3 240.624 32.2712 3
8 3 -3 143.65 55.1317 3
3 8 -3 219.44 54.1809 3
-3 -8 3 279.379 90.2944 2
8 -3 -3 160.96 52.001 4
8 3 -5 134.694 53.296 3
3 8 -5 26.5979 51.5825 3
8 -3 -5 152.026 63.2655 4
8 3 -7 480.157 52.9402 3
8 -3 -7 454.536 79.5453 4
8 -3 -9 97.5069 83.2246 4
8 3 -9 44.7693 77.5843 4
-8 3 -11 -14.4166 68.0984 5
-8 -3 -11 -7.92243 65.1992 5
-3 8 -11 4.37236 65.3931 5
-8 3 -11 26.0158 59.7525 9
-8 -3 -11 -9.15126 63.7114 9
-3 -8 -11 -5.67717 70.5908 5
8 -3 -11 -3.66447 83.4525 4
-8 -3 -11 -8.36079 58.6893 7
8 3 -11 30.9994 75.5659 4
-8 -3 -13 83.8925 71.6611 9
-8 3 -13 178.51 76.8603 5
-8 3 -13 114.281 59.5006 9
-3 8 -13 206.679 70.7836 5
-8 -3 -13 118.949 72.4969 5
-3 8 -15 120.076 53.0019 5
-8 3 -15 85.177 61.0822 5
-8 -3 -15 79.065 60.1945 5
8 4 0 11272.3 451.269 3
4 -8 0 11612.5 490.01 1
4 8 0 11170.3 451.5 3
8 4 -2 80.8525 46.1863 3
8 4 2 67.1735 35.039 3
4 8 -2 79.6822 46.6579 3
-4 -8 2 106.796 90.7565 2
8 4 -2 100.085 52.6204 2
8 -4 -2 84.9506 44.6978 4
4 8 2 52.047 35.0962 3
4 -8 -2 8.54424 118.123 2
8 4 -4 320.483 56.1956 3
4 8 -4 370.725 56.1286 3
8 -4 -4 347.999 60.7123 4
8 4 -6 22.8934 52.2751 3
4 8 -6 -3.38256 48.2691 3
8 -4 -6 21.0523 68.8301 4
8 4 -8 6712.91 291.918 4
8 -4 -8 6954.75 293.395 4
-8 -4 -10 37.3026 60.8905 9
8 -4 -10 34.8719 80.0532 4
-4 -8 -10 -15.0297 64.2322 5
-8 4 -10 71.8502 63.4305 5
-4 -8 -10 25.3979 61.6912 9
-4 8 -10 -14.5825 63.3699 5
8 4 -10 34.8854 80.111 4
-8 -4 -10 13.2676 58.5363 7
-8 4 -12 143.422 75.2755 5
-4 -8 -12 162.225 75.0315 5
-8 -4 -12 107.331 68.7344 5
-8 -4 -12 137.744 70.499 9
-8 4 -12 143.533 61.029 9
-4 8 -12 153.206 73.24 5
-4 8 -14 12.9343 65.3671 5
-8 4 -14 44.7973 74.3885 5
-8 -4 -14 32.7319 67.862 5
-8 4 -16 1680.28 83.2745 5
-4 8 -16 1661.92 79.0103 5
5 8 1 44.9278 42.9856 3
8 5 1 6.78627 39.2474 3
5 8 1 13.892 122.321 2
5 -8 1 -5.90559 100.595 1
8 5 -1 7.63085 47.8277 3
8 5 -1 44.9989 69.2132 2
5 -8 -1 37.4845 122.55 1
5 8 -1 35.9907 49.8393 3
8 5 1 -72.8688 110.918 2
5 8 -3 4942.64 209.041 3
8 5 -3 4771.05 208.036 3
8 -5 -3 5159.27 207.418 4
8 5 -5 3753.89 168.304 3
5 8 -5 3944.05 167.973 3
8 -5 -5 4005.59 173.378 4
5 -8 -5 3834 173.645 4
5 8 -7 2295.96 106.803 3
5 -8 -7 2127.09 123.694 4
8 -5 -7 2060.93 120.298 4
8 5 -7 2200.39 107.259 3
8 5 -9 1430.21 104.885 4
8 -5 -9 1487.9 105.693 4
5 8 -9 1313.95 91.6856 4
-5 -8 -11 9.61856 69.0854 5
-8 -5 -11 -3.58309 65.4987 5
-8 5 -11 44.544 68.2991 5
8 5 -11 37.4455 74.7736 4
8 -5 -11 35.8423 78.3624 4
-5 -8 -11 -40.466 68.0425 9
-5 8 -11 33.4135 70.4408 5
-8 5 -11 16.2662 55.6575 9
-8 -5 -11 48.9191 68.3353 9
-8 -5 -13 46.7456 69.6621 5
-5 8 -13 88.6783 72.6818 5
-8 -5 -13 33.6447 75.7339 9
-8 5 -13 38.9922 76.5337 5
-8 5 -13 42.1357 53.3742 9
-5 8 -15 562.261 61.8807 5
-8 5 -15 527.404 63.2532 5
8 6 0 422.8 51.8427 3
6 8 0 260.297 49.0231 3
6 -8 0 267.024 116.675 1
8 6 0 447.174 102.971 2
6 8 -2 11559.9 457.277 3
6 8 2 11749.9 454.367 3
8 6 2 11209.7 454.267 3
8 6 -2 10518.4 457.682 3
8 -6 -2 11478 455.58 4
6 -8 -4 626.361 66.1084 4
6 8 -4 504.225 64.1573 3
8 6 -4 1035.42 67.3721 3
8 -6 -4 1082.41 69.5745 4
8 6 -6 66.2074 53.1607 3
8 -6 -6 77.2345 68.9937 4
6 8 -6 80.8788 56.8728 3
6 -8 -6 63.8576 69.0574 4
8 -6 -8 10675 415.153 4
6 -8 -8 9300.37 412.941 4
-8 -6 -10 2086.63 107.42 7
-6 -8 -10 1945.66 107.036 9
-6 -8 -10 2083.18 106.954 5
6 8 -10 1847.11 113.929 4
-8 6 -10 2003.62 110.06 5
-8 -6 -10 2045.91 106.704 9
8 6 -10 1881.7 118.857 4
8 -6 -10 1971.93 124.459 4
-8 -6 -10 1867.6 103.654 5
-6 8 -10 2116.56 108.624 5
-8 6 -10 2029.2 100.703 9
-8 6 -12 1187.9 95.0542 5
-6 -8 -12 1321.85 94.0559 5
-8 -6 -12 1295.05 89.9821 5
-8 -6 -12 1280.45 93.1777 9
-6 8 -12 1335.62 94.4905 5
-6 8 -14 1060.08 85.9441 5
-8 6 -14 1087.51 85.2581 5
-8 -6 -14 1067.02 80.1793 5
-8 6 -16 1486.26 71.568 5
-6 8 -16 1337.84 70.1782 5
7 8 1 307.049 45.4437 3
8 7 -1 524.494 57.5208 3
7 8 -1 310.921 55.195 3
7 -8 1 329.147 108.677 1
8 7 -1 559.183 83.7287 2
8 7 1 558.89 48.3727 3
8 -7 -3 368.494 51.181 4
8 7 -3 334.539 58.1254 3
7 8 -3 254.853 54.5166 3
7 -8 -3 249.651 52.6725 4
7 8 -5 2556.82 124.86 3
7 -8 -5 2440.3 126.997 4
8 7 -5 2680.25 124.117 3
8 -7 -5 2736.02 126.815 4
8 -7 -7 2364.64 123.774 4
7 -8 -7 2076.65 120.48 4
8 7 -7 2287.55 107.953 3
7 8 -7 2053.66 107.966 3
8 -7 -9 181.368 81.4951 4
7 8 -9 98.526 73.4698 4
8 7 -9 157.992 76.6505 4
-7 8 -11 7.0397 72.7654 5
-8 -7 -11 5.29978 71.6389 9
-8 -7 -11 -10.4924 64.1246 5
-7 -8 -11 14.6642 68.7312 5
-7 -8 -11 36.4873 70.8406 9
8 7 -11 -28.0199 69.8873 4
7 8 -11 40.6394 66.9252 4
-8 7 -11 -9.33012 72.6621 5
-7 8 -13 28.7779 76.9636 5
-8 -7 -13 60.6262 68.0168 5
-8 7 -13 60.3568 75.3612 5
-7 8 -15 32.3312 54.8456 5
-8 7 -15 -3.12199 54.8699 5
8 8 0 65913 2615.13 3
8 8 2 22.2326 40.1023 3
8 8 -2 72.9563 57.6796 3
8 8 -4 2882.15 139.028 3
8 -8 -4 3086.76 136.004 4
8 8 -6 27.302 55.4674 3
8 -8 -6 16.2952 67.7018 4
8 -8 -8 9187.99 395.906 4
8 8 -8 9705.19 389.062 3
8 8 -10 34.2661 73.0398 4
-8 -8 -10 -4.03138 59.1542 5
-8 -8 -10 28.8797 66.5993 7
-8 -8 -10 33.0799 65.6614 9
-8 8 -10 -21.2426 68.6614 5
-8 -8 -12 1323.08 88.8493 5
-8 8 -12 1236.41 96.4444 5
-8 8 -14 16.0759 65.9435 5
0 9 -1 33.6578 97.1407 1
0 -9 -1 -43.1344 120.043 2
0 9 1 -22.0886 129.233 1
9 0 -1 37.5713 50.4116 3
9 0 1 13.0715 45.4731 3
9 0 -3 -3.6097 52.986 3
0 9 -3 -38.0672 51.956 3
0 9 -5 -1.68426 50.3274 3
9 0 -5 13.6955 51.7405 3
9 0 -7 -8.18555 81.4665 4
9 0 -7 -25.9814 48.1589 3
9 0 -9 -21.5671 77.9567 4
-9 0 -11 -2.92495 65.8133 9
-9 0 -11 -10.7965 65.9232 5
0 9 -11 2.71362 60.5674 5
9 0 -11 5.97891 81.2622 4
0 9 -13 -37.9938 58.3862 5
-9 0 -13 16.2464 66.5665 9
-9 0 -13 3.32654 70.9422 5
-9 0 -15 -8.09141 56.2491 5
-1 -9 0 -23.9709 111.126 2
9 -1 0 0.87453 47.5612 3
-1 9 0 5.03615 113.74 1
1 -9 0 -4.14742 126.502 2
1 9 0 30.6989 117.053 1
9 1 0 -17.7998 48.0153 3
9 -1 -2 9732.73 384.882 3
1 9 -2 9040.51 383.701 3
9 1 -2 9298.78 383.999 3
9 1 2 9842.88 381.759 3
1 9 -2 9485.38 411.604 1
9 -1 -4 898.117 67.2045 3
1 9 -4 892.679 67.218 3
9 1 -4 868.776 68.0678 3
-1 9 -4 879.998 64.8765 3
9 1 -6 26983.7 1066.18 3
9 -1 -6 27394.3 1066.17 3
-1 9 -6 26329.4 1065.45 3
1 9 -6 26494.9 1066.04 3
9 -1 -6 26399.8 1070.27 4
9 -1 -8 446.963 83.0194 4
9 1 -8 486.918 83.3821 4
-1 9 -10 1498.16 87.7869 5
-9 1 -10 1438.6 87.657 9
-1 -9 -10 1383.56 90.8174 5
-9 1 -10 1422.35 88.3528 5
9 -1 -10 1387.18 108.687 4
9 1 -10 1371.28 109.035 4
-9 -1 -10 1505.76 88.4459 9
-9 1 -12 51.4185 71.7658 5
1 9 -12 65.7148 60.3746 5
-9 -1 -12 61.4566 67.8348 9
-1 9 -12 18.221 63.4838 5
-9 -1 -12 44.1761 71.4846 5
-9 1 -12 83.8904 65.9556 9
-9 1 -14 634.446 68.0522 9
-1 9 -14 574.047 66.3772 5
-9 1 -14 607.833 75.6488 5
-9 -1 -14 622.898 74.2874 5
-9 -1 -14 620.294 70.1666 9
-9 -1 -16 50.856 43.1998 5
-9 1 -16 49.5514 43.4033 5
2 9 1 3.07385 45.0367 3
2 9 -1 45.4749 51.1145 3
-2 -9 1 -14.5742 109.254 2
9 2 -1 102.169 48.6447 3
9 2 1 120.056 42.7737 3
9 -2 -1 93.1585 46.2242 3
2 9 1 -24.0313 130.209 1
-2 -9 -1 -28.4404 112.717 2
2 9 -1 33.9331 103.518 1
-2 -9 3 -17.3423 99.3858 2
9 2 -3 56.8117 53.1764 3
2 9 -3 -1.20791 55.9414 3
9 -2 -3 96.7472 54.1871 3
2 9 3 1.63689 33.37 3
9 -2 -5 7611.8 315.186 4
2 9 -5 7771.12 311.373 3
-2 9 -5 7766.16 309.932 3
9 2 -5 7220.93 310.96 3
9 -2 -5 7605.27 311.09 3
9 -2 -7 5567.54 251.121 4
2 9 -7 5742.89 239.676 3
9 2 -7 5920.17 240.532 3
9 -2 -9 111.274 84.8145 4
9 2 -9 29.1492 80.6833 4
-9 2 -11 139.007 67.5403 5
-9 -2 -11 112.11 57.9593 7
-9 -2 -11 114.119 64.801 5
-9 2 -11 115.496 63.9444 9
9 2 -11 114.395 82.4606 4
9 -2 -11 112.027 86.4919 4
-9 -2 -11 130.362 66.682 9
-2 9 -11 143.671 67.3262 5
-2 -9 -11 116.073 71.854 5
-2 9 -13 18.1848 63.7655 5
-9 -2 -13 -38.1527 69.8057 5
-9 -2 -13 1.85568 70.258 9
-9 2 -13 -32.7152 61.999 9
-9 2 -13 -20.1655 74.0231 5
-9 2 -15 -22.435 57.2341 5
-9 -2 -15 -39.0684 56.6848 5
-2 9 -15 -1.08959 47.3882 5
3 9 0 16.277 47.3471 3
9 3 0 7.06743 47.1268 3
-3 -9 0 -68.5936 110.383 2
3 9 -2 7157.79 280.676 3
9 -3 -2 6627.53 278.101 4
9 3 2 6612.62 276.594 3
9 3 -2 6538.81 280.089 3
-3 -9 2 7447.41 318.458 2
3 9 2 7196.74 277.347 3
9 3 -4 134.175 58.1261 3
9 -3 -4 105.896 57.4292 4
3 9 -4 221.301 54.6397 3
9 3 -6 872.464 67.4395 3
-3 9 -6 1085.53 63.9215 3
3 9 -6 1091.21 68.9448 3
9 -3 -6 899.955 82.8763 4
9 3 -8 2.20554 78.2788 4
9 -3 -8 43.3391 80.0184 4
-9 -3 -10 957.037 76.2964 9
-3 9 -10 1109.97 78.6927 5
-9 3 -10 1037.11 74.7914 9
-3 -9 -10 1064.78 81.3578 5
9 3 -10 944.549 95.3358 4
-9 -3 -10 925.964 73.567 7
9 -3 -10 969.026 98.1757 4
-9 3 -10 950.338 77.6813 5
-9 -3 -10 914.893 73.4118 5
-9 -3 -12 -12.2593 67.4423 5
-3 9 -12 28.0285 68.8657 5
-9 3 -12 -0.96014 64.7292 9
-9 -3 -12 -2.06363 70.8176 9
-9 3 -12 -34.5498 74.0096 5
-9 3 -14 479.046 73.5577 5
-9 3 -14 494.21 60.7916 9
-3 9 -14 520.09 66.9969 5
-9 -3 -14 494.936 71.1775 9
-9 -3 -14 493.759 69.4482 5
-9 3 -16 91.9494 41.6559 5
9 4 -1 3760.29 172.72 3
9 4 -1 3972.62 195.265 2
4 -9 -1 4362.85 231.749 1
-4 -9 1 4435.22 219.334 2
4 9 -1 4300.95 173.134 3
4 9 1 4129.8 170.171 3
9 4 1 3951.38 169.684 3
9 4 -3 194.768 54.3526 3
4 9 -3 129.659 54.3741 3
9 -4 -3 211.238 50.0432 4
4 9 -5 1370.11 79.3319 3
9 -4 -5 1358.23 87.9471 4
9 4 -5 1335.63 83.5398 3
4 9 -7 670.949 59.8348 3
9 -4 -7 637.902 83.7525 4
9 4 -7 679.499 58.5013 3
9 -4 -9 404.987 84.3874 4
9 4 -9 334.984 86.0767 4
-9 -4 -11 786.296 76.2601 5
-9 -4 -11 834.4 79.5638 9
9 -4 -11 841.395 95.3216 4
9 4 -11 848.111 89.5229 4
-9 4 -11 816.205 79.0756 5
-4 -9 -11 846.534 82.9039 5
-9 -4 -11 846.959 73.7654 7
-4 9 -11 926.704 80.4988 5
-9 4 -11 847.228 73.8058 9
-9 4 -13 193.616 76.9306 5
-9 4 -13 209.171 61.0973 9
-4 9 -13 187.11 71.5815 5
-9 -4 -13 257.082 70.0626 5
-9 -4 -13 203.106 74.5885 9
-9 -4 -15 -0.16808 53.578 5
-9 4 -15 40.5354 55.8118 5
-4 9 -15 21.5709 52.667 5
5 9 0 14.53 49.1851 3
9 5 0 -1.5158 46.6946 3
5 -9 0 7.42441 107.933 1
9 5 0 18.6273 86.952 2
5 9 2 2376.63 107.561 3
9 -5 -2 2516.29 108.395 4
9 5 2 2518.87 108.39 3
5 9 -2 2456.93 115.937 3
9 5 -2 2351.91 116.131 3
5 9 -4 23.0536 56.6334 3
9 -5 -4 19.2013 55.5029 4
9 5 -4 58.3205 55.8242 3
9 -5 -6 3687.92 170.66 4
9 5 -6 3618.87 164.643 3
5 9 -6 3870.73 164.423 3
9 -5 -8 24.6427 79.1113 4
9 5 -10 572.973 86.5966 4
-9 5 -10 481.479 62.3376 9
-5 -9 -10 423.212 68.0748 9
-9 -5 -10 468.837 63.9607 5
-9 -5 -10 487.481 64.6588 7
-5 9 -10 494.573 72.2341 5
-5 -9 -10 519.774 69.3905 5
9 -5 -10 564.274 89.7761 4
-9 5 -10 488.901 67.8024 5
-9 -5 -10 441.866 67.9084 9
-9 -5 -12 21.1037 68.6222 5
-9 5 -12 85.9185 74.0071 5
-9 5 -12 76.6962 58.4447 9
-9 -5 -12 26.615 75.6219 9
-5 9 -12 91.2949 73.6025 5
-5 9 -14 582.258 72.2207 5
-9 5 -14 649.113 76.9281 5
-9 -5 -14 679.562 69.2818 5
-9 5 -16 3.36784 37.8034 5
9 6 1 30054.5 1192.38 3
6 9 -1 30118.5 1193.91 3
6 9 1 29480.7 1192.63 3
9 6 -1 30171.8 1193.64 3
6 -9 1 31394 1228.67 1
9 -6 -3 1839.06 86.4706 4
9 6 -3 1739.53 92.2373 3
9 6 -5 3040.12 132.435 3
9 -6 -5 2983.96 136.002 4
9 6 -7 2401.28 113.624 3
9 -6 -7 2395.64 127.338 4
6 9 -7 2149.69 113.486 3
9 -6 -9 1148.95 100.42 4
9 6 -9 1094.8 99.9172 4
9 6 -11 5037.29 225.082 4
-9 -6 -11 4929.51 215.71 5
-6 9 -11 4962.59 220.21 5
-9 -6 -11 5084.15 217.106 7
9 -6 -11 4986.81 227.798 4
-9 6 -11 5077.76 214.159 9
-6 -9 -11 5055.9 218.384 5
-9 6 -11 4993.62 219.266 5
-9 -6 -11 4828.53 218.344 9
-6 9 -13 4338.83 201.786 5
-9 6 -13 4523.04 202.566 5
-9 -6 -13 4587.38 198.625 5
-9 -6 -13 4611.12 201.279 9
-9 6 -15 65.2838 53.8916 5
-6 9 -15 84.6568 50.9189 5
9 7 0 30.3238 49.4084 3
9 7 0 16.9143 95.4999 2
7 9 0 23.4053 47.767 3
9 7 2 7069.89 271.21 3
7 9 -2 6142.65 275.354 3
9 7 -2 7140.06 276.712 3
7 9 2 6343.01 271.012 3
9 7 -4 -8.59785 59.1179 3
7 9 -4 2.19436 58.7109 3
9 -7 -4 41.5465 57.983 4
9 7 -6 4215.08 186.256 3
7 9 -6 4146.19 186.545 3
9 -7 -6 4557.55 192.782 4
7 9 -8 21.5114 51.8272 3
9 7 -8 13.1167 54.2285 3
9 -7 -8 23.6903 81.151 4
-9 7 -10 1745.93 104.298 5
-7 -9 -10 1771.48 100.151 5
9 -7 -10 1838.89 116.233 4
-9 -7 -10 1741.05 98.1169 5
-9 7 -10 1840.98 94.7011 9
-9 -7 -10 1822.83 101.621 7
7 9 -10 1760.88 108.695 4
-7 -9 -10 1830.82 103.246 9
-9 -7 -10 1838.43 102.773 9
-7 9 -10 1691.42 107.289 5
9 7 -10 1702.02 113.455 4
-9 -7 -12 -0.73016 73.9083 9
-9 -7 -12 9.44028 63.3486 5
-7 9 -12 19.7807 74.7485 5
-9 7 -12 13.7718 76.1426 5
-7 9 -14 725.34 73.0544 5
-9 7 -14 803.676 76.835 5
8 9 1 9800.14 403.878 3
9 8 1 10077.4 403.565 3
9 8 -1 10584.7 406.091 3
8 9 -1 9593.63 405.26 3
8 9 -3 18676.2 752.775 3
9 -8 -3 19341.7 750.795 4
9 8 -3 18152.1 752.823 3
9 8 -5 3155.11 144.616 3
9 -8 -5 3126.12 144.492 4
8 9 -5 3021.67 144.014 3
9 8 -7 1829.49 101.154 3
8 9 -7 1839.3 100.126 3
9 -8 -7 1849.01 110.406 4
-8 -9 -9 4594.55 206.396 9
-9 -8 -9 4698.25 206.254 9
9 -8 -9 5047.26 219.463 4
-9 -8 -9 4696.27 206.847 7
-8 -9 -9 4761.65 206.816 7
-9 8 -9 4879.9 210.266 5
-8 9 -9 4894.83 210.409 5
-9 8 -9 4944.81 203.757 9
-9 -8 -11 1293 90.6612 9
-9 -8 -11 1271.09 85.984 5
-8 9 -11 1270.22 94.2762 5
-9 8 -11 1332.81 94.7561 5
-8 -9 -11 1122.08 87.3742 5
-8 -9 -11 1238.02 92.0037 9
-9 8 -13 916.67 85.5324 5
-8 9 -13 781.975 84.5494 5
-8 9 -15 2694.42 121.624 5
-9 8 -15 2705.98 121.603 5
9 9 0 -18.707 52.9893 3
9 9 2 89474.6 3584.46 3
9 9 -2 88408.4 3511.58 3
9 9 -4 4.5396 63.448 3
9 -9 -6 25140 998.277 4
9 9 -6 24673 996.721 3
9 9 -8 10.5579 55.5343 3
-9 -9 -10 21000.5 836.001 7
-9 9 -10 21259 837.137 5
9 9 -10 20451.2 842.197 4
-9 -9 -10 21003.9 835.573 9
-9 -9 -10 20355.9 834.654 5
-9 9 -12 17.9114 73.9472 5
-9 9 -14 11076.9 449.131 5
0 10 0 16790.5 844.605 1
10 0 0 20835.4 809.761 3
10 0 -2 129.269 51.5728 3
0 10 -2 168.135 77.6104 1
10 0 -4 197.787 57.6805 3
0 10 -4 193.355 56.4291 3
10 0 -6 24.9911 72.2342 4
0 10 -6 36.7364 47.5117 3
10 0 -6 21.1978 54.4881 3
10 0 -8 9510.86 397.318 4
0 10 -10 32.351 56.1122 5
-10 0 -10 33.1793 58.8774 5
10 0 -10 -47.8236 84.1891 4
-10 0 -10 32.0201 61.599 9
-10 0 -12 8.44495 70.4261 9
0 10 -12 -28.4111 59.8611 5
-10 0 -12 28.4014 71.2992 5
-10 0 -14 36.2636 60.0937 9
-10 0 -14 64.039 63.8523 5
-10 0 -16 628.167 47.6596 5
1 10 -1 130.456 52.9759 3
10 1 -1 208.099 54.7571 3
1 10 -1 105.746 107.71 1
10 -1 -1 212.356 55.7969 3
10 1 1 213.029 48.1188 3
10 -1 -3 1071.37 75.4088 3
10 1 -3 1092.02 75.6941 3
1 10 -3 1074.7 74.7719 3
10 -1 -5 5023.24 209.824 3
10 1 -5 4809.26 209.321 3
-1 10 -5 4880.32 208.689 3
1 10 -5 4948.53 208.601 3
10 -1 -5 5062.41 213.546 4
10 -1 -7 4415.03 194.904 3
1 10 -7 4771.25 194.358 3
10 1 -7 4630.94 196.338 3
10 1 -7 4530.43 206.723 4
10 -1 -7 4449.91 207.178 4
10 -1 -9 381.522 86.5822 4
10 1 -9 348.973 83.4386 4
-10 -1 -11 23.4261 67.7078 9
-10 1 -11 -1.91751 65.7113 5
-10 -1 -11 -15.9673 64.3943 5
-1 10 -11 -24.2326 62.4172 5
-10 -1 -11 18.9428 57.3763 7
-10 1 -11 11.5852 67.1329 9
10 1 -11 -3.95802 78.4027 4
10 -1 -11 11.1568 82.5209 4
-10 -1 -13 88.268 68.2906 5
-10 1 -13 73.4182 65.6834 9
-10 1 -13 93.4862 67.9885 5
-1 10 -13 38.2339 59.962 5
-10 -1 -13 103.536 69.056 9
-10 1 -15 284.67 55.4296 5
-1 10 -15 221.161 44.8039 5
-10 -1 -15 259.165 55.2318 5
10 2 0 5398.9 218.094 3
2 10 0 5089.86 217.402 3
10 2 2 1164.63 66.3768 3
10 -2 -2 1012.17 75.114 3
2 10 -2 1496.57 76.6045 3
2 10 -2 1575.2 120.943 1
2 10 2 1473.05 69.2024 3
10 2 -2 1019.13 74.5593 3
-2 -10 2 1491.17 130.888 2
10 2 -4 26016.7 1068.43 3
2 10 -4 27061.5 1068.48 3
10 -2 -4 27198 1069.23 4
10 -2 -4 26933.8 1068.57 3
10 2 -6 31.3714 54.2391 3
2 10 -6 27.0854 54.6782 3
-2 10 -6 38.4069 50.3763 3
10 -2 -6 13.7164 71.661 4
10 -2 -8 1221.5 101.197 4
10 2 -8 1275.38 104.027 4
-10 -2 -10 140.163 58.3707 5
-10 -2 -10 99.4369 55.5892 7
-10 2 -10 120.416 62.1941 5
10 2 -10 98.1368 81.9073 4
-2 10 -10 184.599 62.3292 5
10 -2 -10 134.838 85.5122 4
-10 -2 -10 152.818 62.6435 9
-10 2 -10 102.164 59.1673 9
-2 10 -12 4081.98 180.214 5
-10 -2 -12 4115.33 182.643 9
-10 -2 -12 3991.31 181.282 5
-10 2 -12 3929.06 182.509 5
-10 2 -12 4020.6 180.92 9
-2 10 -14 463.564 62.3749 5
-10 2 -14 366.827 68.6722 5
-10 -2 -14 456.451 69.2172 9
-10 -2 -14 390.418 64.7606 5
-10 2 -14 458.176 60.3441 9
-10 2 -16 140.434 39.2599 5
10 3 -1 11922.5 476.009 3
-3 -10 1 12228.2 516.922 2
3 10 -1 11246.9 476.046 3
3 10 1 11836.5 474.408 3
10 3 1 12089.7 474.337 3
10 3 -3 14294.2 590.575 3
3 10 3 14909.8 586.925 3
10 -3 -3 15021.9 590.015 4
3 10 -3 14387 590.336 3
-3 10 -5 145.744 51.0944 3
10 3 -5 91.923 57.5048 3
3 10 -5 135.951 56.6411 3
10 -3 -5 69.0315 66.0922 4
10 -3 -7 272.17 78.9401 4
10 3 -7 264.96 54.5835 3
3 10 -7 209.695 50.6027 3
10 -3 -9 5160.15 230.621 4
10 3 -9 4944.49 229.197 4
-3 10 -11 1339.59 93.2914 5
-10 -3 -11 1422.67 85.3152 7
-10 3 -11 1458.3 87.9386 9
-10 -3 -11 1334.05 93.9334 9
-10 3 -11 1276.17 91.9766 5
-10 -3 -11 1285.8 88.9698 5
10 -3 -11 1410.29 105.23 4
10 3 -11 1293.82 104.195 4
-10 -3 -13 952.517 79.8859 5
-10 -3 -13 1001.12 85.0933 9
-10 3 -13 1008.05 75.5381 9
-3 10 -13 879.778 81.0023 5
-10 3 -13 899.995 85.0039 5
-10 -3 -15 1160.16 73.0247 5
-3 10 -15 1238.01 69.8503 5
-10 3 -15 1102.44 74.6118 5
10 4 0 386.972 52.8592 3
4 10 0 457.977 54.2232 3
10 4 2 814.532 54.3316 3
10 4 -2 742.255 69.9387 3
10 -4 -2 748.499 57.8265 4
4 10 -2 1154.18 69.0128 3
-4 -10 2 1249.41 115.901 2
4 10 2 1106.73 56.3834 3
10 4 -4 4032.9 183.899 3
10 -4 -4 4201.89 183.225 4
4 10 -4 4499.17 185.302 3
-4 10 -6 -13.1534 48.847 3
10 4 -6 -4.38946 55.1114 3
4 10 -6 14.8153 53.4692 3
10 -4 -6 -2.01717 69.9161 4
10 -4 -8 634.32 85.5026 4
10 4 -8 680.639 89.2616 4
-10 -4 -10 269.935 62.4489 7
-10 -4 -10 218.396 59.6881 5
-10 -4 -10 248.291 66.1539 9
-10 4 -10 233.827 65.0949 5
-4 -10 -10 326.378 68.0714 5
10 -4 -10 239.117 88.4761 4
-4 10 -10 311.831 69.3494 5
10 4 -10 234.871 82.4269 4
-10 4 -10 218.571 60.9721 9
-4 10 -12 1190.7 91.9487 5
-10 -4 -12 1221.65 91.1638 9
-10 -4 -12 1291.43 86.3406 5
-10 4 -12 1258.71 85.117 9
-10 4 -12 1192.18 93.2396 5
-10 -4 -14 147.017 58.3215 5
-10 4 -14 152.408 65.7865 5
-10 4 -14 127.08 51.2606 9
-4 10 -14 197.544 61.553 5
-10 4 -16 139.259 36.3118 5
10 5 1 5525.65 231.921 3
10 5 -1 5328.93 234.479 3
5 10 -1 5887.25 235.016 3
5 10 1 5760.95 231.994 3
10 -5 -3 357.604 50.391 4
10 5 -3 306.232 58.284 3
5 10 -3 227.607 59.3264 3
5 10 -5 225.829 57.9112 3
10 5 -5 312.083 65.3175 3
10 -5 -5 250.864 64.8586 4
10 -5 -7 66.3966 75.0896 4
10 5 -7 82.7428 55.93 3
5 10 -7 74.796 54.4116 3
10 -5 -9 451.692 87.1916 4
10 5 -9 433.423 90.8758 4
-10 -5 -11 843.053 71.7757 5
-10 -5 -11 807.622 76.061 7
-5 10 -11 788.537 79.8308 5
10 -5 -11 846.144 88.8377 4
-10 -5 -11 726.765 79.9898 9
-10 5 -11 782.427 72.5449 9
10 5 -11 854.175 87.8517 4
-10 5 -11 774.865 79.7286 5
-10 5 -13 587.763 62.1798 9
-10 -5 -13 586.716 70.0883 5
-10 5 -13 552.167 78.1041 5
-10 -5 -13 576.485 80.1012 9
-5 10 -13 587.981 75.8327 5
-10 5 -15 -2.63544 51.2309 5
-5 10 -15 -32.4192 47.376 5
10 6 0 52798.8 2053.78 3
6 10 0 50626.2 2053.93 3
10 6 2 3269.68 143.812 3
6 10 -2 3614.06 152.623 3
6 10 2 3428.06 143.827 3
10 6 -2 3195.51 151.016 3
10 6 -4 3562.71 142.543 3
10 -6 -4 3333.07 137.8 4
10 6 -6 -6.79243 62.5773 3
6 10 -6 10.5981 57.0569 3
10 -6 -6 55.8306 68.4195 4
10 6 -8 11179.5 436.187 3
10 -6 -8 11543.8 445.01 4
-6 -10 -10 695.044 72.6831 5
-10 -6 -10 585.517 72.688 9
-10 -6 -10 528.892 65.0311 5
-10 -6 -10 582.421 71.7606 7
10 -6 -10 707.273 90.1486 4
-10 6 -10 528.924 74.2572 5
-10 6 -10 522.414 63.8665 9
-6 10 -10 686.162 78.5882 5
10 6 -10 552.411 86.0489 4
-10 6 -12 1757.06 96.1829 9
-10 6 -12 1641.52 104.658 5
-10 -6 -12 1838.27 106.139 9
-6 10 -12 1462.52 105.787 5
-10 -6 -12 1793.76 99.2075 5
-6 10 -14 595.93 68.1704 5
-10 6 -14 641.908 71.6301 5
10 7 1 994.529 56.5545 3
10 7 -1 959.085 64.8872 3
10 7 -3 3684.58 189.546 3
7 10 -3 5080.66 190.244 3
10 -7 -5 7.97826 59.7731 4
10 7 -5 21.4075 60.1047 3
7 10 -5 41.699 64.0224 3
7 10 -7 242.086 58.3791 3
10 7 -7 88.9512 59.2794 3
10 -7 -7 78.4164 73.4523 4
-7 -10 -9 916.379 73.5001 9
-10 -7 -9 708.791 71.4359 7
-7 -10 -9 865.889 67.789 5
-10 7 -9 665.243 75.5956 5
-10 -7 -9 656.396 69.1116 9
-7 -10 -9 927.196 71.962 7
10 -7 -9 712.71 87.9692 4
-10 7 -9 667 65.1642 9
10 7 -9 653.075 87.5891 4
-7 10 -9 940.688 78.2619 5
-10 -7 -11 170.254 72.854 7
-10 7 -11 118.974 74.7207 5
-7 10 -11 103.398 75.7233 5
-10 -7 -11 179.974 72.1145 9
-10 -7 -11 157.367 61.0531 5
-10 7 -11 143.069 57.3121 9
-10 -7 -13 147.993 59.171 5
-7 10 -13 37.2257 69.9271 5
-10 7 -13 65.9133 71.0769 5
-7 10 -15 827.569 58.0325 5
-10 7 -15 552.552 57.184 5
10 8 0 6112.24 276.718 3
8 10 0 7383.65 277.576 3
8 10 2 7381.47 280.132 3
10 8 2 6556.35 279.527 3
10 8 -2 6263.72 284.391 3
8 10 -2 7166.22 285.132 3
10 8 -4 5304.05 227.433 3
10 -8 -4 5686.58 223.306 4
10 8 -6 50.9032 61.9548 3
10 -8 -6 0.51747 65.4621 4
8 10 -6 22.1431 60.7926 3
8 10 -8 16.3024 53.9307 3
10 -8 -8 1.94181 74.6131 4
10 8 -8 11.3982 58.8863 3
-10 -8 -10 1826.66 106.546 9
-10 -8 -10 1914.33 108.416 7
-8 10 -10 1910.52 112.222 5
-8 -10 -10 1959.92 106.686 9
8 10 -10 1895.78 113.955 4
-10 8 -10 1824.19 108.153 5
10 8 -10 1923.3 116.805 4
-10 8 -10 1821.58 99.6644 9
-10 -8 -12 354.273 77.3688 9
-10 8 -12 331.236 76.7802 5
-10 -8 -12 367.175 64.9545 5
-8 10 -12 253.811 78.4093 5
-8 10 -14 934.452 72.3088 5
-10 8 -14 697.791 71.825 5
10 9 1 3457.78 151.936 3
10 9 -1 3269.88 156.769 3
9 10 -1 3645.27 156.928 3
9 10 1 3633.21 152.825 3
9 10 -3 254.397 70.0055 3
10 9 -3 271.41 65.469 3
10 9 -5 936.386 79.875 3
10 -9 -5 1061.2 78.2245 4
9 10 -5 987.048 81.6864 3
9 10 -7 952.958 75.845 3
10 9 -7 864.37 75.8011 3
10 -9 -7 1044.52 86.9618 4
-10 9 -9 19.8504 69.1967 5
-10 -9 -9 -0.21542 65.0843 7
-10 -9 -9 57.6932 60.2817 9
-9 -10 -9 41.4506 62.1959 9
-9 -10 -9 28.9789 62.3459 7
-9 10 -9 9.57558 69.4202 5
-10 9 -9 -19.4571 52.4609 9
-10 9 -11 812.779 86.1009 5
-9 10 -11 916.158 87.5093 5
-10 -9 -11 932.6 81.8378 9
-10 9 -13 558.876 75.6506 5
-9 10 -13 662.115 77.3498 5
-9 10 -15 62.5003 42.7804 5
-10 9 -15 86.4931 42.1627 5
10 10 0 4812.11 204.63 3
10 10 -2 -9.26601 63.0105 3
10 10 -4 4093.85 184.122 3
10 10 -6 17.6878 63.6064 3
10 10 -8 49.1409 61.2522 3
-10 -10 -8 44.6857 56.4237 9
-10 -10 -8 58.274 61.7929 7
-10 -10 -10 -8.0197 71.7056 7
-10 -10 -10 -17.0745 65.0635 9
-10 10 -10 -0.47148 73.178 5
-10 10 -12 4090.19 186.562 5
-10 10 -14 11.1119 55.4371 5
11 0 1 -12.8812 48.2116 3
11 0 -1 -7.78967 56.6266 3
0 11 -3 26.8565 59.5035 3
11 0 -3 16.1127 60.2788 3
0 11 -5 -1.1562 56.7248 3
11 0 -5 39.0067 60.2175 3
0 11 -7 -2.5822 48.2836 3
11 0 -7 -25.2507 52.4897 3
11 0 -7 11.173 80.9643 4
11 0 -9 -12.7868 83.102 4
-11 0 -11 52.6169 67.8844 9
-11 0 -11 -21.13 63.9516 5
0 11 -11 5.22614 61.9564 5
11 0 -11 29.8894 80.8699 4
-11 0 -13 -13.2409 68.8507 9
-11 0 -13 18.8274 66.12 5
0 11 -13 -20.291 55.6897 5
-11 0 -15 1.2379 48.3691 5
11 -1 0 -9.62794 53.4313 3
11 1 0 -24.6943 51.8707 3
11 1 -2 3886.39 183.67 3
11 -1 -2 3817.77 182.918 3
11 1 2 4070.22 178.435 3
11 -1 -4 3578.8 161.592 3
11 1 -4 3536.57 161.515 3
1 11 -4 3688.08 161.944 3
-1 11 -4 3614.25 159.814 3
11 -1 -6 1074.79 97.9695 4
11 -1 -6 1143.59 84.8527 3
1 11 -6 1861.29 85.0529 3
11 1 -6 1112.9 85.3042 3
11 1 -8 2047.85 122.349 4
11 -1 -8 1892.8 118.443 4
-11 -1 -10 1284.26 81.8998 5
-11 1 -10 1227.72 82.3868 5
-1 11 -10 1519.54 86.6408 5
-11 1 -10 1136.38 84.1606 9
-11 -1 -10 1179.3 81.9714 7
11 1 -10 1291.42 102.699 4
11 -1 -10 1195.07 101.871 4
-11 -1 -10 1311.11 85.141 9
-11 -1 -12 38.1841 64.7805 5
-11 -1 -12 30.306 72.4539 9
-11 1 -12 48.2935 71.522 9
-11 1 -12 48.4835 67.8268 5
-1 11 -12 50.4621 63.6414 5
-11 -1 -14 742.36 69.5219 5
-11 -1 -14 744.041 72.3398 9
-11 1 -14 667.928 69.8288 5
-11 1 -14 774.199 69.8972 9
11 2 1 4259.87 170.095 3
11 2 -1 4206.54 173.242 3
2 11 -1 3847.54 172.686 3
2 11 1 3645.05 169.101 3
2 11 -3 181.102 63.3407 3
2 11 3 154.194 40.3996 3
11 2 -3 89.1492 57.8786 3
11 -2 -3 83.8468 61.6571 3
2 11 -5 12.1051 54.9579 3
-2 11 -5 17.7103 53.0906 3
11 2 -5 17.8774 59.1773 3
11 -2 -5 8.61748 55.5693 3
11 -2 -5 19.5402 65.5998 4
11 2 -7 142.931 83.4483 4
2 11 -7 72.8083 52.4279 3
11 -2 -7 86.8673 77.5857 4
11 2 -7 119.188 54.4367 3
11 -2 -9 72.2081 85.0366 4
11 2 -9 124.261 84.4457 4
-2 11 -11 236.376 67.8691 5
-11 -2 -11 275.048 62.3688 7
-11 -2 -11 218.962 71.6011 9
-11 2 -11 226.203 71.1782 9
-11 -2 -11 270.467 64.2399 5
11 -2 -11 296.475 81.7961 4
11 2 -11 257.016 80.87 4
-11 2 -11 251.453 66.8229 5
-11 2 -13 1032.04 80.1028 9
-11 -2 -13 1077.9 85.4933 9
-2 11 -13 923.6 75.8796 5
-11 -2 -13 982.668 78.1281 5
-11 2 -13 988.263 82.2682 5
-2 11 -15 19.1302 40.9823 5
-11 2 -15 -12.5069 48.656 5
-11 -2 -15 10.5037 47.1869 5
11 3 0 -4.77608 51.7628 3
3 11 0 4.6572 53.8732 3
11 3 2 8120.75 322.821 3
11 3 -2 7527.29 325.567 3
3 11 -2 7930.66 326.379 3
11 -3 -2 8223.34 323.125 4
3 11 2 7865.99 322.641 3
11 3 -4 1638.93 92.5755 3
11 -3 -4 1743.09 89.2621 4
11 3 -6 4756.98 214.903 3
3 11 -6 5191.5 214.731 3
11 -3 -6 4925.18 219.638 4
-3 11 -6 5170.16 213.005 3
11 3 -8 490.657 83.6063 4
11 3 -8 495.528 59.0725 3
11 -3 -8 517.93 85.6012 4
-11 3 -10 1211.37 82.5895 9
-3 11 -10 1254.24 86.5541 5
-11 -3 -10 1280.39 81.5355 7
-11 -3 -10 1091.99 79.5848 5
11 -3 -10 1279.39 104.245 4
11 3 -10 1198.82 99.7625 4
-11 3 -10 1069.14 83.486 5
-11 -3 -10 1309.11 84.9792 9
-11 -3 -12 -8.90565 73.1788 9
-3 11 -12 55.2878 66.2292 5
-11 -3 -12 41.6628 62.8362 5
-11 3 -12 51.6636 69.6713 5
-11 3 -12 36.3166 65.8754 9
-11 3 -14 364.768 63.0294 5
-11 -3 -14 307.973 67.4001 9
-3 11 -14 325.159 60.002 5
-11 -3 -14 351.997 60.0809 5
-11 3 -14 410.805 56.5317 9
4 11 -1 3939.71 161.811 3
4 11 1 3952.08 159.264 3
11 4 1 3559.79 157.739 3
11 4 -1 3315.88 161.661 3
11 4 -3 7467.49 308.047 3
11 -4 -3 7826.54 305.351 4
4 11 -3 7009.93 307.394 3
11 4 -5 7272.46 300.27 3
11 -4 -5 7794.56 301.436 4
4 11 -7 3905.92 182.941 3
11 4 -7 4382.39 185.32 3
11 -4 -7 4509.79 194.316 4
-4 11 -9 2572.71 136.212 5
-11 -4 -9 2810.49 132.726 9
-11 4 -9 2942.62 132.378 9
11 4 -9 2837.45 152.992 4
-11 -4 -9 2850.9 133.005 7
11 -4 -9 2896.22 151.721 4
-11 -4 -11 725.742 72.6575 7
-4 11 -11 767.301 78.2243 5
-11 -4 -11 688.222 71.1541 5
-11 -4 -11 623.247 78.272 9
-11 4 -11 719.942 73.9136 9
-11 4 -11 668.026 74.9837 5
-11 4 -13 614.336 67.918 9
-4 11 -13 793.348 73.3463 5
-11 -4 -13 677.155 80.3929 9
-11 -4 -13 629.075 68.2909 5
-11 4 -13 616.1 75.2951 5
-4 11 -15 493.32 49.9788 5
-11 4 -15 623.361 54.9991 5
11 5 0 3.10949 51.0145 3
5 11 0 6.01609 51.6585 3
11 5 -2 1940.62 99.1015 3
5 11 -2 1525.46 96.0137 3
5 11 2 1570.63 84.7494 3
11 5 2 1955.12 84.3065 3
11 5 -4 1338.55 91.3101 3
5 11 -4 1481.24 90.7964 3
11 -5 -4 1478.79 85.2337 4
-5 11 -6 135.612 51.5438 3
5 11 -6 152.56 57.0818 3
11 5 -6 317.979 61.4415 3
11 -5 -6 263.882 68.9513 4
5 11 -8 538.961 60.8336 3
11 5 -8 530.196 64.7217 3
11 -5 -8 607.412 84.5888 4
-11 5 -10 581.388 67.1567 9
-11 -5 -10 572.843 72.2049 9
-5 11 -10 554.789 78.4652 5
11 5 -10 598.891 89.017 4
11 -5 -10 584.956 89.6946 4
-11 5 -10 594.122 74.0442 5
-11 -5 -10 595.379 70.0517 7
-11 5 -12 83.6559 70.3011 5
-11 -5 -12 71.8196 62.8302 5
-11 -5 -12 64.9653 73.8953 9
-11 5 -12 105.383 63.2407 9
-5 11 -12 105.367 72.8708 5
-5 11 -14 398.902 60.0336 5
-11 5 -14 396.92 63.9191 5
-11 -5 -14 390.933 58.0858 5
-11 5 -14 428.542 53.1848 9
11 6 1 77.3123 48.7406 3
11 6 -1 87.1046 57.2164 3
6 11 1 76.0224 50.085 3
6 11 -1 124.243 60.4667 3
11 6 -3 96.5997 60.8915 3
6 11 -3 269.189 62.1238 3
11 6 -5 314.27 67.3416 3
6 11 -5 246.342 60.404 3
11 -6 -5 336.244 61.813 4
11 6 -7 151.107 58.7543 3
6 11 -7 116.944 58.2817 3
11 -6 -7 174.492 75.4183 4
-11 6 -9 187.214 57.6794 9
-11 6 -9 167.74 63.9491 5
11 6 -9 180.528 85.416 4
-11 -6 -9 151.317 61.4282 7
-6 11 -9 330.186 68.57 5
-11 -6 -9 177.872 62.1235 9
11 -6 -9 145.726 81.1719 4
-11 -6 -11 11.8232 70.653 9
-6 11 -11 14.9042 72.1883 5
-11 6 -11 13.2863 70.3846 5
-11 -6 -11 -32.094 59.4898 5
-11 6 -11 28.7332 60.7164 9
-11 -6 -11 12.4978 67.5931 7
-11 -6 -13 1.42427 71.4934 9
-11 -6 -13 8.73381 55.4621 5
-11 6 -13 -22.744 54.976 9
-6 11 -13 11.2486 68.2699 5
-11 6 -13 -37.8888 70.4007 5
-11 6 -15 20.9626 44.9597 5
-6 11 -15 -2.07555 42.7545 5
11 7 0 -3.34824 51.7404 3
7 11 0 32.0136 52.7352 3
7 11 2 6816.5 229.202 3
7 11 -2 7000.96 236.743 3
11 7 -4 1.54757 66.8558 3
7 11 -4 15.6735 64.6241 3
11 -7 -4 -21.2161 52.042 4
11 7 -6 955.922 77.8306 3
11 -7 -6 975.074 80.4883 4
7 11 -8 -24.7106 55.9037 3
11 7 -8 56.9034 58.3625 3
11 -7 -8 59.7762 73.5436 4
-11 7 -10 729.638 73.7985 9
-11 7 -10 788.059 78.5737 5
-11 -7 -10 783.917 78.4889 9
-11 -7 -10 797.918 77.7075 7
11 -7 -10 825.982 90.0896 4
11 7 -10 813.204 92.6121 4
-11 7 -12 37.7128 58.6628 9
-7 11 -12 105.934 75.892 5
-11 -7 -12 98.0983 73.3065 9
-11 -7 -12 21.4565 60.6776 5
-11 7 -12 97.4483 72.2238 5
-11 7 -14 619.769 68.5592 5
-7 11 -14 981.353 69.8715 5
11 8 1 1598.32 79.6739 3
11 8 -1 1478.83 85.5257 3
8 11 -1 1322.14 86.2702 3
8 11 1 1434.35 80.4405 3
11 8 -3 3112.57 146.527 3
8 11 -3 3196.81 149.003 3
8 11 -5 847.484 77.1956 3
11 -8 -5 773.326 69.9694 4
11 8 -5 711.677 77.3985 3
11 8 -7 50.1178 62.6363 3
8 11 -7 95.7684 58.7184 3
11 -8 -7 17.9841 70.6449 4
-11 -8 -9 1471.45 90.8752 7
-8 11 -9 1422.93 96.3284 5
-8 -11 -9 1404.94 91.2669 7
-8 -11 -9 1382.28 87.8342 9
-11 8 -9 1378.19 84.7378 9
11 -8 -9 1276.83 102.732 4
-11 -8 -9 1360.59 87.1816 9
11 8 -9 1301.63 103.868 4
-11 8 -9 1371.21 93.3594 5
-11 8 -11 108.389 56.8749 9
-11 8 -11 145.288 73.265 5
-11 -8 -11 128.636 69.6122 9
-8 11 -11 77.2976 77.318 5
-11 8 -13 303.022 69.0306 5
-8 11 -13 212.924 71.2466 5
-11 8 -15 342.323 43.6159 5
-8 11 -15 274.344 44.6235 5
11 9 0 22.6522 54.9664 3
9 11 0 0.35472 53.8028 3
11 9 -2 461.24 71.0542 3
9 11 -2 620.593 72.0665 3
11 9 -4 352.853 68.4692 3
9 11 -4 293.32 73.2049 3
11 9 -6 4086.74 186.939 3
9 11 -6 4228.91 185.9 3
11 -9 -6 4149.26 186.803 4
9 11 -8 301.558 62.1638 3
-9 -11 -8 313.448 57.4014 9
-9 -11 -8 249.767 61.4021 7
-11 9 -8 278.825 66.9054 5
-11 -9 -8 345.441 58.2025 9
11 9 -8 319.402 64.4907 3
-11 -9 -8 279.653 64.2317 7
-11 9 -10 97.1857 57.0135 9
-11 9 -10 107.082 72.1694 5
-11 -9 -10 111.664 71.1941 7
-9 11 -10 199.73 77.9916 5
-11 -9 -10 144.768 65.9395 9
-9 11 -12 11.4821 74.1213 5
-11 9 -12 9.11297 71.1044 5
-9 11 -14 123.644 54.3942 5
-11 9 -14 95.6995 54.6073 5
11 10 -1 444.954 61.1143 3
10 11 -1 437.35 65.5971 3
10 11 1 479.011 55.0646 3
11 10 1 437.006 52.0631 3
11 10 -3 2155.31 122.187 3
10 11 -3 2716.43 125.414 3
11 10 -5 2185.8 115.678 3
10 11 -5 2047.59 116.202 3
10 11 -7 943.872 79.0468 3
11 10 -7 1007.92 81.8255 3
-11 10 -9 718.961 86.3951 5
-11 10 -9 759.374 69.118 9
-11 -10 -9 820.71 79.8769 7
-11 -10 -9 738.697 72.9497 9
-10 -11 -9 924.432 75.2324 9
-10 11 -9 928.815 86.6237 5
-10 -11 -9 901.244 78.0335 7
-11 10 -11 216.832 76.6971 5
-10 11 -11 177.419 78.465 5
-10 11 -13 60.3966 65.1672 5
-11 10 -13 53.5621 63.8782 5
11 11 0 2.8143 55.3334 3
11 11 -2 4266.15 188.726 3
11 11 -4 -7.3965 66.3848 3
11 11 -6 2690.65 134.642 3
-11 -11 -8 -0.99364 62.693 7
-11 -11 -8 61.433 53.2551 9
11 11 -8 -7.38573 62.362 3
-11 11 -10 1278.46 97.1726 5
-11 11 -12 -17.559 69.2859 5
-11 11 -14 982.033 63.5148 5
12 0 0 15337.3 616.085 3
12 0 -2 10494.5 409.469 3
0 12 -2 9623.82 407.954 3
0 12 -4 472.564 63.5815 3
12 0 -4 248.761 65.6433 3
12 0 -6 12.1391 76.66 4
12 0 -6 3.11428 59.3256 3
0 12 -6 -17.9355 53.8707 3
12 0 -8 4775.87 219.763 4
-12 0 -10 3000.76 135.771 7
0 12 -10 2922.54 138.23 5
-12 0 -10 2743.43 137.981 5
12 0 -10 3090.82 154.91 4
-12 0 -10 3115.54 141.828 9
-12 0 -12 126.053 72.5432 9
-12 0 -12 117.068 63.0682 5
0 12 -12 202.728 56.6285 5
-12 0 -14 1364.31 83.4679 5
-12 0 -14 1536.77 86.844 9
12 1 -1 3310.52 152.375 3
12 1 1 3380.97 147.799 3
1 12 -1 3507.02 150.86 3
12 -1 -1 3205.79 151.127 3
12 1 -3 5905.16 281.537 3
12 -1 -3 6006.33 282.036 3
1 12 -3 7090.75 281.828 3
1 12 3 7330.49 276.999 3
-1 12 -3 7256.81 282.997 3
12 -1 -5 3537.61 169.661 3
1 12 -5 4267.65 170.892 3
12 1 -5 3689.54 170.601 3
-1 12 -5 3823.24 168.59 3
12 -1 -5 3722.96 171.509 4
12 -1 -7 2351.69 134.283 4
12 1 -7 2221.58 120.957 3
1 12 -7 2725.4 120.172 3
-1 12 -7 2591.62 117.708 3
12 1 -7 2313.28 134.581 4
12 -1 -9 2213.25 132.693 4
12 1 -9 2187.41 134.706 4
-12 -1 -9 2210.84 111.784 7
-12 1 -9 2137.37 115.43 9
-12 -1 -9 2228.43 114.318 9
-12 -1 -11 1134.16 87.8458 9
-1 12 -11 1232.44 84.5212 5
-12 1 -11 1087.15 85.1787 5
-12 1 -11 1142.18 86.1864 9
-12 -1 -11 1143.01 78.7762 7
-12 -1 -11 1168.65 81.0746 5
-12 1 -13 480.254 68.6486 5
-12 -1 -13 456.436 66.0681 5
-1 12 -13 427.398 63.9616 5
-12 1 -13 475.698 71.061 9
-12 -1 -13 534.28 74.3009 9
-12 1 -15 811.958 57.2165 5
-12 -1 -15 815.896 56.5585 5
2 12 0 5402.22 246.539 3
12 2 0 6451.92 246.92 3
2 12 -2 268.344 60.6024 3
12 2 -2 260.169 62.2139 3
2 12 2 242.056 45.6502 3
12 2 2 314.45 45.1002 3
12 2 -4 7883.35 317.022 3
-2 12 -4 7300.56 315.518 3
2 12 -4 7108.08 315.326 3
12 -2 -4 8338.05 316.389 4
12 2 -6 18.7561 59.6829 3
-2 12 -6 47.7305 55.4656 3
2 12 -6 63.3938 57.9215 3
12 -2 -6 46.5552 71.6711 4
12 -2 -8 71.0751 81.4444 4
12 2 -8 128.209 82.2922 4
-12 -2 -10 92.2081 59.4751 5
-12 2 -10 143.1 64.1404 9
-12 -2 -10 117.242 66.3407 9
12 -2 -10 56.247 79.7635 4
-2 12 -10 106.608 67.8926 5
-12 2 -10 96.6491 60.6926 5
-12 -2 -10 109.102 60.9107 7
12 2 -10 104.633 79.5758 4
-12 -2 -12 4927.73 209.294 5
-12 2 -12 4870.12 210.525 5
-2 12 -12 4519.52 208.455 5
-12 -2 -12 5082 213.188 9
-12 2 -12 4828.88 211.051 9
-12 2 -14 60.3774 55.462 9
-12 2 -14 46.5299 55.1688 5
-12 -2 -14 40.1416 52.0437 5
-12 -2 -14 73.511 60.42 9
-2 12 -14 39.5239 50.1728 5
12 3 -1 6244.29 264.157 3
12 3 1 6361.46 261.393 3
3 12 -1 6308.65 265.283 3
3 12 1 6434.67 262.108 3
12 3 -3 1573.48 93.2318 3
3 12 -3 1550.83 94.7182 3
12 -3 -3 1676.71 87.6202 4
12 3 -5 2478.04 122.497 3
3 12 -5 2398.33 123.183 3
12 -3 -5 2685.98 125.969 4
-3 12 -5 2418.12 119.256 3
3 12 -7 1022.83 74.4268 3
12 3 -7 1130.78 77.3908 3
12 -3 -7 1127.11 93.9377 4
-12 3 -9 833.046 71.3801 9
-3 12 -9 906.169 76.8822 5
12 -3 -9 854.474 93.0669 4
12 3 -9 814.649 93.2371 4
-12 3 -9 788.415 68.9582 5
-12 -3 -9 817.236 70.3836 7
-12 -3 -9 835.208 73.0562 9
-3 12 -11 825.574 78.3211 5
-12 3 -11 736.652 78.2001 5
-12 -3 -11 784.691 80.8357 9
-12 -3 -11 878.449 73.5958 5
-12 3 -11 799.343 80.0229 9
-12 -3 -11 801.981 74.2428 7
-12 -3 -13 624.698 78.9716 9
-3 12 -13 633.076 68.1036 5
-12 -3 -13 634.312 63.3777 5
-12 3 -13 589.716 69.9101 5
-12 3 -13 656.361 70.3044 9
-3 12 -15 232.01 40.1476 5
-12 3 -15 255.118 45.1467 5
12 4 0 66.686 52.5794 3
4 12 0 36.5905 55.3894 3
12 4 2 1091.77 60.7673 3
12 4 -2 1117.53 78.3218 3
4 12 -2 915.783 75.7299 3
4 12 2 892.945 60.692 3
4 12 -4 14569.1 601.247 3
12 -4 -4 15529.8 599.918 4
12 4 -4 14506.3 600.862 3
-4 12 -6 59.1366 51.7516 3
12 4 -6 14.2841 60.9575 3
12 -4 -6 -29.1538 68.5504 4
4 12 -6 47.4397 59.7341 3
12 -4 -8 334.161 81.3243 4
4 12 -8 351.668 58.6351 3
12 4 -8 335.445 59.3427 3
12 4 -8 376.701 87.5709 4
-12 -4 -10 136.471 66.6301 9
-4 12 -10 71.5296 70.8522 5
-12 -4 -10 121.583 65.0531 7
-12 4 -10 124.742 64.4006 9
-12 4 -10 107.059 62.6589 5
12 -4 -10 107.502 85.396 4
12 4 -10 129.377 81.9248 4
-12 -4 -12 1667.36 103.287 9
-12 4 -12 1554.4 99.3553 5
-12 -4 -12 1624.5 92.8185 5
-4 12 -12 1641.03 100.539 5
-12 4 -12 1659.14 96.5833 9
-12 4 -14 232.11 51.1456 9
-12 -4 -14 255.328 51.1901 5
-12 4 -14 205.372 58.4522 5
-4 12 -14 175.537 55.0204 5
12 5 -1 -0.44549 57.0924 3
12 5 1 9.78729 46.6706 3
5 12 -1 31.8683 60.0484 3
5 12 1 11.7698 50.0255 3
5 12 -3 3693.9 156.456 3
12 5 -3 3117.41 156.934 3
5 12 -5 82.8655 64.3483 3
12 5 -5 132.461 64.7515 3
12 -5 -5 225.247 60.6217 4
5 12 -7 -13.3681 56.8474 3
12 5 -7 15.5471 60.3372 3
12 -5 -7 15.6417 71.9615 4
-5 12 -9 1722.02 101.815 5
-12 5 -9 1589.22 94.0629 9
12 -5 -9 1763.42 114.131 4
-12 5 -9 1636.74 93.9304 5
12 5 -9 1604.8 113.239 4
-12 -5 -9 1529.42 92.6225 9
-12 -5 -9 1622.93 95.3502 7
-12 5 -11 24.2754 64.6944 9
-12 -5 -11 32.732 67.0058 7
-5 12 -11 54.1995 71.8722 5
-12 -5 -11 -1.64226 70.4901 9
-12 5 -11 7.74517 68.8362 5
-12 -5 -13 17.7268 70.9549 9
-12 5 -13 13.0731 56.6564 9
-12 -5 -13 -6.11665 55.4379 5
-12 5 -13 34.8913 64.0942 5
-5 12 -13 -6.82679 65.4372 5
-5 12 -15 575.855 46.1535 5
-12 5 -15 455.648 48.2601 5
12 6 0 9394.11 350.405 3
6 12 0 7787.22 349.41 3
12 6 -2 0.15729 64.9781 3
12 6 2 34.5914 41.7424 3
6 12 2 46.586 43.2857 3
6 12 -2 39.0287 66.2566 3
12 6 -4 6614.06 288.866 3
6 12 -4 6921.32 287.811 3
12 -6 -4 7018.32 285.039 4
6 12 -6 0.04036 62.652 3
-6 12 -6 6.44553 49.502 3
12 -6 -6 2.8624 66.0416 4
12 6 -6 -2.00752 62.3111 3
12 6 -8 120.619 60.1979 3
6 12 -8 118.778 56.9241 3
12 -6 -8 142.278 77.4046 4
-12 -6 -10 122.982 66.2128 9
-12 6 -10 152.479 63.9669 9
-12 6 -10 108.301 66.3034 5
-12 -6 -10 209.082 70.3847 7
-6 12 -10 185.282 75.8246 5
12 -6 -10 178.224 78.5789 4
12 6 -10 149.173 79.2732 4
-12 -6 -12 20.1102 71.5828 9
-12 6 -12 58.1909 67.6792 5
-6 12 -12 74.0598 71.2 5
-12 6 -12 18.5529 62.3514 9
-12 6 -14 31.603 44.0464 9
-6 12 -14 -13.4292 54.2756 5
-12 6 -14 27.8592 53.3161 5
12 7 1 1559.35 82.4636 3
12 7 -1 1647.89 90.2658 3
7 12 1 1414.65 81.8357 3
7 12 -1 1320.38 87.1255 3
12 7 -3 360.292 67.1656 3
7 12 -3 207.534 66.5517 3
12 7 -5 -3.40401 67.3517 3
7 12 -5 -34.5781 65.0123 3
12 -7 -5 -19.2143 61.0862 4
12 7 -7 169.501 61.5249 3
7 12 -7 288.208 63.9162 3
12 -7 -7 299.533 71.4609 4
-12 -7 -9 356.489 64.6726 9
-12 7 -9 380.226 63.4806 9
-12 -7 -9 387.334 69.9425 7
-12 7 -9 408.933 66.6817 5
-7 12 -9 279.299 74.9227 5
12 -7 -9 366.057 80.687 4
12 7 -9 314.127 81.7671 4
-12 -7 -11 313.452 72.9835 9
-7 12 -11 161.612 76.5085 5
-12 -7 -11 309.127 73.2735 7
-12 7 -11 274.032 71.8402 5
-12 7 -11 288.289 62.8836 9
-12 7 -13 351.746 67.4873 5
-7 12 -13 370.828 69.2894 5
-12 7 -13 441.587 52.5313 9
-7 12 -15 27.3156 36.8048 5
-12 7 -15 3.72828 37.1011 5
12 8 0 1259.07 82.4421 3
8 12 0 1532.88 81.997 3
12 8 -2 1015.64 80.9528 3
8 12 -2 901.807 76.7881 3
8 12 2 996.031 62.2702 3
8 12 -4 537.112 70.2072 3
12 8 -4 556.072 72.2469 3
12 8 -6 25.9799 67.61 3
8 12 -6 2.48164 64.9534 3
12 -8 -6 37.8856 63.3027 4
12 -8 -8 1346.98 99.4275 4
8 12 -8 1548.99 90.6864 3
-12 8 -8 1373.91 90.5346 5
-8 -12 -8 1378.8 88.1142 7
12 8 -8 1392.63 90.1595 3
-12 -8 -8 1428.36 88.5299 7
-8 -12 -8 1591.62 88.5056 8
-12 -8 -8 1447.71 84.9314 9
-12 8 -10 537.023 65.4523 9
-12 -8 -10 461.418 70.5958 9
-12 8 -10 468.98 73.1357 5
-12 -8 -10 423.529 74.5785 7
-8 12 -10 403.242 80.6227 5
-12 -8 -12 478.938 72.4215 9
-12 8 -12 473.697 59.3342 9
-8 12 -12 436.529 79.1244 5
-12 8 -12 393.673 73.208 5
-8 12 -14 102.453 52.0503 5
-12 8 -14 78.7345 51.4667 5
12 9 1 167.551 52.6801 3
12 9 -1 153.428 60.3875 3
9 12 -1 58.979 60.4407 3
9 12 1 49.8518 50.6795 3
9 12 -3 8439.88 344.932 3
12 9 -3 8196.05 344.598 3
12 9 -5 959.368 80.7621 3
9 12 -5 617.201 76.7582 3
12 9 -7 837.35 76.5352 3
9 12 -7 569.689 73.6533 3
-12 9 -9 2562.56 124.366 9
-12 -9 -9 2527.95 128.482 7
-12 9 -9 2623.19 130.637 5
-9 12 -9 2372.67 133.805 5
-12 -9 -9 2531.27 123.945 9
-12 -9 -11 149.741 67.3711 9
-12 9 -11 79.5237 56.1109 9
-12 9 -11 119.495 74.0757 5
-9 12 -11 53.4817 76.7203 5
-9 12 -13 83.1675 62.918 5
-12 9 -13 73.1964 59.9029 5
10 12 0 1123.68 77.9793 3
12 10 0 1202.08 76.2729 3
12 10 -2 2169.44 120.256 3
10 12 -2 2690.9 124.226 3
12 10 -4 1131.72 86.8926 3
10 12 -4 1357.42 91.2894 3
12 10 -6 -2.50982 69.8224 3
10 12 -6 12.7556 67.2646 3
12 10 -8 1035.71 79.6572 3
10 12 -8 989.969 81.1573 3
-10 -12 -8 889.623 78.4096 7
-12 -10 -8 1152.36 80.2367 7
-12 -10 -8 1120.28 73.6828 9
-12 10 -8 1155.06 85.5915 5
-12 10 -10 1273.04 83.2294 9
-12 -10 -10 1259.13 88.3998 9
-12 10 -10 1297.11 93.7551 5
-12 -10 -10 1301.95 95.799 7
-10 12 -10 1438.65 99.2458 5
-12 10 -12 407.382 70.8442 5
-10 12 -12 436.147 76.3788 5
-10 12 -14 224.067 47.9269 5
-12 10 -14 215.651 46.4657 5
11 12 1 102.703 53.2048 3
12 11 1 20.3353 50.1129 3
12 11 -1 44.5241 58.7989 3
11 12 -1 106.926 62.9743 3
12 11 -3 106.059 71.9081 3
11 12 -3 157.331 68.279 3
12 11 -5 2046.53 121.592 3
11 12 -5 2499.9 123.47 3
-11 -12 -7 2105.39 101.796 8
12 11 -7 2030.16 113.526 3
11 12 -7 2100.27 111.944 3
-12 -11 -7 1803.77 105.152 7
-11 -12 -7 2005.51 105.101 7
-12 -11 -9 -36.2516 57.834 9
-11 -12 -9 34.7379 66.7313 7
-12 11 -9 7.22509 58.9645 9
-12 -11 -9 -22.6402 68.1053 7
-11 12 -9 -12.9329 77.2355 5
-12 11 -9 27.5671 72.7794 5
-12 11 -11 65.2163 70.7511 5
-11 12 -11 43.0334 75.6273 5
-12 11 -13 36.7521 55.8335 5
-11 12 -13 4.71572 56.4573 5
12 12 0 3220.48 147.192 3
12 12 -2 16.8713 65.9272 3
12 12 -4 1045.11 84.2668 3
-12 -12 -6 1.85642 50.5056 8
12 12 -6 50.0815 69.7975 3
-12 -12 -6 6.48016 55.5296 7
12 12 -8 4733.99 202.96 3
-12 -12 -8 4440.64 200.43 7
-12 12 -10 -10.5852 72.7531 5
-12 12 -12 -18.1188 63.3978 5
-12 12 -14 23.6212 37.705 5
13 0 -1 -11.0072 62.7998 3
0 13 -3 -1.8886 62.7977 3
13 0 -3 17.9757 63.6669 3
0 13 -5 -1.92606 61.9259 3
13 0 -5 21.9193 65.1755 3
0 13 -7 -37.283 54.3671 3
13 0 -7 5.66545 57.5269 3
13 0 -7 -19.2355 76.843 4
-13 0 -9 -3.5308 52.449 7
-13 0 -9 -12.6923 62.002 9
13 0 -9 17.9305 85.2049 4
-13 0 -11 -31.9601 58.5093 5
-13 0 -11 -36.37 57.9286 7
-13 0 -11 -3.67674 70.1999 9
-13 0 -13 27.5047 56.7281 5
-13 0 -13 -13.252 67.6801 9
-13 0 -15 -9.07867 36.2272 5
1 13 0 15.3534 58.7583 3
13 1 0 10.6153 54.9392 3
13 1 -2 852.221 78.8555 3
13 -1 -2 781.925 75.5793 3
1 13 -2 936.805 75.57 3
1 13 2 1040.51 64.9811 3
13 1 -4 2717.79 135.124 3
13 -1 -4 2654.82 133.62 3
1 13 -4 2825.29 133.737 3
-1 13 -4 2674.47 132.745 3
-1 13 -6 9.53391 56.1003 3
1 13 -6 18.7943 60.5738 3
13 1 -6 -2.96947 63.4522 3
13 -1 -6 11.8189 72.4481 4
13 -1 -8 941.376 94.2973 4
13 1 -8 1097.35 97.5858 4
-13 -1 -10 0.25592 66.3648 9
-13 1 -10 3.5627 65.8928 9
-1 13 -10 15.4341 61.6263 5
-13 -1 -10 -16.6044 60.9515 7
-13 1 -10 4.44882 60.0405 5
13 -1 -10 80.5984 80.5926 4
13 1 -10 -28.762 79.0798 4
-13 1 -12 14.809 71.1646 9
-13 -1 -12 37.307 57.6072 5
-1 13 -12 45.6475 56.3096 5
-13 1 -12 37.2301 60.3098 5
-13 -1 -12 2.96979 71.883 9
-13 -1 -12 2.95301 53.829 7
-13 -1 -14 78.5098 56.2007 9
-13 1 -14 73.2251 55.4874 9
-13 1 -14 42.935 47.7819 5
-13 -1 -14 92.596 45.7569 5
13 2 -1 2880.15 123.104 3
13 2 1 2776.95 118.477 3
2 13 -1 2166.19 121.236 3
2 13 1 2260.9 116.706 3
13 -2 -3 4422.29 182.897 4
2 13 -3 4101.42 188.748 3
13 2 -3 4203.31 189.189 3
13 2 -5 7441.21 307.491 3
2 13 -5 7154.05 307.032 3
13 -2 -5 8024.3 308.498 4
-2 13 -5 6937.01 306.174 3
13 2 -7 5141.4 222.411 3
2 13 -7 5079.72 219.886 3
-2 13 -7 5049.79 219.025 3
13 -2 -7 5376.87 229.199 4
13 2 -7 5147.71 229.657 4
-13 2 -9 2202.74 111.944 9
-2 13 -9 2075.45 113.459 5
13 -2 -9 2259.28 127.914 4
-13 2 -9 1925.59 105.973 5
13 2 -9 2331.56 131.31 4
-13 -2 -9 2191.59 109.235 7
-13 -2 -9 2136.43 111.779 9
-13 -2 -11 334.996 75.276 9
-2 13 -11 287.578 65.7492 5
-13 2 -11 374.006 72.2057 9
-13 -2 -11 346.074 64.2851 7
-13 2 -11 315.735 65.8024 5
-13 -2 -13 370.176 70.5784 9
-13 2 -13 352.285 60.5795 5
-2 13 -13 235.877 57.0669 5
-13 -2 -13 326.071 54.5359 5
-13 2 -13 392.275 66.3804 9
-13 2 -15 429.154 42.4854 5
13 3 0 -24.8791 54.9334 3
3 13 0 -12.8045 55.7834 3
3 13 -2 15497.9 635.265 3
3 13 2 15574.8 631.805 3
13 3 2 16256.4 631.767 3
13 3 -2 15577.2 634.915 3
13 3 -4 98.0919 68.7391 3
13 -3 -4 67.4162 57.1067 4
3 13 -4 36.2885 63.5763 3
13 3 -6 11731.8 489.177 3
3 13 -6 11835.5 488.378 3
13 -3 -6 12646.5 491.097 4
-3 13 -6 11894.7 487.196 3
13 3 -8 -0.3059 85.9931 4
13 -3 -8 1.20666 80.0234 4
13 3 -8 69.8433 58.0394 3
-13 -3 -10 3346.83 154.153 7
-13 -3 -10 3370.45 155.833 9
13 -3 -10 3633.89 167.047 4
-3 13 -10 3009.89 156.821 5
-13 3 -10 3136.92 152.282 5
13 3 -10 3532.35 167.828 4
-13 3 -10 3467.48 155.109 9
-13 -3 -12 50.1553 75.2996 9
-13 3 -12 -33.047 67.9661 9
-3 13 -12 1.44887 64.4817 5
-13 3 -12 -27.0644 61.7613 5
-13 -3 -12 65.4569 55.4015 5
-3 13 -14 1323.08 74.9814 5
-13 3 -14 1384.26 77.5231 9
-13 3 -14 1426.02 76.9358 5
-13 -3 -14 1271.14 74.9985 5
-13 -3 -14 1503.17 83.2512 9
4 13 -1 5001.99 204.975 3
4 13 1 4975.13 201.69 3
13 4 1 4652.58 200.688 3
13 4 -1 4387.7 204.258 3
13 4 -3 8.582 65.4957 3
4 13 -3 44.6483 63.4543 3
13 4 -5 417.24 67.8549 3
-4 13 -5 344.539 63.2521 3
4 13 -5 386.274 69.7609 3
13 -4 -5 462.448 65.776 4
13 4 -7 53.7693 61.9375 3
4 13 -7 36.3797 55.5132 3
13 -4 -7 55.0457 73.7223 4
-13 -4 -9 34.1538 61.4296 9
-13 4 -9 1.08376 62.8695 9
-13 4 -9 12.4192 56.4671 5
-13 -4 -9 -7.36269 61.4422 7
-4 13 -9 3.85626 69.2824 5
13 -4 -9 36.4584 76.7847 4
13 4 -9 24.995 84.6853 4
-13 4 -11 351.372 71.3614 9
-13 4 -11 368.686 67.0901 5
-13 -4 -11 408.006 76.0046 9
-13 -4 -11 489.784 69.4348 7
-4 13 -11 416.757 73.7165 5
-13 -4 -13 434.342 72.0524 9
-4 13 -13 521.116 63.079 5
-13 4 -13 393.224 63.43 5
-13 -4 -13 383.079 52.9347 5
-13 4 -13 425.373 63.8516 9
-13 4 -15 19.3625 36.3011 5
13 5 0 14.6591 54.7229 3
5 13 0 -1.78268 56.6514 3
5 13 -2 2914.35 150.361 3
5 13 2 3004.11 141.756 3
13 5 -2 3320.9 149.011 3
13 5 -4 288.482 69.3938 3
5 13 -4 295.144 67.7604 3
13 5 -6 91.9292 64.6485 3
-5 13 -6 34.557 53.1116 3
5 13 -6 72.9576 60.4304 3
13 -5 -6 131.283 65.1113 4
-13 -5 -8 218.46 56.78 9
-5 -13 -8 153.592 56.9935 8
-13 5 -8 227.028 60.5925 9
13 5 -8 234.674 62.0073 3
5 13 -8 123.859 61.812 3
-13 -5 -8 238.964 58.4632 7
13 -5 -8 229.854 79.3619 4
13 5 -8 204.288 81.5443 4
-13 5 -10 506.729 71.1044 9
-13 -5 -10 552.583 73.1754 9
-13 -5 -10 567.012 73.6005 7
-5 13 -10 422.846 80.3217 5
-13 5 -10 524.679 70.7171 5
-13 -5 -12 57.8188 72.1914 9
-13 5 -12 13.5467 62.1555 9
-5 13 -12 42.7726 69.4893 5
-13 5 -12 43.4583 64.9392 5
-13 5 -14 460.962 53.6535 5
-5 13 -14 350.125 53.8036 5
-13 5 -14 462.863 51.1871 9
13 6 1 280.107 54.1157 3
13 6 -1 287.75 61.8216 3
6 13 1 333.899 54.6485 3
6 13 -1 386.668 65.1679 3
6 13 -3 174.71 66.3856 3
13 6 -3 61.5379 65.606 3
6 13 -5 25.9534 62.8125 3
13 6 -5 -18.1743 68.1172 3
13 -6 -5 41.2558 57.0715 4
6 13 -7 24.1287 64.1688 3
13 6 -7 -10.1633 61.4246 3
13 -6 -7 4.30902 70.5706 4
-13 6 -9 22.4971 62.5404 9
13 6 -9 -0.0679 80.8152 4
-13 6 -9 22.0969 61.5557 5
-13 -6 -9 2.19885 65.326 7
13 -6 -9 -7.61056 77.7427 4
-13 -6 -9 -0.45738 60.4301 9
-13 -6 -11 102.815 71.2152 9
-13 6 -11 66.5454 65.5832 9
-13 6 -11 90.2332 66.2229 5
-13 -6 -11 89.569 68.4896 7
-6 13 -11 121.885 74.5595 5
-13 -6 -13 197.046 64.5892 9
-13 6 -13 146.549 59.0771 5
-13 6 -13 179.011 52.1344 9
-6 13 -13 175.523 62.7188 5
-13 6 -15 -7.85231 32.7611 5
7 13 0 0.74612 53.0051 3
13 7 0 -6.52789 56.526 3
7 13 2 81.8069 45.1313 3
7 13 -2 73.8752 64.51 3
13 7 -4 1302.85 91.9908 3
7 13 -4 1292.49 89.0334 3
7 13 -6 3262.83 174.401 3
13 -7 -6 4730.62 175.973 4
13 7 -6 4287.68 176.743 3
-7 13 -6 3315.04 170.102 3
-7 -13 -8 1405.94 81.4802 8
7 13 -8 1230.58 83.5435 3
-13 -7 -8 1079.62 83.5907 7
13 -7 -8 1253.08 95.4524 4
-13 7 -8 1130.94 82.6219 5
-13 -7 -8 1192.49 78.6742 9
13 7 -8 1209.61 83.6906 3
-13 -7 -10 61.1006 72.9754 7
-13 7 -10 -18.2199 66.824 5
-7 13 -10 1.42108 77.7973 5
-13 7 -10 6.20246 63.8128 9
-13 -7 -10 -1.8156 65.7688 9
-13 -7 -12 35.2557 69.0954 9
-13 7 -12 4.84403 64.0418 5
-7 13 -12 37.8979 72.5377 5
-13 7 -12 -2.01111 57.0105 9
-13 7 -14 5.96584 37.3266 9
-13 7 -14 1.83491 47.781 5
-7 13 -14 -1.71433 47.9088 5
13 8 -1 287.54 64.5919 3
13 8 1 322.742 52.8752 3
8 13 -1 404.041 63.6134 3
8 13 1 398.922 51.8641 3
13 8 -3 234.13 73.575 3
8 13 -3 621.191 71.9153 3
8 13 -5 46.2327 66.8251 3
13 8 -5 40.0749 70.0636 3
-8 -13 -7 215.69 59.7758 8
13 8 -7 123.239 64.0905 3
8 13 -7 170.815 63.3874 3
13 -8 -7 180.651 69.2784 4
-13 8 -9 -19.0971 64.9463 5
-13 8 -9 -22.9715 61.6327 9
-13 -8 -9 20.3963 59.9581 9
-13 -8 -9 23.2938 69.8164 7
-8 13 -9 20.472 75.7928 5
13 8 -9 -2.82425 78.1017 4
-8 13 -11 490.233 80.8411 5
-13 8 -11 468.89 72.2804 5
-13 8 -11 441.917 64.8731 9
-13 -8 -11 551.455 77.6489 7
-13 -8 -11 488.241 71.3433 9
-13 8 -13 25.4033 46.1041 9
-13 8 -13 -1.04103 57.3485 5
-8 13 -13 29.4435 60.9541 5
13 9 0 1.25169 57.07 3
9 13 0 -4.96674 55.0071 3
13 9 -2 41.8203 68.0276 3
9 13 -2 111.957 65.9484 3
13 9 -4 131.605 71.5369 3
9 13 -4 262.145 69.4223 3
13 9 -6 13.0707 68.735 3
9 13 -6 22.5802 66.6883 3
13 9 -8 539.62 69.5243 3
-13 9 -8 605.445 71.6323 5
9 13 -8 614.725 68.2119 3
-13 -9 -8 578.487 62.5655 9
-9 -13 -8 680.06 68.0395 7
-13 -9 -8 582.544 71.1543 7
-9 -13 -8 709.098 69.758 8
-13 -9 -10 -42.9684 62.4744 9
-13 -9 -10 1.14111 74.0898 7
-9 13 -10 -29.6857 78.7812 5
-13 9 -10 15.0886 61.8701 9
-13 9 -10 37.2167 67.8461 5
-13 9 -12 53.5672 52.5752 9
-9 13 -12 17.8818 71.8422 5
-13 9 -12 27.2956 63.1476 5
-13 9 -14 51.7422 42.8774 5
-9 13 -14 78.2218 45.5729 5
13 10 1 1570.39 91.3726 3
13 10 -1 1576.52 99.4861 3
10 13 1 1961.43 93.4724 3
10 13 -1 1907.4 101.811 3
13 10 -3 17.0116 71.4328 3
10 13 -3 98.7018 71.0608 3
13 10 -5 88.1576 70.5957 3
10 13 -5 29.4073 66.9144 3
13 10 -7 58.1802 66.0307 3
10 13 -7 32.8499 64.7762 3
-10 -13 -7 21.9303 56.1384 7
-13 -10 -7 133.564 62.875 7
-10 -13 -7 32.6305 57.0008 8
-13 -10 -9 69.1801 61.1139 9
-13 10 -9 117.947 69.8465 5
-13 10 -9 83.6016 61.9978 9
-10 13 -9 126.359 78.5247 5
-13 -10 -9 66.1747 69.7464 7
-13 10 -11 291.507 70.1657 5
-10 13 -11 423.37 77.2917 5
-13 10 -11 229.792 55.1716 9
-10 13 -13 366.236 60.1919 5
-13 10 -13 320.011 56.3032 5
13 11 0 -7.21753 58.3426 3
11 13 0 -12.2836 56.3154 3
13 11 -2 355.842 70.3795 3
11 13 -2 677.955 74.8062 3
13 11 -4 2005.36 115.34 3
11 13 -4 2095.08 116.552 3
13 11 -6 17699.8 704.023 3
11 13 -6 17324.5 703.177 3
-11 -13 -6 17168.3 696.865 7
-13 -11 -6 16864 697.52 7
-11 -13 -6 17877.8 696.686 8
11 13 -8 369.746 66.2849 3
13 11 -8 380.082 64.4289 3
-13 11 -8 307.362 72.6938 5
-13 -11 -8 329.732 68.2012 7
-11 -13 -8 345.844 66.8938 7
-13 11 -10 178.725 55.6634 9
-13 11 -10 214.263 71.7719 5
-11 13 -10 236.592 78.9551 5
-13 -11 -10 180.442 73.0019 7
-11 13 -12 21.886 65.5184 5
-13 11 -12 27.6886 61.5 5
-13 11 -14 24.7943 35.9937 5
-11 13 -14 60.1528 38.0057 5
13 12 1 32.3985 54.419 3
13 12 -1 30.1559 60.268 3
12 13 1 -42.017 51.4997 3
12 13 -1 -6.52821 63.1583 3
13 12 -3 1421.51 96.4355 3
12 13 -3 1533.78 98.1383 3
13 12 -5 368.074 73.8539 3
12 13 -5 465.097 72.0627 3
-12 -13 -5 525.448 57.1105 8
-12 -13 -7 672.826 65.9737 8
-12 -13 -7 697.133 69.2351 7
13 12 -7 499.619 74.9807 3
12 13 -7 698.109 75.0467 3
-13 -12 -7 509.876 68.8154 7
-13 12 -9 650.993 83.0616 5
-13 12 -9 657.308 66.2303 9
-13 -12 -9 727.273 77.0532 7
-12 13 -9 763.121 86.5081 5
-12 13 -11 32.4353 69.1232 5
-13 12 -11 -10.3258 66.6512 5
-13 12 -13 1.502 48.0614 5
-12 13 -13 7.93647 48.0662 5
13 13 0 9.85905 58.0556 3
13 13 -2 10541.8 433.225 3
13 13 -4 20.4555 67.2429 3
13 13 -6 380.641 73.8159 3
-13 -13 -6 348.907 57.3295 8
-13 -13 -6 333.031 59.0413 7
-13 -13 -8 -41.1496 63.0489 7
-13 13 -10 4329.43 192.744 5
-13 13 -12 -7.3197 53.9117 5
14 0 -2 1202.67 84.5474 3
0 14 -2 1079.53 83.3312 3
0 14 -4 227.857 65.4212 3
14 0 -4 372.422 73.3925 3
14 0 -6 29.1492 74.7359 4
14 0 -6 41.0355 63.0534 3
0 14 -6 31.7445 59.8456 3
-14 0 -8 4492.32 187.717 9
-14 0 -8 4552.7 185.044 7
14 0 -8 4536.14 200.773 4
-14 0 -10 226.332 70.233 9
-14 0 -10 231.974 59.721 7
-14 0 -12 176.446 57.9596 5
-14 0 -12 221.625 73.2255 9
-14 0 -14 303.882 54.4955 9
-14 0 -14 332.404 43.1911 5
1 14 -1 1366.34 89.3506 3
1 14 1 1334.58 83.51 3
14 1 -3 828.071 81.4113 3
1 14 -3 885.648 79.6027 3
1 14 3 989.857 61.2533 3
-1 14 -3 915.674 77.7623 3
14 -1 -3 799.806 77.8004 3
14 1 -5 1055.71 86.5503 3
1 14 -5 1212.9 82.6415 3
-1 14 -5 1176.49 84.8079 3
14 -1 -5 1196.96 86.8108 4
14 1 -7 614.389 70.9427 3
1 14 -7 692.035 66.4062 3
-1 14 -7 704.958 66.1649 3
14 1 -7 578.671 87.7815 4
14 -1 -7 604.746 81.4968 4
-14 -1 -9 241.963 63.772 9
-14 1 -9 238.84 65.3114 9
-1 14 -9 136.491 63.8273 5
-14 -1 -9 218.828 58.9649 7
14 -1 -9 231.715 80.9719 4
-14 1 -9 171.949 55.8854 7
14 1 -9 259.528 82.276 4
-14 -1 -11 456.776 62.2439 7
-14 -1 -11 372.617 72.7453 9
-14 1 -11 435.496 73.5766 9
-1 14 -11 351.729 62.4908 5
-14 1 -11 445.515 60.8711 5
-14 1 -13 189.405 66.1861 9
-14 -1 -13 250.803 52.0347 5
-14 1 -13 203.052 52.8531 5
-14 -1 -13 242.589 67.3569 9
14 2 0 9162.37 371.914 3
2 14 0 8991.49 371.419 3
2 14 2 5.40782 49.7305 3
2 14 -2 -13.2454 65.1689 3
14 2 -2 34.5403 69.5384 3
2 14 -4 149.494 63.9871 3
-2 14 -4 168.623 64.6928 3
14 -2 -4 224.963 58.1781 4
14 2 -4 179.975 71.3875 3
-2 14 -6 58.6469 59.6832 3
2 14 -6 14.6879 62.8506 3
14 -2 -6 0.09559 66.8227 4
14 2 -6 2.28056 65.7248 3
14 2 -8 2145.02 115.897 3
-14 2 -8 2269.36 114.298 9
14 -2 -8 2293.73 130.712 4
14 2 -8 2242.52 133.015 4
-14 -2 -8 2202.16 111.784 7
-2 -14 -8 2548.09 112.246 8
-14 -2 -8 2216.12 113.661 9
-14 -2 -10 -16.836 68.2285 9
-14 2 -10 -11.2303 68.2819 9
-14 2 -10 -33.2377 59.761 5
-14 -2 -10 24.6649 63.3736 7
-2 14 -10 7.49264 65.6294 5
-2 14 -12 -15.4068 56.7326 5
-14 -2 -12 7.5652 57.7526 7
-14 2 -12 -40.4676 68.0078 9
-14 -2 -12 24.4307 71.505 9
-14 2 -12 57.2309 58.7005 5
-14 -2 -14 22.6016 52.9766 9
-14 2 -14 20.5077 43.5127 5
-14 2 -14 22.8007 48.269 9
14 3 1 3764.88 155.767 3
14 3 -1 3775.69 160.959 3
3 14 -1 3248.75 160.4 3
3 14 1 3269.94 155.575 3
14 3 -3 1581.88 94.648 3
3 14 -3 1435.28 93.9417 3
14 3 -5 602.525 76.277 3
3 14 -5 465.103 72.2074 3
14 -3 -5 674.49 70.5903 4
-3 14 -5 434.613 67.1647 3
-3 14 -7 159.529 57.2919 3
14 3 -7 311.363 80.7658 4
3 14 -7 154.108 58.4875 3
14 -3 -7 327.765 74.1653 4
14 3 -7 274.953 64.8411 3
-14 3 -9 1017.84 80.6289 9
-14 -3 -9 1142.1 80.828 7
-3 14 -9 1061.29 84.1149 5
14 -3 -9 1060.32 95.3601 4
14 3 -9 1090.59 99.5304 4
-14 -3 -9 1127.71 80.7901 9
-14 3 -11 1195.43 79.4311 5
-3 14 -11 1037.52 83.9556 5
-14 -3 -11 1158.82 82.6987 7
-14 -3 -11 1195.3 89.485 9
-14 3 -11 1151.66 88.7964 9
-14 3 -13 1034.04 70.8295 5
-3 14 -13 939.441 71.2977 5
-14 -3 -13 1125.13 81.0434 9
-14 3 -13 1148.03 76.9061 9
14 4 0 996.375 77.8029 3
4 14 0 1371.57 79.9543 3
14 4 -2 124.288 64.2235 3
14 4 2 176.084 47.7843 3
4 14 -2 173.22 67.676 3
4 14 2 162.938 48.2133 3
14 4 -4 501.63 73.0588 3
4 14 -4 207.615 72.26 3
-4 14 -6 -24.7412 56.3694 3
14 4 -6 4.86173 66.1448 3
4 14 -6 33.7275 63.8602 3
14 -4 -6 16.9029 65.6311 4
-14 4 -8 1593.6 96.1667 9
-4 -14 -8 2010.44 94.61 8
-14 -4 -8 1513.23 94.2701 7
14 4 -8 1512.73 100.074 3
4 -14 -8 2041.73 96.1005 6
14 -4 -8 1516.3 111.031 4
4 14 -8 1898.92 99.4633 3
14 4 -8 1643.41 115.995 4
-14 -4 -8 1567.64 94.3725 9
-14 -4 -10 38.275 69.6726 9
-14 4 -10 24.1004 61.9739 5
-4 14 -10 32.16 69.656 5
-14 4 -10 5.22391 67.255 9
-14 -4 -10 42.1432 67.747 7
-14 4 -12 592.718 64.9808 5
-4 14 -12 467.589 68.4717 5
-14 -4 -12 625.733 76.6395 9
-14 4 -12 587.24 70.1733 9
-14 4 -14 55.9295 44.1404 9
-14 4 -14 38.4935 44.375 5
-4 14 -14 27.3743 43.3449 5
14 5 1 682.069 59.713 3
14 5 -1 568.246 69.7351 3
5 14 -1 658.893 69.2503 3
5 14 1 646.512 62.9856 3
14 5 -3 169.56 67.7705 3
5 14 -3 74.3845 70.3864 3
14 5 -5 357.205 71.812 3
-5 14 -5 331.225 63.93 3
5 14 -5 288.284 70.8901 3
14 5 -7 529.336 70.1207 3
14 -5 -7 629.209 77.2929 4
-14 -5 -9 226.116 63.4797 9
-14 5 -9 208.531 67.7721 9
-14 5 -9 207.24 59.3211 5
-14 -5 -9 228.166 67.0729 7
14 -5 -9 230.107 78.9819 4
14 5 -9 192.258 86.1525 4
-14 -5 -11 141.389 70.3548 9
-14 5 -11 156.766 68.5024 9
-14 5 -11 183.327 64.563 5
-14 -5 -11 210.96 67.6214 7
-5 14 -11 182.9 72.3477 5
-14 -5 -13 226.303 61.2741 9
-14 5 -13 178.367 55.5961 9
-5 14 -13 157.539 57.9747 5
-14 5 -13 188.193 54.6835 5
6 14 0 595.324 64.9 3
14 6 0 479.539 62.9771 3
6 14 2 614.794 52.9147 3
6 14 -2 578.162 72.4139 3
14 6 -4 4446.2 195.528 3
6 14 -4 4327.04 194.555 3
14 6 -6 50.2721 65.9775 3
6 14 -6 -4.22348 65.2513 3
-6 14 -6 29.3402 55.7158 3
-14 -6 -8 -6.65829 61.7843 7
-6 -14 -8 41.6303 60.2453 8
14 6 -8 0.95525 62.198 3
6 14 -8 14.1458 58.7121 3
-14 6 -8 20.2849 55.7068 5
-14 -6 -8 -14.9916 57.2191 9
6 -14 -8 28.5174 55.0777 6
-14 6 -8 52.8268 63.2089 9
14 -6 -8 11.6271 71.8829 4
-14 6 -10 229.445 64.6962 5
-14 6 -10 256.348 67.098 9
-6 14 -10 325.385 78.4916 5
-14 -6 -10 281.974 68.8069 9
-14 -6 -10 228.85 73.2652 7
-14 -6 -12 2422.74 119.774 9
-14 6 -12 2259.84 118.075 5
-6 14 -12 2351.68 121.11 5
-14 6 -12 2359.82 117.588 9
-14 6 -14 -19.0503 36.706 9
-14 6 -14 27.0771 41.3709 5
-6 14 -14 7.4984 44.9232 5
7 14 1 467.041 56.9832 3
7 14 -1 357.876 65.8272 3
14 7 1 456.18 58.4932 3
14 7 -1 406.628 66.0395 3
14 7 -3 1358.38 92.932 3
7 14 -3 1406.13 93.4083 3
14 7 -5 153.784 70.2442 3
7 14 -5 138.492 70.5012 3
14 7 -7 333.321 69.3722 3
-14 -7 -7 350.583 62.2283 7
7 14 -7 484.376 69.8106 3
7 -14 -7 421.159 58.3745 6
-7 -14 -7 433.168 61.0679 8
-14 7 -9 1119.62 79.3378 5
-14 7 -9 981.157 82.8628 9
-14 -7 -9 1128.28 86.439 7
14 -7 -9 1097.93 90.6475 4
14 7 -9 1161.08 102.383 4
-14 -7 -9 1126.61 79.8898 9
-14 -7 -11 48.8319 65.6282 9
-14 7 -11 14.405 60.7793 9
-14 -7 -11 7.39888 68.079 7
-7 14 -11 -1.56079 71.3077 5
-14 7 -11 17.3429 61.3678 5
-14 7 -13 137.635 47.8376 9
-14 7 -13 121.2 53.6961 5
-7 14 -13 84.7844 57.911 5
8 14 0 1480.92 85.0785 3
14 8 0 1409.44 85.0679 3
14 8 -2 35.0649 64.6445 3
8 14 -2 112.833 65.4017 3
8 14 -4 1299.6 97.3151 3
14 8 -4 1636.25 97.6765 3
14 8 -6 7.6879 66.0776 3
8 14 -6 8.65745 68.6846 3
-8 14 -6 43.1527 58.7669 3
14 8 -8 346.594 66.7052 3
-14 -8 -8 380.857 60.3746 9
8 14 -8 596.823 67.422 3
-14 -8 -8 378.084 70.7709 7
-14 8 -8 376.849 67.0412 5
-8 -14 -8 679.042 67.294 8
-14 -8 -10 55.8852 62.1936 9
-14 -8 -10 42.5452 72.9669 7
-14 8 -10 25.4049 63.2555 9
-14 8 -10 27.0621 64.4909 5
-8 14 -10 -41.6458 80.7653 5
-14 -8 -12 240.662 62.2378 9
-8 14 -12 275.519 69.183 5
-14 8 -12 220.315 60.3856 5
-14 8 -12 219.352 56.352 9
-14 8 -14 40.4512 38.798 5
-8 14 -14 58.1067 41.1744 5
14 9 -1 287.868 66.3666 3
9 14 1 358.889 54.8812 3
14 9 1 301.994 54.1304 3
9 14 -1 341.286 66.4996 3
14 9 -3 153.795 73.3521 3
9 14 -3 172.531 68.9401 3
14 9 -5 3454.3 172.056 3
9 14 -5 3990.27 175.003 3
14 9 -7 3243.14 158.896 3
-9 -14 -7 3119.27 152.474 7
-14 -9 -7 3375.34 154.274 7
9 -14 -7 3482.91 150.358 6
9 14 -7 3319.81 158.922 3
-9 -14 -7 3599.59 152.503 8
-14 -9 -9 44.0399 58.048 9
-14 9 -9 126.945 64.5175 9
-14 -9 -9 78.8405 69.2541 7
-14 9 -9 83.4691 63.8162 5
-9 14 -9 59.3262 78.0598 5
-14 -9 -11 352.064 65.8089 9
-14 9 -11 328.218 60.338 9
-14 9 -11 343.481 66.957 5
-9 14 -11 306.664 78.9143 5
-14 9 -13 70.8261 50.387 5
-9 14 -13 45.1445 53.9123 5
-14 9 -13 26.8281 41.6501 9
14 10 0 5.93868 59.6946 3
10 14 0 -1.88941 57.7976 3
10 14 -2 993.015 85.3699 3
14 10 -2 1121.05 86.2547 3
14 10 -4 7629.9 366.284 3
10 14 -4 10164.3 369.082 3
-10 -14 -6 10.3713 57.2547 8
10 14 -6 14.9928 68.7799 3
14 10 -6 34.9415 67.1874 3
-10 -14 -6 -6.71183 50.3241 7
-14 -10 -6 8.5275 57.6832 7
10 -14 -6 -6.70229 53.2146 6
14 10 -8 489.359 69.4671 3
-14 -10 -8 451.537 74.1687 7
-14 10 -8 409.549 74.2717 5
-14 10 -10 539.517 64.2168 9
-14 10 -10 471.998 72.494 5
-14 -10 -10 586.717 78.17 7
-10 14 -10 474.807 83.482 5
-14 -10 -10 537.72 64.1026 9
-10 14 -12 1175.8 80.8717 5
-14 10 -12 1042.35 65.778 9
-14 10 -12 970.184 74.1777 5
-10 14 -14 96.251 37.1202 5
14 11 -1 325.333 67.4392 3
11 14 1 495.01 56.5672 3
11 14 -1 465.314 69.1531 3
14 11 1 341.614 56.4224 3
14 11 -3 6338.21 288.852 3
11 14 -3 7259.75 288.963 3
14 11 -5 27.5012 75.3241 3
-11 -14 -5 16.936 54.8579 8
11 14 -5 5.70809 70.2912 3
-14 -11 -5 11.1408 50.7817 7
11 -14 -5 -15.0518 56.435 6
14 11 -7 164.219 65.489 3
-11 -14 -7 92.2094 58.539 7
-14 -11 -7 184.84 63.4946 7
11 14 -7 114.337 64.5382 3
-11 -14 -7 95.3162 59.4505 8
-14 11 -9 3296.88 149.427 9
-14 11 -9 3191.58 153.761 5
-14 -11 -9 3121.4 152.58 7
-11 14 -9 3378.19 159.93 5
-11 14 -11 43.303 70.9164 5
-14 11 -11 53.1969 51.1546 9
-14 11 -11 9.53656 61.6174 5
-14 11 -13 225.475 46.5513 5
-11 14 -13 254.147 49.7466 5
12 14 0 1309.89 89.2561 3
14 12 0 1614.65 89.435 3
12 14 -2 481.207 71.9507 3
14 12 -2 474.966 71.8583 3
-12 -14 -4 2544.11 120.327 8
14 12 -4 2588.43 135.57 3
12 14 -4 2657.92 132.714 3
12 -14 -4 2538.61 124.123 6
14 12 -6 -9.43332 68.7426 3
12 14 -6 -6.32177 67.9202 3
-12 -14 -6 2.6549 55.4229 7
-14 -12 -6 -7.41803 56.4599 7
-12 -14 -6 8.45255 55.1448 8
12 -14 -6 -1.85919 57.4154 6
-12 -14 -8 43.2738 64.0838 7
-14 -12 -8 36.0232 67.2626 7
-14 12 -8 101.499 71.5217 5
-14 12 -10 205.844 67.4419 5
-12 14 -10 190.812 74.9348 5
-14 12 -10 150.739 54.7571 9
-14 12 -12 216.545 52.7684 5
-12 14 -12 242.948 56.1981 5
13 14 -1 6283.64 268.529 3
14 13 -1 6388.92 269.835 3
14 13 -3 3991.22 189.506 3
13 14 -3 4328.54 188.918 3
13 -14 -3 4438.61 182.142 6
14 -13 -3 3816.81 181.165 6
14 13 -5 6754.16 318.795 3
13 14 -5 7954.19 319.604 3
-13 -14 -5 7654.53 309.993 8
13 -14 -5 7653.64 311.857 6
-14 -13 -7 5308.01 242.706 7
-13 -14 -7 6122.15 241.862 7
-14 13 -9 3439.95 153.339 9
-14 13 -9 3395.82 161.761 5
-13 14 -9 3667.51 163.948 5
-14 -13 -9 3321.33 158.063 7
-13 14 -11 2134.45 110.857 5
-14 13 -11 2181.18 109.298 5
-14 13 -13 1959.09 89.8341 5
-13 14 -13 1998.17 90.395 5
14 14 0 26785.3 1057.62 3
14 -14 0 26085 1055.42 6
14 14 -2 32.4987 67.0818 3
14 -14 -2 -5.10192 64.2143 6
14 -14 -4 21530.1 876.032 6
14 14 -4 22445.7 882.47 3
-14 -14 -6 7.35664 56.36 7
-14 -14 -6 3.2429 55.3562 8
-14 14 -8 23512.4 927.505 5
-14 -14 -8 22809.8 925.633 7
-14 14 -10 -1.12959 62.3641 5
-14 14 -12 1934.82 93.1197 5
0 15 -1 18.8923 62.2621 3
0 15 1 32.947 59.2132 3
15 0 -1 0.28247 63.3038 3
0 15 -3 3.83479 64.6621 3
0 15 3 11.5437 47.2118 3
15 0 -3 11.8085 70.5667 3
0 15 -5 2.15462 64.0291 3
15 0 -5 -12.6818 65.8386 4
15 0 -5 -0.25971 67.164 3
0 15 -7 31.3596 59.9834 3
15 0 -7 38.8876 75.817 4
-15 0 -9 10.9807 66.3721 9
-15 0 -9 -16.577 59.1582 7
15 0 -9 25.1574 77.636 4
-15 0 -11 -7.97503 56.4367 7
-15 0 -11 15.2015 70.4832 9
-15 0 -13 14.381 61.4604 9
1 15 0 51.8799 60.4852 3
15 1 0 5.68857 58.356 3
1 15 -2 4980.46 221.854 3
1 15 2 5235.29 216.359 3
-1 15 -2 4945.55 222.013 3
15 1 -2 5196.53 222.117 3
1 15 -4 -17.9271 67.3588 3
-1 15 -4 30.4811 66.4029 3
15 1 -4 12.2579 70.7576 3
15 -1 -4 -31.1689 57.4606 4
1 15 -6 108.764 64.1587 3
15 1 -6 130.359 66.2139 3
15 -1 -6 152.26 71.2422 4
15 1 -6 203.041 75.5889 4
-1 15 -6 92.5358 62.2512 3
-15 1 -8 36.3941 59.4484 9
1 -15 -8 22.1603 54.4482 8
-1 -15 -8 65.9765 56.7688 8
-15 -1 -8 65.4875 57.7535 7
-15 1 -8 47.0059 55.1488 7
15 -1 -8 39.2542 77.9101 4
15 1 -8 107.259 79.3317 4
-15 -1 -8 41.4008 60.0084 9
-15 1 -10 695.648 66.9713 7
-15 1 -10 663.277 78.7589 9
-15 -1 -10 761.701 71.1843 7
-1 15 -10 771.653 70.3814 5
-15 -1 -10 761.861 78.1398 9
-15 -1 -12 30.901 70.5172 9
-15 1 -12 32.8123 70.4042 9
-15 -1 -12 21.8504 55.3769 7
-15 -1 -14 604.842 56.3027 9
-15 1 -14 589.829 55.0509 9
15 2 -1 3306.67 141.106 3
15 2 1 3155.48 135.216 3
2 15 -1 2743.68 141.554 3
2 15 1 2573.34 135.733 3
2 15 -3 286.651 69.0213 3
-2 15 -3 269.151 71.3683 3
15 2 -3 285.275 71.3078 3
-2 15 -5 476.269 68.0935 3
2 15 -5 412.125 69.1714 3
15 2 -5 295.618 71.175 3
15 -2 -5 247.762 66.5394 4
15 2 -7 94.2015 80.7619 4
2 15 -7 165.421 62.605 3
15 2 -7 107.062 64.9526 3
15 -2 -7 68.4322 72.0892 4
-2 15 -7 142.816 58.212 3
-15 -2 -9 69.1895 61.4361 7
-15 2 -9 20.3952 51.9165 7
-2 15 -9 20.4766 64.8212 5
-15 2 -9 56.4384 66.2012 9
-15 -2 -9 58.285 64.9707 9
15 -2 -9 90.8403 77.014 4
15 2 -9 19.3498 80.9744 4
-2 15 -11 660.954 69.8851 5
-15 -2 -11 785.041 80.835 9
-15 -2 -11 827.382 70.5084 7
-15 2 -11 818.819 80.897 9
-15 2 -13 478.225 53.6157 5
-2 15 -13 455.805 53.3122 5
-15 -2 -13 546.112 67.1597 9
-15 2 -13 518.045 63.7139 9
3 15 0 5.59992 60.8411 3
15 3 0 -28.345 59.5177 3
15 3 -2 1203.67 89.7398 3
3 15 -2 1258.05 89.1089 3
3 15 2 1346.19 76.478 3
15 3 -4 1041.45 82.9794 3
3 15 -4 978.211 85.1441 3
-3 15 -4 889.545 81.1397 3
-3 15 -6 2.99 61.2956 3
3 15 -6 -1.28498 63.2182 3
15 -3 -6 36.3083 67.501 4
15 3 -6 27.1531 68.8796 3
-15 3 -8 1314.82 87.045 9
-3 -15 -8 1229.7 83.5584 8
-15 -3 -8 1351.67 84.3389 7
3 15 -8 1299.55 84.5932 3
-15 -3 -8 1361.73 84.7594 9
15 -3 -8 1457.7 101.574 4
15 3 -8 1458.21 107.753 4
15 3 -8 1354.72 89.8024 3
-15 3 -10 198.616 71.5957 9
-15 -3 -10 244.129 68.1693 7
-15 -3 -10 186.804 68.9685 9
-3 15 -10 234.256 69.9184 5
-15 -3 -12 127.148 69.0154 9
-15 3 -12 156.921 54.8172 5
-3 15 -12 116.961 57.8843 5
-15 -3 -12 154.705 58.0077 7
-15 3 -12 108.188 65.4949 9
-15 3 -14 249.938 45.4449 9
-15 3 -14 218.515 38.931 5
15 4 1 4300.62 190.363 3
15 4 -1 4133.8 193.122 3
4 15 -1 4472.67 193.228 3
4 15 1 4654.03 189.922 3
4 15 -3 218.483 71.4578 3
15 4 -3 88.5449 67.7201 3
-4 15 -5 -21.3155 63.1168 3
4 15 -5 1.53453 69.7822 3
15 4 -5 63.2186 71.8224 3
-4 -15 -7 12.4088 58.258 8
-15 -4 -7 56.9307 58.949 7
4 15 -7 27.8205 59.9849 3
4 -15 -7 26.5211 58.2036 6
15 -4 -7 58.6348 71.7332 4
15 4 -7 75.971 67.8968 3
-15 -4 -9 72.1074 64.0614 9
-15 4 -9 35.5962 65.7265 9
-15 -4 -9 3.87464 66.8671 7
15 -4 -9 52.571 76.6606 4
15 4 -9 98.419 82.475 4
-15 4 -11 1027.81 78.43 5
-15 -4 -11 1191.92 87.32 9
-4 15 -11 1320.23 85.7084 5
-15 -4 -11 1133.43 84.5149 7
-15 4 -11 1181.43 86.6275 9
-15 4 -13 744.851 58.7096 5
-4 15 -13 762.717 60.9708 5
-15 -4 -13 719.808 68.903 9
-15 4 -13 703.424 64.9968 9
5 15 0 7.33637 60.9656 3
15 5 0 -16.9175 58.5604 3
15 5 -2 5858.57 246.682 3
5 15 2 5920.91 240.288 3
5 15 -2 5391.08 245.6 3
15 5 -4 -17.7996 68.4982 3
5 15 -4 0.99702 70.8269 3
-5 15 -6 33.2896 60.0059 3
5 15 -6 -4.56641 64.3887 3
15 5 -6 76.0353 67.167 3
-15 -5 -8 6.82991 56.5851 9
-15 5 -8 5.86623 63.3878 9
-5 -15 -8 -14.5264 60.786 8
15 5 -8 6.48444 82.9508 4
5 15 -8 4.82517 59.788 3
-15 -5 -8 21.0766 62.385 7
5 -15 -8 -48.5191 60.5735 6
15 -5 -8 9.27876 73.3538 4
15 5 -8 -2.09526 64.2334 3
-15 -5 -10 1721.82 101.484 7
-15 5 -10 1637.48 94.6946 5
-5 15 -10 1638.8 104.849 5
-15 -5 -10 1707.72 99.9461 9
-15 5 -10 1690.39 102.419 9
-15 -5 -12 26.6413 63.5905 9
-15 5 -12 22.0812 62.4674 9
-15 5 -12 28.5312 54.6121 5
-5 15 -12 13.2247 63.1515 5
-5 15 -14 637.392 49.6845 5
-15 5 -14 712.133 47.3201 5
-15 5 -14 734.654 50.397 9
6 15 1 607.475 63.4835 3
6 15 -1 640.797 73.8281 3
15 6 1 774.84 62.9213 3
15 6 -1 703.882 72.2263 3
15 6 -3 2886.35 139.491 3
6 15 -3 2737.68 137.881 3
15 6 -5 3324.33 160.738 3
6 15 -5 3363.24 158.402 3
-6 15 -5 3446.88 158.028 3
15 6 -7 2572.2 123.636 3
-15 -6 -7 2276.26 115.966 7
6 15 -7 2192.75 120.913 3
6 -15 -7 2175.34 116.119 6
-6 -15 -7 2334.73 116.199 8
-15 -6 -7 2431.02 111.214 9
-15 6 -9 1379.88 92.0353 9
-15 6 -9 1362.9 83.7562 5
-15 -6 -9 1314.5 86.5646 9
-15 -6 -9 1359.48 93.3497 7
-15 -6 -11 121.87 66.2056 9
-6 15 -11 56.7518 70.9158 5
-15 6 -11 150.824 66.4799 9
-15 6 -11 90.973 58.071 5
-15 -6 -11 102.65 67.2041 7
-15 6 -13 169.501 51.1011 9
-15 6 -13 172.546 47.1508 5
-6 15 -13 155.724 52.6894 5
15 7 0 3.73202 57.3636 3
7 15 0 21.523 58.089 3
7 15 -2 1300.94 89.2148 3
15 7 -2 1434.51 91.6663 3
15 7 -4 2564.01 131.857 3
7 15 -4 2481.69 128.609 3
-15 -7 -6 2388.64 117.196 7
-7 -15 -6 2666.86 118.004 8
7 15 -6 2342.57 126.514 3
-7 15 -6 2372.16 119.527 3
15 7 -6 2215.89 126.974 3
15 7 -8 1331.81 90.6274 3
-15 7 -8 1299.59 83.3806 5
-15 7 -8 1337.6 90.7606 9
7 15 -8 1382.56 86.8697 3
-15 -7 -8 1389.81 90.1514 7
7 -15 -8 1388.89 86.2727 6
-7 -15 -8 1368.91 88.056 8
-15 -7 -8 1410.23 83.9247 9
-15 -7 -10 468.463 69.6971 9
-15 -7 -10 419.956 75.6755 7
-7 15 -10 417.195 81.6453 5
-15 7 -10 452.615 71.0747 9
-15 7 -10 460.647 66.5044 5
-15 -7 -12 12.2753 60.3523 9
-15 7 -12 13.0111 56.2901 9
-7 15 -12 18.841 64.2055 5
-15 7 -12 -1.9592 53.0054 5
-15 7 -14 86.7057 32.7828 5
-7 15 -14 110.242 38.3823 5
15 8 1 314.838 54.4801 3
15 8 -1 292.651 62.1905 3
8 15 1 121.173 55.0422 3
8 15 -1 153.646 62.8382 3
15 8 -3 914.727 80.7836 3
8 15 -3 929.189 81.6733 3
8 15 -5 222.178 71.5186 3
15 8 -5 211.049 70.8238 3
-8 -15 -7 176.885 62.2909 8
15 8 -7 154.113 68.0194 3
-15 -8 -7 109.104 63.6904 7
8 -15 -7 269.612 59.5847 6
8 15 -7 255.127 65.0996 3
-15 8 -9 424.166 70.1242 9
-15 8 -9 454.043 67.6004 5
-15 -8 -9 398.211 76.6235 7
-15 -8 -9 451.556 63.3102 9
-15 -8 -11 67.9126 60.1539 9
-15 8 -11 62.6008 60.7169 9
-15 8 -11 107.045 58.3727 5
-15 -8 -11 97.7633 68.2065 7
-8 15 -11 40.8831 72.9654 5
-15 8 -13 53.408 41.8243 9
-15 8 -13 -4.44364 44.4398 5
-8 15 -13 17.5405 49.3571 5
9 15 0 34.2995 60.1248 3
15 9 0 26.521 55.8671 3
9 15 -2 3724.14 185.782 3
15 9 -2 4532.6 185.76 3
15 9 -4 955.554 86.9516 3
9 15 -4 1273.69 90.7119 3
-9 -15 -6 14677.3 631.936 8
15 9 -6 18579.7 640.166 3
9 15 -6 14647.1 637.264 3
-15 -9 -6 17195 632.661 7
9 -15 -6 14462.1 631.792 6
-15 9 -8 353.408 68.2921 5
-9 -15 -8 392.574 70.1352 8
-15 -9 -8 331.983 71.9116 7
-15 9 -10 1736.97 99.0236 9
-15 -9 -10 1848.45 106.294 7
-15 9 -10 1829.3 99.011 5
-15 -9 -10 1794.59 95.1558 9
-15 9 -12 37.8291 48.0444 9
-15 9 -12 43.5235 51.896 5
-9 15 -12 23.8801 62.3007 5
15 10 -1 34.9118 65.8971 3
10 15 1 65.1644 56.8537 3
10 15 -1 103.816 65.2303 3
10 15 -3 157.447 71.655 3
15 10 -3 55.8237 68.0657 3
15 10 -5 4606.63 218.767 3
-10 -15 -5 5348.94 212.119 8
10 15 -5 5190.21 219.469 3
-15 -10 -5 4461.7 209.414 7
10 -15 -5 5217.08 212.839 6
-15 10 -7 5475.89 243.347 5
10 15 -7 6041.8 248.318 3
15 10 -7 5602.23 248.468 3
-15 -10 -7 5439.78 243.557 7
-10 -15 -7 5873.47 243.116 8
10 -15 -7 6018.91 242.876 6
-15 -10 -9 12.7238 69.25 7
-15 10 -9 41.5569 63.0094 5
-10 15 -9 12.8373 80.5544 5
-15 10 -9 9.74464 64.3919 9
-15 10 -11 77.3313 55.2653 9
-15 10 -11 82.2631 58.511 5
-10 15 -11 172.555 71.9219 5
-15 10 -13 -25.8872 41.7604 5
-10 15 -13 29.1424 46.7647 5
15 11 0 44.1602 58.9548 3
11 15 0 20.3701 57.0657 3
15 11 -2 2160.51 127.914 3
11 15 -2 2777.76 129.297 3
-11 -15 -4 784.26 66.2542 8
15 11 -4 639.57 83.2337 3
11 15 -4 746.381 79.1359 3
11 -15 -4 811.716 70.8453 6
15 11 -6 2569.49 134.763 3
-11 -15 -6 2644.05 126.317 8
11 15 -6 2638.29 133.19 3
11 -15 -6 2678.97 126.323 6
-15 -11 -6 2600.01 127.459 7
-15 -11 -8 373.771 71.4853 7
-15 11 -8 288.502 71.4208 5
-15 11 -10 1034.66 77.4075 9
-15 11 -10 1089.51 80.9091 5
-15 -11 -10 1119.33 86.4829 7
-15 11 -12 -21.9738 40.2868 9
-15 11 -12 -11.4357 49.565 5
-11 15 -12 16.3469 56.3959 5
15 12 -1 2489.05 130.75 3
12 15 -1 2705.96 130.781 3
-12 -15 -3 6273.21 270.381 8
15 12 -3 6657.64 280.392 3
12 15 -3 6738.48 280.388 3
12 -15 -3 6582.17 274.194 6
15 -12 -3 6563.33 272.305 6
12 -15 3 6575.99 274.385 6
-12 -15 -5 1226.73 78.4395 8
15 12 -5 949.278 88.0271 3
12 15 -5 1349.91 91.331 3
-15 -12 -5 929.885 74.4421 7
12 -15 -5 1368.14 81.8913 6
-12 -15 -7 978.338 73.0954 7
-15 -12 -7 771.45 77.612 7
-12 -15 -7 1000.32 75.4921 8
-15 12 -9 3444.42 156.967 9
-15 12 -9 3389.49 160.304 5
-12 15 -9 3744.06 167.412 5
-15 -12 -9 3440.32 160.275 7
-12 15 -11 1152.03 79.269 5
-15 12 -11 1038.25 65.0855 9
-15 12 -11 945.321 73.0757 5
-15 12 -13 886.042 54.7104 5
-12 15 -13 1129.26 57.5515 5
13 15 0 44.1713 58.492 3
15 13 0 -4.47405 62.1232 3
13 -15 0 -29.0634 66.9139 6
15 -13 0 -19.4696 63.7304 6
-13 -15 -2 562.4 56.9675 8
15 13 -2 838.101 79.9182 3
13 15 -2 584.183 72.8062 3
13 -15 -2 559.326 71.598 6
15 -13 -2 806.8 69.9428 6
13 -15 2 575.417 74.3315 6
-13 -15 -4 2843.63 126.342 8
15 13 -4 2472.67 137.784 3
13 15 -4 2819.63 136.774 3
13 -15 -4 2723.45 130.744 6
15 -13 -4 2512.46 127.656 6
-13 -15 -6 1580.46 85.344 8
13 -15 -6 1517.02 85.6308 6
-15 -13 -8 903.329 76.4877 7
-15 13 -8 1025.71 82.017 5
-13 15 -10 106.52 66.5631 5
-15 13 -10 170.638 60.5196 5
-15 13 -10 195.46 50.6074 9
-15 13 -12 19.0399 43.3707 5
-13 15 -12 30.9321 46.0197 5
14 15 -1 1837.57 105.951 3
15 14 -1 1757.77 104.38 3
14 -15 -1 1745.32 105.329 6
15 -14 -1 1761.96 102.401 6
14 -15 1 1886.11 105.482 6
15 -14 1 1724.87 105.257 6
14 -15 3 -21.2898 69.7761 6
15 14 -3 19.5446 69.4154 3
14 15 -3 33.2262 68.7127 3
14 -15 -3 11.9417 64.2843 6
15 -14 -3 23.004 63.9077 6
14 -15 -5 6168.99 260.336 6
-14 -15 -5 6209.26 257.075 8
-14 -15 -7 5370.05 228.221 7
-15 -14 -7 5404.98 228.858 7
-15 14 -9 -18.5527 53.3687 9
-15 14 -9 -21.9614 62.1741 5
-14 15 -9 29.8555 67.6132 5
-15 14 -11 863.863 63.5379 5
-14 15 -11 796.53 65.0879 5
15 -15 0 11.5432 70.0863 6
15 15 -2 14929.9 575.534 3
15 -15 -2 13411.5 570.984 6
15 -15 2 14202.2 572.129 6
15 -15 -4 27.1176 61.2835 6
-15 -15 -6 14246.2 572.801 8
-15 15 -8 -22.3787 67.8116 5
-15 15 -8 7.35626 54.9016 9
15 -15 8 39.1136 58.9636 6
-15 15 -10 7387.47 303.389 5
-15 15 -12 -22.3063 34.19 5
0 16 0 12346.4 502.135 3
0 16 -2 3508.15 169.495 3
0 16 2 3786.44 163.749 3
0 16 -4 818.16 82.3873 3
0 16 -6 105.099 63.4503 3
16 0 -6 130.345 71.8365 4
-16 0 -8 4242.09 192.501 9
16 0 -8 4149.92 201.06 4
-16 0 -8 3966.54 190.497 7
-16 0 -10 1042.73 75.9753 7
-16 0 -10 986.856 85.5367 9
-16 0 -12 165.872 66.7063 9
-16 0 -14 519.777 50.2095 9
1 16 -1 48.1283 68.7521 3
1 16 1 83.687 58.2412 3
-1 16 -1 49.8418 70.3581 3
16 1 -1 117.779 65.6081 3
1 16 -3 659.695 78.5622 3
-1 16 -3 648.16 78.4268 3
-1 16 3 659.359 62.6155 3
16 1 -3 454.627 79.0364 3
-1 16 -5 330.432 70.6559 3
16 -1 -5 491.164 68.3024 4
1 16 -5 370.616 68.9799 3
16 1 -5 473.745 74.4589 3
-16 -1 -7 440.226 59.684 9
-16 1 -7 502.18 64.1385 9
1 -16 -7 360.749 54.2247 8
-1 -16 -7 309.509 58.3565 8
-16 -1 -7 523.096 64.131 7
-16 1 -7 522.217 60.9433 7
16 1 -7 558.463 80.1691 4
1 16 -7 288.941 66.0726 3
-1 16 -7 379.73 66.4579 3
16 -1 -7 510.971 77.598 4
-16 -1 -9 135.392 67.1147 9
-16 1 -9 150.621 66.5399 9
-16 -1 -9 175.101 63.6165 7
-16 1 -9 130.137 57.23 7
-1 16 -9 235.852 66.5479 5
-16 -1 -11 269.776 72.0139 9
-16 1 -11 262.084 71.7667 9
-16 -1 -11 231.222 58.217 7
-16 -1 -13 112.461 56.2093 9
-16 1 -13 49.6985 55.3301 9
2 16 0 8642.08 360.889 3
16 2 0 8849.83 360.932 3
2 16 -2 59.1869 67.6102 3
2 16 2 75.03 54.1007 3
-2 16 -2 65.624 72.1631 3
16 2 -2 -7.26778 66.8398 3
16 2 -4 446.078 75.8625 3
2 16 -4 659.536 75.8224 3
-2 16 -4 613.716 74.6838 3
-2 16 -6 -33.3875 61.4349 3
2 16 -6 -8.25089 67.2266 3
16 2 -6 59.5269 69.8036 3
16 -2 -6 -22.7133 66.7711 4
16 2 -6 -1.78082 70.5835 4
-16 2 -8 1002.99 80.5674 9
-16 -2 -8 1008.82 77.2701 9
-16 -2 -8 984.204 76.3768 7
-16 2 -8 928.671 71.5386 7
16 -2 -8 1045.55 93.1128 4
16 2 -8 990.741 96.2439 4
-2 -16 -8 923.717 73.5553 8
-16 -2 -10 52.888 70.1005 9
-16 2 -10 -11.6213 73.6016 9
-16 -2 -10 -3.04924 62.5507 7
-2 16 -10 12.6944 63.1265 5
-16 -2 -12 143.16 67.4763 9
-2 16 -12 123.981 49.7283 5
-16 -2 -12 191.829 55.0828 7
-16 2 -12 139.775 66.1392 9
-16 -2 -14 9.93396 43.4914 9
-16 2 -14 0.89298 41.6393 9
3 16 -1 28.9394 64.7395 3
3 16 1 -18.4282 56.4123 3
16 3 1 -5.04934 55.5011 3
16 3 -1 -20.3344 67.8342 3
16 3 -3 1147.73 90.4449 3
3 16 -3 1122.51 86.7701 3
-3 16 -3 1040.5 86.3304 3
-3 16 -5 6.90527 63.8987 3
3 16 -5 3.9906 69.1209 3
16 3 -5 -12.8491 70.601 3
-16 -3 -7 34.8132 56.9844 9
-3 -16 -7 24.0623 57.437 8
-16 -3 -7 13.578 61.3165 7
-16 3 -7 67.9555 52.3527 7
3 16 -7 12.9491 61.6209 3
3 -16 -7 51.3825 65.157 6
-16 3 -7 21.376 60.9381 9
16 -3 -7 75.6334 72.2924 4
16 3 -7 16.5163 65.3149 3
-3 16 -7 63.2679 56.1645 3
16 3 -7 41.8059 78.9877 4
-16 -3 -9 25.5048 64.4387 9
-16 3 -9 52.1985 68.8825 9
-16 -3 -9 22.4518 64.5338 7
-3 16 -9 49.8604 70.5745 5
-16 -3 -11 82.7267 68.6363 9
-16 -3 -11 63.743 60.4484 7
-3 16 -11 43.3568 62.4733 5
-16 3 -11 30.0019 71.4944 9
-16 -3 -13 8.78374 55.4569 9
-16 3 -13 20.5795 53.0479 9
-3 16 -13 4.39117 43.6651 5
16 4 0 6243.8 292.5 3
4 16 0 7848.11 293.823 3
16 4 -2 1022.67 84.0932 3
4 16 -2 788.073 81.1892 3
4 16 2 836.267 64.6188 3
4 16 -4 1770.99 101.192 3
-4 16 -4 1671.81 99.4184 3
-4 16 -6 13.2325 63.2987 3
-4 -16 -6 86.8381 58.2178 8
-16 -4 -6 54.7969 57.4957 7
4 16 -6 59.2276 65.105 3
4 -16 -6 73.7069 60.3208 6
16 4 -6 91.9093 70.1126 3
-16 4 -8 6178.78 266.032 9
-4 -16 -8 7046.93 264.856 8
-16 -4 -8 5901.93 264.565 7
4 16 -8 6836.02 267.828 3
16 4 -8 5636.25 267.176 3
16 -4 -8 6481.28 272.267 4
16 4 -8 6467.78 277.045 4
-16 -4 -8 5965.6 263.639 9
-16 4 -10 124.796 70.2034 9
-16 -4 -10 86.6827 69.5556 7
-4 16 -10 118.584 71.6237 5
-16 -4 -10 123.505 67.7769 9
-16 -4 -12 19.325 63.5779 9
-16 4 -12 26.3318 61.9055 9
-4 16 -12 157.261 56.6807 5
-16 4 -14 208.543 40.1574 9
16 5 1 2090.03 119.955 3
16 5 -1 2022.12 124.711 3
5 16 1 3144.7 124.365 3
5 16 -1 2993.1 128.92 3
5 16 -3 92.1596 69.7451 3
16 5 -3 160.735 72.3281 3
5 16 -5 3434.06 154.119 3
-5 16 -5 3367.72 150.617 3
16 5 -7 2249.92 132.784 3
-5 -16 -7 3033.31 127.999 8
5 16 -7 3077.56 133.76 3
-16 -5 -7 2237.67 126.866 7
5 -16 -7 3048.21 128.679 6
-16 -5 -7 2300.05 122.572 9
-16 -5 -9 66.4275 62.4304 9
-16 5 -9 57.6672 66.163 9
-16 -5 -9 79.4 67.7934 7
-16 -5 -11 429.953 68.7551 9
-16 5 -11 422.303 57.2462 5
-16 5 -11 472.827 73.856 9
-16 -5 -11 507.404 71.8041 7
-16 5 -13 337.321 45.0896 5
-16 -5 -13 397.765 54.9995 9
-16 5 -13 375.434 53.9732 9
6 16 0 75.0809 60.0171 3
16 6 0 226.637 60.6699 3
16 6 -2 8.41064 69.3482 3
6 16 -2 -2.465 66.0511 3
16 6 -4 205.673 72.6188 3
6 16 -4 68.7868 67.6942 3
-6 -16 -6 13.789 57.804 8
-6 16 -6 30.8938 59.7607 3
-16 -6 -6 -0.51243 60.4437 7
6 16 -6 41.1913 67.4378 3
6 -16 -6 9.00841 63.234 6
16 6 -6 -10.989 69.1356 3
16 6 -8 3656.62 160.969 3
-6 -16 -8 3135.92 156 8
6 16 -8 2910.49 156.674 3
-16 6 -8 3713.99 159.381 9
6 -16 -8 3202.97 157.074 6
-16 -6 -8 3515.29 159.197 7
16 6 -8 3735.16 170.062 4
-16 -6 -8 3683.51 154.349 9
-16 -6 -10 52.8266 61.6957 9
-16 6 -10 23.5484 68.1861 9
-16 6 -10 13.1095 55.2596 5
-16 -6 -10 34.9433 70.2302 7
-6 16 -10 31.7896 75.3492 5
-16 6 -12 848.571 64.9181 5
-6 16 -12 1087.19 73.7389 5
-16 -6 -12 942.242 71.9937 9
-16 6 -12 954.293 71.8621 9
16 7 -1 252.952 66.8641 3
7 16 1 171.693 56.5493 3
7 16 -1 151.674 64.7318 3
16 7 1 336.095 56.7694 3
16 7 -3 43.4243 70.3923 3
7 16 -3 79.2081 66.5795 3
16 7 -5 6381.4 275.022 3
-7 -16 -5 6685.59 267.618 8
7 16 -5 6437.71 274.696 3
-7 16 -5 6038.03 272.392 3
16 7 -7 4973.7 209.477 3
-7 -16 -7 4629.45 203.239 8
-16 -7 -7 4755.87 203.456 7
7 -16 -7 4524.84 203.659 6
7 16 -7 4611.67 208.869 3
-16 -7 -9 59.3224 59.7297 9
-16 7 -9 60.3869 69.8355 9
-16 -7 -9 59.3056 70.9004 7
-16 -7 -11 31.9702 60.6853 9
-16 7 -11 23.4695 62.7405 9
-16 7 -11 -8.52999 54.0203 5
-16 -7 -11 46.7143 66.5183 7
-7 16 -11 11.4998 65.9507 5
-16 7 -13 86.1985 43.4796 9
-16 7 -13 120.08 37.8856 5
-7 16 -13 90.5875 45.6921 5
16 8 0 33.8477 58.3914 3
8 16 0 47.043 56.3386 3
16 8 -2 331.988 73.6226 3
8 16 -2 381.408 70.3009 3
8 16 -4 7056.21 288.55 3
16 8 -4 6447.51 287.65 3
16 8 -6 56.667 69.7782 3
-8 -16 -6 -31.4606 62.1576 8
-8 16 -6 69.1659 58.7965 3
8 16 -6 26.3315 68.5792 3
-16 -8 -6 -2.70581 58.8725 7
8 -16 -6 21.1203 63.0754 6
-8 -16 -8 342.389 68.8479 8
-16 -8 -8 267.311 70.6892 7
8 -16 -8 361.556 64.5076 6
-16 8 -8 246.686 68.2131 9
-16 -8 -10 122.514 59.6447 9
-16 8 -10 131.845 66.6199 9
-16 8 -10 99.1469 59.4389 5
-16 -8 -10 138.424 74.5721 7
-8 16 -10 121.586 78.389 5
-8 16 -12 560.205 62.7809 5
-16 8 -12 481.203 54.9704 5
-16 8 -12 535.483 57.382 9
16 9 -1 229.819 65.2105 3
9 16 1 400.34 60.6821 3
9 16 -1 374.041 68.4418 3
9 16 -3 1497.05 94.5234 3
16 9 -3 966.634 89.499 3
-9 -16 -5 560.53 65.5746 8
9 16 -5 619.374 79.6144 3
16 9 -5 557.136 78.7207 3
9 -16 -5 568.052 68.4148 6
-16 -9 -5 549.161 63.287 7
9 16 -7 480.52 70.7595 3
-9 -16 -7 547.483 68.5903 8
-16 -9 -7 599.309 72.7891 7
9 -16 -7 544.105 68.6611 6
16 9 -7 665.737 73.4333 3
-16 9 -9 1061.5 85.4563 9
-16 9 -9 1074.63 79.4798 5
-9 16 -9 1361.22 97.1385 5
-16 -9 -9 1084.44 89.4785 7
-16 -9 -9 1078.11 76.6462 9
-16 9 -11 -8.77825 55.2023 9
-16 9 -11 -51.7282 51.4915 5
-9 16 -11 -41.057 69.3131 5
-16 9 -13 70.0986 34.9882 9
-16 9 -13 81.1829 36.3291 5
-9 16 -13 143.282 43.7011 5
16 10 0 1422.55 91.4001 3
10 16 0 1503.66 89.9848 3
10 16 -2 274.976 72.2208 3
16 10 -2 182.864 67.6512 3
-10 -16 -4 654.901 67.2667 8
10 16 -4 682.805 80.7015 3
-16 -10 -4 936.914 63.7932 7
10 -16 -4 606.325 72.3774 6
10 -16 4 578.589 69.3832 6
16 10 -4 1057.78 81.6235 3
16 10 -6 81.7343 70.1901 3
-10 -16 -6 40.9769 62.7066 8
10 16 -6 12.8947 67.1079 3
-16 -10 -6 18.9008 60.5209 7
10 -16 -6 32.8022 65.095 6
-16 10 -8 244.029 68.9415 9
-16 -10 -8 278.921 70.1712 7
-16 10 -8 262.329 61.7591 5
-16 -10 -10 190.633 51.9064 9
-16 10 -10 148.093 60.2769 9
-16 10 -10 133.263 56.8689 5
-16 -10 -10 144.458 72.0277 7
-10 16 -10 261.46 77.0887 5
-16 10 -12 140.129 43.6991 9
-16 10 -12 136.087 44.7101 5
-10 16 -12 147.111 54.1903 5
11 16 -1 359.322 67.8408 3
16 11 -1 498.903 66.0384 3
11 -16 -1 296.801 66.655 6
11 -16 1 292.907 64.6046 6
16 11 -3 -28.6663 69.4645 3
-11 -16 -3 46.9576 53.6846 8
11 16 -3 14.4619 68.9388 3
11 -16 -3 51.1025 63.2646 6
11 -16 3 35.221 62.4261 6
-11 -16 -5 1902.52 97.9793 8
11 16 -5 1986.02 107.193 3
11 -16 -5 1934.12 100.427 6
11 -16 5 1860.19 99.4398 6
-11 -16 -7 2138.07 104.347 8
-16 11 -7 1464.62 103.969 5
-16 -11 -7 1677.93 104.533 7
11 -16 -7 2286.7 103.568 6
-16 11 -9 -40.5293 63.4326 9
-16 -11 -9 -6.78771 66.2073 7
-16 11 -9 16.2074 61.997 5
-11 16 -9 4.59652 79.2752 5
-16 11 -11 136.031 48.6502 9
-16 11 -11 86.9405 51.8437 5
-11 16 -11 48.1161 62.3859 5
-11 16 -13 134.346 37.2386 5
16 12 0 5503.49 246.624 3
-12 -16 0 5854.9 240.679 8
12 16 0 5995.67 247.869 3
12 -16 0 5842.49 246.988 6
16 -12 0 5712.49 245.802 6
16 12 -2 438.983 72.1016 3
-12 -16 -2 247.417 56.5179 8
12 16 -2 285.309 70.5879 3
12 -16 -2 278.272 68.5887 6
16 -12 -2 403.824 61.9461 6
12 -16 2 231.23 69.3829 6
16 12 -4 15457.8 674.691 3
-12 -16 -4 16878 669.434 8
12 16 -4 17561.1 676.245 3
12 -16 -4 16806.4 670.624 6
12 -16 4 16521.2 670.81 6
-12 -16 -6 28.4391 58.7518 8
-16 -12 -6 23.2559 59.3929 7
12 -16 -6 -15.0162 62.6395 6
12 -16 6 -9.59576 61.3716 6
-16 12 -8 3922.28 171.737 9
-16 12 -8 3686.97 172.386 5
-16 -12 -8 3934.27 172.932 7
-16 12 -10 224.249 52.2749 9
-16 12 -10 214.716 57.3212 5
-12 16 -10 130.9 70.4718 5
-12 16 -12 6192.5 248.427 5
-16 12 -12 5929.74 246.748 5
-13 -16 -1 2885.14 138.79 8
13 16 -1 3088.47 147.789 3
13 -16 -1 3048.08 149.696 6
13 -16 1 3077.01 148.546 6
16 -13 -1 3384.02 147.031 6
16 13 -1 3287.14 148.566 3
16 13 -3 544.307 71.6701 3
-13 -16 -3 340.854 60.3437 8
13 16 -3 369.25 71.1436 3
16 -13 -3 616.483 66.4822 6
13 -16 -3 295.993 72.0066 6
13 -16 3 390.07 72.58 6
-13 -16 -5 846.795 71.3897 8
-16 -13 -5 904.719 67.5852 7
13 -16 -5 807.05 76.8415 6
13 -16 5 898.157 78.7747 6
13 -16 7 412.298 62.2775 6
-16 -13 -7 358.312 63.6381 7
-16 13 -7 309.458 66.8629 5
-16 13 -9 502.882 62.0692 9
-16 -13 -9 492.764 64.981 7
-13 16 -9 401.922 75.6316 5
-16 13 -9 520.003 65.9177 5
-16 13 -11 929.01 62.9928 5
-13 16 -11 945.045 69.6869 5
-16 13 -11 1037.45 57.8817 9
14 -16 0 4638.54 213.416 6
16 -14 0 5145.36 214.666 6
16 14 -2 45.8966 66.7817 3
14 16 -2 113.885 67.3797 3
16 -14 2 145.033 75.2771 6
14 -16 -2 111.02 71.7238 6
16 -14 -2 73.484 68.0974 6
14 -16 2 58.3525 71.5284 6
-14 -16 -4 -17.0704 55.8393 8
14 -16 -4 16.4027 64.5312 6
16 -14 -4 36.0853 59.9149 6
14 -16 4 18.0409 69.856 6
-14 -16 -6 18.4488 56.9392 8
-16 -14 -6 13.1136 53.4844 7
14 -16 -6 24.6705 56.5602 6
14 -16 6 14.4442 65.9439 6
-16 14 -8 1145.4 79.2952 9
-16 -14 -8 1204.01 79.2815 7
-16 14 -8 1106.98 83.9642 5
-14 16 -8 1148.22 88.4473 5
-16 14 -10 156.642 45.8074 9
-16 14 -10 136.852 53.4719 5
-14 16 -10 133.605 58.6592 5
-14 16 -12 264.094 37.2239 5
16 15 -1 53.3123 62.1332 3
15 16 -1 22.0885 62.4677 3
15 -16 -1 35.7356 72.5017 6
16 -15 -1 43.9887 69.5879 6
15 -16 1 29.5051 71.856 6
16 -15 1 28.8039 74.5551 6
15 -16 -3 -1.68884 66.8017 6
16 -15 -3 51.3126 66.2401 6
15 -16 3 -4.17722 71.4751 6
16 -15 3 13.2044 74.5423 6
-15 -16 -5 1009.41 67.6796 8
15 -16 -5 1006.78 75.2985 6
16 -15 -5 991.526 73.4505 6
15 -16 5 953.758 86.2372 6
-16 -15 -7 173.453 56.3779 7
15 -16 7 220.718 62.566 6
16 -15 7 178.227 65.9086 6
-16 15 -9 75.7847 44.7849 9
-16 15 -9 128.429 56.8574 5
-15 16 -9 52.2586 60.2442 5
-16 15 -11 8.28505 37.5565 5
-15 16 -11 13.1973 39.9376 5
16 -16 0 23613.4 947.047 6
16 -16 -2 -1.45178 69.4658 6
16 -16 2 -36.2455 74.8592 6
16 -16 -4 13491.8 546.399 6
16 -16 4 13552.8 549.182 6
16 -16 6 -32.7704 67.9079 6
-16 16 -8 18150 744.128 5
-16 16 -8 18848.2 741.953 9
16 -16 8 18586.2 742.444 6
-16 16 -10 -10.7899 45.3137 5
0 17 -1 -3.70727 66.965 3
0 17 1 -22.5676 58.1796 3
0 17 -3 6.30818 71.4592 3
0 17 -5 10.0521 65.5881 3
0 -17 -7 -20.9157 53.6627 8
-17 0 -7 14.3748 58.8387 9
-17 0 -7 12.144 59.682 7
0 17 -7 -13.8736 62.1805 3
17 0 -7 5.01223 72.3136 4
-17 0 -9 35.355 67.9126 9
-17 0 -9 42.5843 60.3909 7
-17 0 -11 -35.0758 67.2608 9
-17 0 -11 58.4167 52.4616 7
-17 0 -13 -16.6024 52.5062 9
1 17 0 -1.22864 64.7108 3
-1 17 0 15.1406 66.0549 3
1 17 -2 6.81239 69.5241 3
1 17 2 -1.82746 54.4726 3
-1 17 -2 37.531 66.9198 3
-1 17 2 -7.55735 57.8304 3
17 1 -2 5.21641 68.3832 3
-1 17 -4 159.243 71.7284 3
1 17 -4 142.545 72.5198 3
17 1 -4 207.076 71.1182 3
-17 -1 -6 602.717 60.9087 9
-17 1 -6 560.037 64.5277 9
1 -17 -6 657.255 57.398 8
-1 -17 -6 568.258 63.0706 8
-17 -1 -6 646.398 68.1386 7
-17 1 -6 613.016 63.9701 7
1 17 -6 602.745 73.2811 3
-1 17 -6 635.621 73.3794 3
1 -17 -6 632.333 70.954 6
17 1 -6 652.51 82.1698 4
-17 -1 -8 110.917 64.6069 9
-17 1 -8 110.489 64.6197 9
1 -17 -8 51.6334 54.0875 8
-1 -17 -8 40.5947 58.2687 8
-17 -1 -8 100.713 62.4064 7
-17 1 -8 125.575 57.8533 7
17 -1 -8 99.8433 73.7541 4
17 1 -8 133.766 76.5604 4
-17 -1 -10 -2.06433 67.5628 9
-17 1 -10 27.2444 71.4065 9
-17 -1 -10 41.2433 59.9778 7
-17 1 -10 -11.6291 57.4795 7
-17 -1 -12 -24.7007 62.0991 9
-17 1 -12 12.3972 60.9171 9
-17 -1 -14 129.837 38.1581 9
-17 1 -14 115.349 38.0318 9
2 17 -1 18.9929 68.0749 3
2 17 1 9.10032 60.8744 3
-2 17 -1 1.35502 69.466 3
17 2 -1 38.2244 65.9397 3
-2 17 -3 222.971 72.3106 3
17 2 -3 192.657 71.6001 3
2 17 -3 195.234 69.3722 3
2 17 -5 1198.61 89.9343 3
-2 17 -5 1139.38 89.3074 3
17 2 -5 1130.94 90.6516 3
-17 -2 -7 324.235 59.7998 9
-17 2 -7 279.766 64.4685 9
-2 -17 -7 271.897 60.8424 8
-17 -2 -7 294.529 65.881 7
-17 2 -7 208.251 59.8013 7
2 17 -7 306.39 64.6059 3
2 -17 -7 265.349 70.3979 6
-2 17 -7 263.722 63.7774 3
17 2 -7 326.479 78.544 4
-17 -2 -9 -9.87435 67.1949 9
-17 2 -9 -11.245 69.7513 9
-17 -2 -9 4.15312 64.3795 7
-17 2 -9 -3.83643 54.4318 7
-2 17 -9 -2.56633 64.0127 5
-17 -2 -11 30.9215 67.7081 9
-17 2 -11 58.9965 70.6601 9
-2 17 -11 97.9767 57.3439 5
-17 -2 -11 49.4779 59.5719 7
-17 -2 -13 18.7755 49.7241 9
-17 2 -13 10.0477 49.7895 9
3 17 0 -5.1764 61.3257 3
17 3 0 31.9529 60.6407 3
17 3 -2 7671.52 305.642 3
3 17 -2 7138.68 303.693 3
3 17 2 7231.44 299.232 3
-3 17 -2 6855.12 304.384 3
-3 17 -4 76.8619 71.0111 3
3 17 -4 98.7372 71.3508 3
17 3 -4 105.395 72.4425 3
-17 -3 -6 2485.97 109.836 9
-3 -17 -6 2042.07 112.575 8
-17 -3 -6 2642.39 116.371 7
-17 3 -6 2418.66 110.339 7
3 17 -6 1835.94 118.749 3
3 -17 -6 1989.2 116.689 6
-3 17 -6 1813.93 117.363 3
17 3 -6 2587.8 127.401 4
17 3 -6 2507.39 123.677 3
-17 -3 -8 95.9658 62.7952 9
-17 3 -8 139.677 68.7001 9
-3 -17 -8 192.5 63.0309 8
-17 -3 -8 136.143 64.6995 7
-17 3 -8 173.652 55.1019 7
17 3 -8 123.75 78.9891 4
-3 17 -10 3085.91 142.71 5
-17 -3 -10 3073.61 143.576 7
-17 -3 -10 3023.37 144.117 9
-17 3 -10 2920.62 145.997 9
-17 -3 -12 18.0887 59.613 9
-17 3 -12 11.6622 58.8998 9
-3 17 -12 -13.4753 47.4014 5
-17 3 -14 1843.8 84.0422 9
17 4 -1 1565.9 104.918 3
4 17 -1 2072.37 105.393 3
4 17 1 2275.82 102.986 3
17 4 1 1504.95 97.7419 3
4 17 -3 3841.89 157.107 3
-4 17 -3 3620.32 156.709 3
-4 17 -5 7.80406 65.0701 3
-4 -17 -5 4.324 58.4963 8
4 17 -5 34.2746 68.3852 3
4 -17 -5 8.82221 61.7984 6
-17 -4 -7 9.90831 56.6031 9
-17 4 -7 19.0298 64.5055 9
-4 -17 -7 61.739 62.9631 8
17 4 -7 34.9771 79.9205 4
-17 -4 -7 39.8189 62.2795 7
-17 4 -7 32.5947 54.7178 7
4 17 -7 87.6086 63.0868 3
4 -17 -7 83.8288 69.175 6
17 4 -7 2.94603 65.4306 3
-17 -4 -9 1393.62 99.3636 7
-17 4 -9 1366.26 99.7653 9
-17 -4 -9 1445.19 93.7846 9
-17 -4 -11 919.398 75.7959 7
-4 17 -11 1022.67 75.167 5
-17 -4 -11 925.513 77.122 9
-17 4 -11 879.018 80.3811 9
-4 17 -13 658.3 48.3559 5
-17 4 -13 517.014 54.9029 9
-17 -4 -13 541.844 54.4871 9
5 17 0 -7.36788 61.6817 3
17 5 0 37.7321 60.7968 3
17 5 -2 3741.83 200.016 3
5 17 -2 5299.97 201.893 3
17 5 -4 684.772 80.8554 3
5 17 -4 604.783 75.309 3
-5 17 -4 531.1 74.5339 3
17 5 -6 503.607 78.9841 3
-5 -17 -6 868.956 70.3179 8
-17 -5 -6 483.745 68.9569 7
-17 5 -6 430.21 58.2042 7
5 17 -6 860.301 77.5905 3
5 -17 -6 932.697 74.865 6
-5 17 -6 734.658 73.519 3
-17 5 -8 1443.43 94.8965 9
-5 -17 -8 1274.16 90.3039 8
-17 -5 -8 1355.51 91.0883 7
-17 -5 -8 1428.82 84.8681 9
-17 -5 -10 1439.28 98.0581 7
-17 5 -10 1338.03 97.6845 9
-17 -5 -10 1418.11 91.5798 9
-17 -5 -12 159.277 55.3869 9
-17 5 -12 154.385 56.8295 9
-5 17 -12 106.432 54.7985 5
6 17 1 -9.6848 56.7705 3
6 17 -1 -5.23707 64.826 3
17 6 1 35.7089 57.722 3
17 6 -1 25.3952 65.9141 3
6 17 -3 79.2086 70.419 3
17 6 -3 144.591 73.5229 3
-6 -17 -5 16.9521 59.793 8
-17 -6 -5 -24.3598 57.7469 7
6 17 -5 20.9507 67.4747 3
6 -17 -5 21.9144 63.1597 6
-6 17 -5 11.5898 63.6112 3
17 6 -5 28.646 70.0392 3
-6 -17 -7 -1.68811 62.4768 8
6 17 -7 -16.2707 65.2406 3
-17 -6 -7 7.74489 65.6543 7
6 -17 -7 4.2172 66.358 6
17 6 -7 3.77821 66.9709 3
-17 -6 -9 77.3374 59.105 9
-17 6 -9 26.7796 69.1131 9
-17 -6 -9 66.2349 71.6923 7
-6 17 -9 41.8489 75.3573 5
-17 -6 -11 57.8035 58.2317 9
-17 -6 -11 89.8047 64.708 7
-6 17 -11 12.1029 63.6684 5
-17 6 -11 41.6899 63.7576 9
-17 6 -13 -2.08449 42.9869 9
-6 17 -13 25.8894 40.7812 5
7 17 0 19.4305 60.7376 3
17 7 0 1.68383 61.5785 3
7 17 -2 475.339 70.7875 3
17 7 -2 229.552 70.8474 3
-7 -17 -4 208.69 56.9524 8
7 17 -4 153.743 70.4752 3
7 -17 -4 190.495 62.56 6
17 7 -4 168.929 70.9581 3
17 7 -6 1230.6 96.436 3
-7 -17 -6 1493.53 92.1463 8
-17 -7 -6 1286.99 89.5678 7
7 17 -6 1547.43 96.9819 3
7 -17 -6 1577.91 91.6137 6
-7 17 -6 1437.08 89.9981 3
-17 7 -8 24.0915 70.4631 9
-7 -17 -8 53.8999 68.8703 8
-17 -7 -8 15.8213 69.0289 7
7 -17 -8 132.929 64.4974 6
-17 -7 -10 263.415 59.4636 9
-17 7 -10 230.398 69.8717 9
-17 -7 -10 291.762 73.571 7
-7 17 -10 421.981 76.2524 5
-17 -7 -12 80.9121 48.3663 9
-17 7 -12 19.7639 51.0609 9
-7 17 -12 38.8516 52.7933 5
17 8 -1 21.0236 65.0195 3
8 17 1 45.3187 56.8172 3
8 17 -1 91.6104 62.5277 3
8 17 -3 2092.1 116.674 3
-8 -17 -3 2147.83 104.919 8
8 -17 -3 1978.44 107.083 6
17 8 -3 1847.24 113.933 3
-8 -17 -5 909.386 78.5201 8
17 8 -5 1259.24 89.3344 3
8 17 -5 912.839 86.1939 3
-17 -8 -5 1251.48 76.4373 7
8 -17 -5 860.825 79.0577 6
-8 17 -5 838.432 81.0643 3
-8 -17 -7 612.657 74.3885 8
8 -17 -7 569.382 73.9608 6
-17 8 -9 853.201 79.4453 9
-8 17 -9 767.193 89.214 5
-17 -8 -9 768.65 82.8265 7
-17 -8 -9 845.981 65.4944 9
-17 -8 -11 19.0561 49.8349 9
-17 8 -11 19.584 55.9573 9
-17 8 -11 14.1019 48.2247 5
-17 -8 -11 9.64054 62.4657 7
-8 17 -11 42.5462 62.3912 5
-17 8 -13 44.3743 35.5297 9
-8 17 -13 40.1756 39.7121 5
9 17 0 -0.68045 61.5332 3
17 9 0 -30.8503 60.232 3
17 9 -2 2342.15 124.67 3
-9 -17 -2 2267.96 114.621 8
9 17 -2 2270.67 124.091 3
9 -17 -2 2536.29 119.595 6
9 -17 2 2297.5 116.571 6
17 9 -4 839.553 83.2237 3
-9 -17 -4 869.078 72.0688 8
9 17 -4 904.364 84.1519 3
-17 -9 -4 821.411 68.9514 7
9 -17 -4 941.262 77.8996 6
9 -17 4 840.452 72.0981 6
-9 -17 -6 1250.07 86.6499 8
9 17 -6 1217.18 88.8022 3
-17 -9 -6 1177.75 83.3743 7
17 9 -6 1263.22 90.805 3
9 -17 -6 1246.62 86.7861 6
-17 9 -8 783.764 81.8376 9
-9 -17 -8 1042.73 83.7545 8
-17 -9 -8 805.133 82.5843 7
9 -17 -8 998.821 75.1594 6
-17 9 -10 903.682 73.7421 9
-17 9 -10 813.325 63.5817 5
-17 -9 -10 870.203 80.3213 7
-9 17 -10 894.311 85.3972 5
-17 -9 -10 864.136 66.0747 9
-17 9 -12 -18.4423 42.143 9
-17 9 -12 19.9422 37.7429 5
-9 17 -12 -9.1832 51.3305 5
-10 -17 -1 756.21 64.9605 8
10 17 -1 800.99 75.9985 3
10 -17 -1 780.054 73.2263 6
10 -17 1 753.165 72.9583 6
17 -10 -1 511.859 67.0177 6
17 10 -1 486.216 73.0405 3
-10 -17 -3 2890.02 129.836 8
17 10 -3 2074.25 136.643 3
10 17 -3 3382.35 141.183 3
-17 -10 -3 2149.72 124.466 7
10 -17 -3 3150.02 134.685 6
10 -17 3 3139.07 132.577 6
17 10 -5 123.265 69.8847 3
-10 -17 -5 80.5591 63.5556 8
10 17 -5 95.3306 68.9271 3
-17 -10 -5 87.3758 57.5299 7
10 -17 -5 105.531 66.4838 6
10 -17 5 95.3599 60.0858 6
-10 -17 -7 26.7467 65.7727 8
-17 -10 -7 54.8789 66.4529 7
10 -17 -7 101.123 62.9518 6
-17 10 -9 1377.11 93.1655 9
-17 10 -9 1333.16 85.04 5
-17 -10 -9 1435.82 97.2936 7
-17 10 -11 54.9271 52.0737 9
-17 10 -11 63.8912 45.9286 5
-10 17 -11 146.048 60.7129 5
17 11 0 -5.07819 61.3399 3
-11 -17 0 14.2572 54.8426 8
11 17 0 5.44443 58.1099 3
11 -17 0 3.37541 67.4517 6
17 11 -2 431.689 70.5465 3
-11 -17 -2 192.594 58.6463 8
11 17 -2 210.127 69.6315 3
11 -17 -2 201.471 68.8845 6
11 -17 2 224.198 66.7065 6
17 -11 -2 451.118 63.534 6
17 11 -4 354.782 75.9636 3
-11 -17 -4 424.686 64.4482 8
11 17 -4 500.489 73.3348 3
-17 -11 -4 324.24 55.7502 7
11 -17 -4 435.061 71.2131 6
11 -17 4 443.043 68.1137 6
-11 -17 -6 6771.39 289.106 8
-17 -11 -6 7185.03 289.961 7
11 -17 -6 6904.51 290.622 6
-17 11 -8 49.9234 66.1133 9
-17 -11 -8 51.611 66.2451 7
-17 11 -8 51.8051 57.859 5
-17 11 -10 308.31 59.1403 9
-17 11 -10 272.495 52.4393 5
-17 -11 -10 276.069 62.0426 7
-11 17 -10 155.618 68.4031 5
-17 11 -12 -26.8831 35.1918 9
-17 11 -12 3.87445 33.8856 5
-11 17 -12 -2.31733 43.7883 5
17 12 -1 443.152 69.0411 3
-12 -17 -1 435.204 60.0203 8
-12 -17 1 449.164 58.5253 8
12 17 -1 499.466 69.5361 3
12 -17 -1 488.11 76.4476 6
12 -17 1 434.857 71.8983 6
17 -12 -1 450.933 68.7746 6
17 12 -3 372.575 70.4346 3
-12 -17 -3 144.929 59.5917 8
12 17 -3 211.505 69.2989 3
12 -17 -3 179.554 68.2413 6
17 -12 -3 381.578 62.1511 6
12 -17 3 97.6673 68.8584 6
-12 -17 -5 2.74864 62.7006 8
-17 -12 -5 23.8127 56.4749 7
12 -17 -5 -19.943 65.0262 6
12 -17 5 -5.13335 63.6031 6
-12 -17 -7 18.2011 61.6592 8
-17 -12 -7 14.5966 63.0653 7
-17 12 -7 -2.78173 61.6301 5
12 -17 -7 13.3738 57.3807 6
-17 12 -9 158.041 59.4318 9
-17 12 -9 157.068 56.9213 5
-17 -12 -9 231.435 62.6814 7
-12 17 -9 19.2864 73.215 5
-17 12 -11 190.401 42.9633 9
-17 12 -11 151.316 43.3394 5
-12 17 -11 197.639 54.6609 5
-13 -17 0 3.43072 53.6785 8
13 -17 0 1.33365 71.5449 6
17 -13 0 -30.2132 67.9395 6
17 13 -2 1910.8 118.333 3
-13 -17 -2 2439.57 110.911 8
13 17 -2 2546.71 119.965 3
13 -17 -2 2490.75 120.821 6
17 -13 -2 1714.35 116.024 6
13 -17 2 2497.82 121.366 6
-13 -17 -4 15.6806 59.2851 8
13 -17 -4 -6.31839 66.3891 6
13 -17 4 -4.40616 68.7571 6
-17 -13 -6 398.499 64.2057 7
13 -17 -6 579.317 67.1047 6
13 -17 6 532.637 68.8184 6
-13 -17 -6 517.532 63.8586 8
-17 13 -8 10.315 59.7325 9
-17 -13 -8 -0.26381 60.5008 7
-17 13 -8 -25.8676 58.3867 5
-17 13 -10 508.979 56.5343 5
-17 13 -10 552.467 54.8283 9
-13 17 -12 11.9301 34.0071 5
17 14 -1 685.947 70.1652 3
14 17 -1 448.276 67.6635 3
17 -14 -1 622.356 75.2813 6
17 -14 1 622.504 78.1722 6
14 -17 -1 351.799 78.0913 6
14 -17 1 405.143 78.3691 6
-14 -17 -3 2475.8 126.282 8
14 -17 -3 2520.78 134.439 6
14 -17 3 2445.06 136.96 6
-14 -17 -5 0.59091 56.143 8
14 -17 -5 10.6472 62.4721 6
14 -17 5 46.7716 67.8635 6
-17 -14 -7 75.2549 54.4157 7
-17 14 -7 109.67 61.162 5
14 -17 7 38.5169 57.5417 6
-17 14 -9 1539.24 79.0367 9
-17 14 -9 1496.16 80.455 5
17 -14 9 1564.29 79.4595 6
-17 14 -11 335.951 36.9073 5
-14 17 -11 247.49 44.2822 5
15 -17 0 -33.3596 75.347 6
17 -15 0 30.1068 72.739 6
15 -17 -2 1652.72 109.503 6
17 -15 -2 1989.95 106.296 6
15 -17 2 1726.96 112.055 6
17 -15 2 2047.7 112.759 6
-15 -17 -4 1703.64 86.8294 8
15 -17 -4 1658.1 98.1492 6
17 -15 -4 1476.57 91.7584 6
15 -17 4 1568.86 102.517 6
17 -15 4 1585.47 104.628 6
15 -17 -6 350.065 60.2787 6
15 -17 6 389.467 64.8532 6
17 -15 6 433.12 74.766 6
-17 15 -8 1399 81.3908 9
-17 15 -8 1311.69 83.8855 5
17 -15 8 1456.7 83.82 6
-17 15 -10 1056.29 59.3042 5
-15 17 -10 940.45 65.2256 5
16 -17 -1 79.8579 72.8487 6
17 -16 -1 113.196 72.9876 6
16 -17 1 118.545 77.3784 6
17 -16 1 110.123 76.9973 6
16 -17 -3 916.602 80.2632 6
17 -16 -3 885.484 78.3767 6
16 -17 3 1002.22 88.9832 6
17 -16 3 964.492 90.6404 6
16 -17 -5 11.4652 56.0692 6
17 -16 -5 41.7772 53.8915 6
16 -17 5 47.8531 69.5616 6
17 -16 5 -72.336 71.7138 6
-17 16 -7 26.4921 55.8947 5
-16 17 -7 33.7765 62.6909 5
16 -17 7 37.5624 56.6389 6
17 -16 7 21.2593 61.4181 6
-17 16 -9 588.163 48.4448 9
-17 16 -9 571.29 52.1675 5
-16 17 -9 641.306 56.9054 5
17 -17 0 8.45545 75.706 6
17 -17 -2 1802.15 106.59 6
17 -17 2 1821.79 111.06 6
17 -17 -4 51.3752 58.4766 6
17 -17 4 25.2776 72.6789 6
17 -17 6 157.988 62.8464 6
-17 17 -8 22.7412 41.8266 9
-17 17 -8 -8.35878 48.4615 5
17 -17 8 -24.1685 45.0881 6
0 18 0 659.65 74.7345 3
0 18 -2 2265.49 123.697 3
0 18 2 2226.12 114.259 3
0 18 -4 1570.15 101.077 3
-18 0 -6 -26.769 57.8088 9
0 -18 -6 -58.8456 56.3038 8
-18 0 -6 15.7823 60.8458 7
0 18 -6 12.7295 65.3005 3
-18 0 -8 99.1556 62.9727 9
0 -18 -8 61.2307 58.735 8
-18 0 -8 105.08 61.8947 7
-18 0 -10 404.299 71.6672 9
-18 0 -10 459.708 61.5187 7
-18 0 -12 261.252 58.4506 9
1 18 -1 88.1773 70.9592 3
1 18 1 103.043 62.7592 3
-1 18 -1 81.4854 69.0483 3
-1 18 1 81.385 62.046 3
1 18 -3 1466.76 99.1641 3
-1 18 -3 1507.74 101.709 3
-18 -1 -5 141.311 51.2737 9
1 -18 -5 126.191 51.854 8
-1 -18 -5 137.395 53.9977 8
-18 -1 -5 183.497 61.3721 7
-18 1 -5 126.989 56.8682 7
-1 -18 -5 140.097 64.8012 6
1 -18 -5 137.311 64.1294 6
1 18 -5 97.0773 70.5344 3
-1 18 -5 137.02 67.0652 3
-18 1 -7 287.5 64.098 9
1 -18 -7 326.378 54.918 8
-1 -18 -7 316.271 60.5563 8
-18 -1 -7 332.208 61.999 9
-18 -1 -7 294.126 67.3933 7
-18 1 -7 308.798 64.4676 7
1 18 -7 238.049 64.1577 3
-1 18 -7 231.58 62.9737 3
18 1 -7 304.519 75.2832 4
-18 -1 -9 1069.43 80.9299 7
-18 1 -9 1085.83 76.6492 7
-18 1 -9 1029.24 82.8005 9
-18 -1 -9 1019.21 83.5632 9
-18 -1 -11 12.1658 62.2773 9
-18 1 -11 31.1567 64.2745 9
-18 -1 -11 -9.40261 54.4307 7
-18 -1 -13 -19.2158 44.6006 9
-18 1 -13 -2.5246 45.2007 9
2 18 0 10512.1 420.126 3
-2 18 0 9895.52 420.169 3
2 18 2 106.357 55.6746 3
-2 18 -2 98.6317 69.9448 3
-2 18 2 139.631 59.6261 3
18 2 -2 113.68 72.6849 3
2 18 -2 138.702 69.1701 3
2 18 -4 5960.06 267.64 3
2 -18 -4 6068.69 261.676 6
-2 18 -4 5668.75 267.615 3
-18 -2 -6 16.5727 54.8157 9
-2 -18 -6 21.0915 60.0049 8
-18 -2 -6 1.05178 63.0815 7
-18 2 -6 29.025 57.8466 7
2 -18 -6 29.0178 67.9066 6
2 18 -6 -1.33382 64.3398 3
-18 2 -6 19.1967 59.2037 9
18 2 -6 -17.4704 74.6521 4
-2 18 -6 44.9598 62.0746 3
-18 2 -8 13074.5 514.108 9
-2 -18 -8 11455 511.384 8
-18 -2 -8 12707.1 513.673 7
-18 2 -8 13146.3 512.293 7
-18 -2 -8 13133.5 513.354 9
-18 -2 -10 43.5312 65.3609 9
-2 18 -10 37.9173 55.2347 5
-18 -2 -10 10.3069 63.0837 7
-18 2 -10 93.3937 51.4448 7
-18 2 -10 67.9562 69.5809 9
-18 -2 -12 762.89 67.1611 9
-18 2 -12 902.665 68.0579 9
3 18 -1 4172.4 189.527 3
3 18 1 3955.81 185.512 3
-3 18 -1 4063.13 192.994 3
3 18 -3 2209.28 125.602 3
-3 18 -3 1985.78 123.396 3
-3 -18 -5 4381 203.81 8
-18 -3 -5 5444.4 206.796 7
-18 3 -5 4988.4 203.146 7
3 18 -5 4276.13 211.193 3
3 -18 -5 4519.95 206.665 6
-3 18 -5 4338.77 211.543 3
18 3 -5 5320.67 214.813 3
-3 -18 -7 4562.78 205.765 8
-18 3 -7 5176.02 208.972 9
-18 -3 -7 5002.77 208.572 7
-18 3 -7 5067.67 205.483 7
3 18 -7 4392.86 209.109 3
-3 18 -7 4307.69 207.789 3
3 -18 -7 4476.9 210.488 6
18 3 -7 5173.48 217.243 4
-18 -3 -7 4962.09 205.416 9
-18 3 -9 1106.66 86.2063 9
-3 18 -9 904.227 81.7673 5
[truncated: 340,664 more chars]
